# Supplementary material for: Dietary administration with hydrolyzed silk sericin improves the intestinal health of diabetic rats
Source: Front Microbiol. 2023 Mar 7;14:1074892. doi: 10.3389/fmicb.2023.1074892 (PMC10027739; doi:10.3389/fmicb.2023.1074892)
Supplement: Supplementary file 2 [file Table_2.XLSX]

## Sheet: Table S2
OTU_ID	Normal-1	Normal-2	Normal-3	Normal-4	Normal-5	Normal-6	Model -1	Model -2	Model -3	Model -4	Model -5	Model -6	Model -7	Metformin-1	Metformin-2	Metformin-3	Metformin-4	Metformin-5	HSP2.5-1	HSP2.5-2	HSP2.5-3	HSP2.5-4	HSP2.5-5	HSP2.5-6	HSP5.0-1	HSP5.0-2	HSP5.0-3	HSP5.0-4	taxonomy
1	7972	8892	7564	8566	8189	11083	7883	1809	263	9297	6832	6949	2970	8536	1371	6333	4336	789	1911	1110	6528	10012	11713	8345	9927	7881	2184	8558	k__Bacteria; p__Cyanobacteria; c__Oxyphotobacteria; o__Chloroplast; f__Phaseolus_acutifolius_(tepary_bean); g__Phaseolus_acutifolius_(tepary_bean); s__Phaseolus_acutifolius_(tepary_bean)
2	218	241	27	0	194	42	37	20	13	212	25	44	20	1	40	4	57	1	77	78	151	3	55	77	91	30	1	136	k__Bacteria; p__Bacteroidetes; c__Bacteroidia; o__Bacteroidales; f__Bacteroidaceae; g__Bacteroides; Ambiguous_taxa
3	370	0	123	109	1	2	0	0	3	86	14	30	8	0	1	27	107	0	1	62	44	201	131	1	51	81	1	1	k__Bacteria; p__Proteobacteria; c__Gammaproteobacteria; o__Aeromonadales; f__Aeromonadaceae; g__Aeromonas; Ambiguous_taxa
4	123	0	0	0	0	0	0	0	0	0	0	0	0	0	0	0	0	0	0	0	0	0	0	0	0	0	0	0	k__Bacteria; p__Actinobacteria
5	301	0	131	4	249	38	21	1	419	129	1	169	27	126	0	134	39	107	0	1	322	0	138	56	22	144	2	17	k__Bacteria; p__Firmicutes; c__Clostridia; o__Clostridiales; f__Ruminococcaceae; g__Subdoligranulum; s__uncultured_bacterium
6	803	115	399	303	348	836	948	245	547	1288	938	947	1042	1254	1236	985	1716	966	1035	577	1101	1180	1180	1318	1001	1382	628	1152	k__Bacteria; p__Bacteroidetes; c__Bacteroidia; o__Bacteroidales; f__Bacteroidaceae; g__Bacteroides
7	773	529	374	209	358	682	218	105	86	620	282	1762	97	480	98	233	163	91	158	268	452	332	462	587	505	200	266	621	k__Bacteria; p__Bacteroidetes; c__Bacteroidia; o__Bacteroidales; f__Prevotellaceae; g__Prevotella_9; s__uncultured_bacterium
8	3109	3339	1563	2753	2620	4277	3263	559	1684	4431	2411	6921	3714	3629	3033	2536	5922	2103	2559	2253	3168	3425	3200	2782	4214	3052	2884	5153	k__Bacteria; p__Bacteroidetes; c__Bacteroidia; o__Bacteroidales; f__Bacteroidaceae; g__Bacteroides
9	231	839	343	480	903	1046	545	395	234	810	354	464	557	593	493	276	499	211	605	659	510	532	563	467	257	383	429	486	k__Bacteria; p__Bacteroidetes; c__Bacteroidia; o__Bacteroidales; f__Bacteroidaceae; g__Bacteroides
10	152	0	0	0	0	0	0	6	0	0	0	0	0	0	0	0	0	0	0	0	0	0	0	0	0	0	0	0	k__Bacteria; p__Firmicutes; c__Clostridia; o__Clostridiales; f__Christensenellaceae; g__Christensenellaceae_R-7_group; s__uncultured_bacterium
11	320	141	67	0	351	101	163	32	2	42	125	69	1	88	74	37	12	133	78	3	129	1	110	0	116	2	3	147	k__Bacteria; p__Firmicutes; c__Clostridia; o__Clostridiales; f__Lachnospiraceae; g__Lachnospiraceae_NK4A136_group; s__uncultured_bacterium
12	557	1	0	171	0	118	0	0	0	0	78	0	6	97	57	0	76	0	55	0	0	0	0	0	0	0	0	0	k__Bacteria; p__Fusobacteria; c__Fusobacteriia; o__Fusobacteriales; f__Leptotrichiaceae; g__Hypnocyclicus; Ambiguous_taxa
13	203	0	0	0	0	0	0	1	2	51	0	0	0	0	0	0	0	0	0	0	0	0	0	0	0	0	0	11	k__Bacteria; p__Firmicutes; c__Clostridia; o__Clostridiales; f__Lachnospiraceae
14	108	0	0	0	0	64	9	5	0	0	15	0	3	0	0	10	0	0	0	14	50	0	0	0	0	0	1	0	k__Bacteria; p__Bacteroidetes; c__Bacteroidia; o__Bacteroidales; f__Muribaculaceae; g__uncultured_bacterium; s__uncultured_bacterium
15	557	1120	45	86	359	379	1236	461	148	750	832	504	1155	440	573	411	661	606	515	508	738	688	764	524	1324	543	496	794	k__Bacteria; p__Bacteroidetes; c__Bacteroidia; o__Bacteroidales; f__Tannerellaceae; g__Parabacteroides
16	124	0	0	0	0	0	0	0	0	0	0	0	0	0	0	0	0	0	0	0	0	0	0	0	0	0	0	0	k__Bacteria; p__Bacteroidetes; c__Bacteroidia; o__Bacteroidales; f__Muribaculaceae; g__uncultured_bacterium; s__uncultured_bacterium
17	118	0	0	0	0	0	0	0	0	0	0	0	0	0	0	0	0	0	0	0	0	0	0	0	0	0	0	0	k__Bacteria; p__Proteobacteria; c__Alphaproteobacteria; o__Elsterales; f__uncultured; g__uncultured_bacterium; s__uncultured_bacterium
18	56	0	0	0	0	0	0	68	2	0	0	0	0	0	0	22	0	0	0	0	1	0	0	0	0	0	0	0	k__Bacteria; p__Firmicutes; c__Clostridia; o__Clostridiales; f__Ruminococcaceae; g__Ruminococcaceae_UCG-014; s__uncultured_bacterium
19	62	0	0	0	0	0	0	0	0	0	0	0	0	1	15	0	0	0	0	0	0	1	55	0	0	0	0	0	k__Bacteria; p__Bacteroidetes; c__Bacteroidia; o__Bacteroidales; f__Bacteroidaceae; g__Bacteroides; s__Bacteroides_acidifaciens
20	563	199	215	1	6	1	2	38	1	0	55	1	0	61	56	2	17	167	80	205	0	1	68	4	55	97	76	59	k__Bacteria; p__Firmicutes; c__Clostridia; o__Clostridiales; f__Lachnospiraceae; g__Lachnoclostridium; s__uncultured_bacterium
21	223	157	492	0	268	2	102	48	61	269	47	477	41	192	38	108	195	241	48	163	159	181	29	152	88	231	0	375	k__Bacteria; p__Firmicutes; c__Clostridia; o__Clostridiales; f__Lachnospiraceae; g__[Ruminococcus]_torques_group
22	1711	1619	2233	2115	2342	2390	891	149	337	1598	829	2018	316	936	735	677	856	1900	1221	756	874	1887	1251	1220	1119	1597	1879	1591	k__Bacteria; p__Proteobacteria; c__Gammaproteobacteria; o__Enterobacteriales; f__Enterobacteriaceae; g__Klebsiella; s__Klebsiella_aerogenes
23	191	0	1	72	280	1	0	0	3	0	6	0	0	0	0	17	0	0	0	0	0	0	0	0	0	0	0	0	k__Bacteria; p__Proteobacteria; c__Alphaproteobacteria; o__Rhizobiales; f__Beijerinckiaceae; g__Microvirga
24	137	0	0	0	0	0	0	5	0	0	0	0	2	0	0	20	0	0	0	0	0	0	0	0	0	0	0	0	k__Bacteria; p__Bacteroidetes; c__Bacteroidia; o__Bacteroidales; f__Muribaculaceae; g__uncultured_bacterium; s__uncultured_bacterium
25	218	738	1	536	284	232	195	71	18	517	351	183	129	252	99	556	83	0	0	113	195	320	485	15	225	544	53	214	k__Bacteria; p__Firmicutes; c__Clostridia; o__Clostridiales; f__Ruminococcaceae; g__[Eubacterium]_coprostanoligenes_group; s__human_gut_metagenome
26	298	294	206	110	276	568	81	21	35	311	56	141	14	348	166	365	50	146	239	167	66	241	49	32	178	189	190	89	k__Bacteria; p__Bacteroidetes; c__Bacteroidia; o__Bacteroidales; f__Muribaculaceae; g__uncultured_bacterium; s__uncultured_bacterium
27	1149	430	562	662	463	660	381	102	50	42	148	346	184	497	298	36	203	726	697	542	193	209	168	432	547	112	485	368	k__Bacteria; p__Bacteroidetes; c__Bacteroidia; o__Bacteroidales; f__Muribaculaceae; g__uncultured_bacterium; s__uncultured_bacterium
28	156	0	0	0	1	0	0	0	0	0	0	1	14	0	0	0	1	186	1	1	0	0	2	0	2	0	0	1	k__Bacteria; p__Bacteroidetes; c__Bacteroidia; o__Bacteroidales; f__Tannerellaceae; g__Parabacteroides
29	43	129	0	0	0	1	1	0	0	69	0	53	0	0	228	26	37	3	0	0	1	96	147	61	0	0	116	0	k__Bacteria; p__Proteobacteria; c__Alphaproteobacteria; o__Rhodospirillales; f__Rhodospirillaceae; g__uncultured
30	342	76	61	1	28	3	44	4	57	9	49	40	7	8	40	12	14	10	18	1	80	1	11	9	58	19	0	31	k__Bacteria; p__Firmicutes; c__Clostridia; o__Clostridiales
31	57	0	0	0	0	0	0	0	0	0	0	0	0	0	0	0	0	0	0	0	0	0	0	0	0	0	0	0	k__Bacteria; p__Firmicutes; c__Clostridia; o__Clostridiales
32	284	0	0	0	0	0	0	4	0	0	0	0	0	0	0	0	0	0	0	0	0	0	0	0	0	0	60	0	k__Bacteria; p__Actinobacteria; c__Actinobacteria; o__Frankiales; f__Acidothermaceae; g__Acidothermus; Ambiguous_taxa
33	128	0	0	0	0	0	0	0	0	0	0	0	0	0	0	0	0	0	0	0	0	0	0	0	0	0	0	0	k__Bacteria; p__Actinobacteria; c__Thermoleophilia; o__Gaiellales; f__uncultured
34	36	45	85	80	107	161	49	0	10	86	44	0	17	114	278	42	17	185	276	203	136	174	54	88	183	126	89	4	k__Bacteria; p__Proteobacteria; c__Gammaproteobacteria; o__Betaproteobacteriales; f__Burkholderiaceae; g__Burkholderia-Caballeronia-Paraburkholderia; Ambiguous_taxa
35	456	76	0	258	502	0	137	273	2	208	65	35	24	184	0	25	21	128	254	107	1	186	142	82	204	31	64	64	k__Bacteria; p__Bacteroidetes; c__Bacteroidia; o__Bacteroidales; f__Muribaculaceae; g__uncultured_Bacteroidales_bacterium; s__uncultured_Bacteroidales_bacterium
36	105	0	2	0	0	0	0	0	0	0	0	0	0	0	0	0	0	0	0	0	0	0	0	0	0	0	0	0	k__Bacteria; p__Bacteroidetes; c__Bacteroidia; o__Bacteroidales; f__Muribaculaceae; g__uncultured_bacterium; s__uncultured_bacterium
37	76	0	71	128	243	0	73	28	1243	138	131	195	108	328	243	334	53	35	282	118	483	86	238	32	385	161	95	354	k__Bacteria; p__Firmicutes; c__Erysipelotrichia; o__Erysipelotrichales; f__Erysipelotrichaceae; g__Erysipelotrichaceae_UCG-003; s__uncultured_bacterium
38	314	77	296	337	341	156	622	104	10124	571	560	275	15938	673	1640	687	8928	2159	1729	1580	3051	388	507	1139	829	445	1534	1035	k__Bacteria; p__Bacteroidetes; c__Bacteroidia; o__Bacteroidales; f__Bacteroidaceae; g__Bacteroides; s__uncultured_bacterium
39	366	76	385	472	259	211	173	13	3	152	16	95	5	0	196	16	0	254	311	0	1	79	141	78	113	143	153	121	k__Bacteria; p__Tenericutes; c__Mollicutes; o__Anaeroplasmatales; f__Anaeroplasmataceae; g__Anaeroplasma; s__uncultured_bacterium
40	335	97	0	133	0	74	94	1	3	42	0	0	49	73	60	16	0	71	1	1	149	43	134	11	164	51	66	0	k__Bacteria; p__Firmicutes; c__Clostridia; o__Clostridiales; f__Lachnospiraceae; g__Lachnospiraceae_NK4A136_group
41	1	105	0	1	1	0	0	1	1	0	0	0	0	22	0	0	0	0	1	0	0	1	0	0	0	0	0	0	k__Bacteria; p__Firmicutes; c__Clostridia; o__Clostridiales; f__Lachnospiraceae; g__Lachnospiraceae_NK4A136_group; Ambiguous_taxa
42	133	0	0	0	9	0	57	0	0	0	0	0	0	0	0	0	0	0	0	0	0	0	0	0	0	0	214	0	k__Bacteria; p__Chloroflexi; c__Ktedonobacteria; o__C0119; f__uncultured_Chloroflexi_bacterium; g__uncultured_Chloroflexi_bacterium; s__uncultured_Chloroflexi_bacterium
43	188	0	2	0	1	0	2	0	1	0	4	0	0	0	0	0	0	0	0	7	0	0	0	6	0	0	0	6	k__Bacteria; p__Firmicutes; c__Clostridia; o__Clostridiales; f__Ruminococcaceae; g__Ruminococcaceae_UCG-002
44	218	0	0	0	0	0	0	13	39	47	0	60	0	0	0	0	0	0	0	0	83	0	0	0	0	0	0	68	k__Bacteria; p__Firmicutes; c__Erysipelotrichia; o__Erysipelotrichales; f__Erysipelotrichaceae; g__Turicibacter; s__uncultured_bacterium
45	373	346	320	98	0	0	1	0	0	118	44	0	43	114	1	25	36	197	40	1	43	1	0	35	125	1	78	0	k__Bacteria; p__Acidobacteria; c__Acidobacteriia; o__Acidobacteriales; f__Acidobacteriaceae_(Subgroup_1); g__Granulicella
46	118	3	40	2	0	642	0	4	3	4	3	0	11	31	118	30	0	0	74	8	0	0	57	2	2	0	11	42	k__Bacteria; p__Proteobacteria; c__Alphaproteobacteria; o__Rhizobiales; f__Xanthobacteraceae; g__Bradyrhizobium; Ambiguous_taxa
47	201	0	0	0	0	0	0	0	0	0	0	0	0	0	0	0	0	0	1	0	0	0	0	0	0	0	0	0	k__Bacteria; p__Proteobacteria; c__Alphaproteobacteria; o__Rhizobiales; f__Rhodobiaceae; g__Tepidamorphus
48	241	166	87	114	328	4	78	20	5	82	50	117	16	23	60	36	41	84	4	121	36	261	0	5	68	124	88	26	k__Bacteria; p__Acidobacteria; c__Acidobacteriia; o__Solibacterales; f__Solibacteraceae_(Subgroup_3); g__Candidatus_Solibacter; Ambiguous_taxa
49	152	0	1	0	1	0	0	0	0	0	0	0	0	0	0	0	0	0	3	0	0	0	0	0	0	0	0	0	k__Bacteria; p__Bacteroidetes; c__Bacteroidia; o__Bacteroidales; f__Muribaculaceae; g__uncultured_bacterium; s__uncultured_bacterium
50	251	254	793	570	108	0	706	16	40	234	193	298	93	717	303	314	231	428	106	234	459	560	433	585	452	504	434	386	k__Bacteria; p__Firmicutes; c__Clostridia; o__Clostridiales; f__Lachnospiraceae; g__Lachnoclostridium; Ambiguous_taxa
51	126	111	0	0	0	0	0	0	4	0	0	54	0	0	0	6	0	97	0	0	0	0	0	0	68	0	4	0	k__Bacteria; p__Proteobacteria; c__Alphaproteobacteria; o__Micropepsales; f__Micropepsaceae; g__Micropepsis
52	49	0	14	0	0	2	0	1	0	143	1	0	1	72	0	6	0	0	1	0	0	233	0	41	2	1	0	1	k__Bacteria; p__Epsilonbacteraeota; c__Campylobacteria; o__Campylobacterales; f__Helicobacteraceae; g__Helicobacter; s__Helicobacter_sp._MIT_03-1614
53	199	0	74	0	0	0	0	11	1	0	70	25	0	3	0	7	0	0	0	59	0	0	0	0	6	17	0	27	k__Bacteria; p__Proteobacteria; c__Gammaproteobacteria; o__Gammaproteobacteria_Incertae_Sedis; f__Unknown_Family; g__Acidibacter; Ambiguous_taxa
54	159	138	0	0	57	0	0	12	0	0	0	0	0	0	0	0	0	0	0	0	0	0	0	1	0	0	157	0	k__Bacteria; p__Acidobacteria; c__Acidobacteriia; o__Solibacterales; f__Solibacteraceae_(Subgroup_3); g__Bryobacter
55	81	0	0	107	0	0	1	8	3	0	0	0	0	43	0	0	0	0	0	0	59	64	0	49	1	0	0	0	k__Bacteria; p__Bacteroidetes; c__Bacteroidia; o__Bacteroidales; f__Muribaculaceae; g__uncultured_bacterium; s__uncultured_bacterium
56	82	0	0	1	0	0	0	0	0	0	0	0	0	0	0	0	0	0	0	0	0	0	0	0	0	0	0	0	k__Bacteria; p__Bacteroidetes; c__Bacteroidia; o__Bacteroidales
57	571	1073	667	504	893	495	1123	191	10226	667	730	2648	2374	1058	1136	496	2130	1096	1325	1590	3381	1116	877	844	1498	965	1220	1148	k__Bacteria; p__Firmicutes; c__Clostridia; o__Clostridiales; f__Ruminococcaceae; g__Faecalibacterium; s__uncultured_bacterium
58	111	0	0	92	0	0	0	8	2	0	0	0	10	22	0	0	0	0	0	0	0	0	0	0	0	0	0	53	k__Bacteria; p__Actinobacteria; c__Acidimicrobiia; o__IMCC26256
59	694	7	751	580	118	805	178	134	65	403	199	223	65	199	223	41	96	247	67	482	276	153	426	123	345	88	452	389	k__Bacteria; p__Firmicutes; c__Bacilli; o__Lactobacillales; f__Enterococcaceae; g__Enterococcus
60	1766	1468	619	848	1586	1375	2477	1904	308	3277	3022	3283	1223	2047	1536	1676	1959	1913	1780	1288	2789	2836	3696	3047	2575	2492	1441	2464	k__Bacteria; p__Proteobacteria; c__Gammaproteobacteria; o__Enterobacteriales; f__Enterobacteriaceae; g__Escherichia-Shigella
61	40	0	203	214	78	148	0	33	5	48	42	133	23	65	43	43	0	84	94	196	68	107	0	77	8	0	140	0	k__Bacteria; p__Bacteroidetes; c__Bacteroidia; o__Bacteroidales; f__Muribaculaceae; g__uncultured_organism; s__uncultured_organism
62	449	16	275	657	97	111	767	2098	42	465	356	280	633	202	34	124	71	117	378	356	241	164	186	213	145	269	308	137	k__Bacteria; p__Firmicutes; c__Clostridia; o__Clostridiales; f__Peptostreptococcaceae; g__Romboutsia; s__uncultured_bacterium
63	171	3	13	0	0	0	3	0	0	1	10	0	2	0	0	0	0	0	14	1	0	0	0	0	2	22	0	3	k__Bacteria; p__Firmicutes; c__Clostridia; o__Clostridiales; f__Lachnospiraceae; g__Lachnoclostridium; s__uncultured_bacterium
64	108	0	178	11	418	0	65	145	4	113	3	33	1	50	1	252	70	105	1	0	69	57	0	85	172	3	53	62	k__Bacteria; p__Bacteroidetes; c__Bacteroidia; o__Bacteroidales; f__Muribaculaceae
65	21	5	1	4	0	7	1	4	0	0	22	27	1	2	10	1	11	2	127	21	5	7	1	213	13	3	0	3	k__Bacteria
66	222	111	205	0	0	1	0	24	0	0	0	0	8	0	0	0	0	0	52	0	78	0	2	0	46	0	72	91	k__Bacteria; p__Firmicutes; c__Clostridia; o__Clostridiales; f__Lachnospiraceae
67	774	354	650	859	563	2	75	41	9	71	26	114	107	309	556	141	31	225	532	428	81	88	321	151	1	119	97	143	k__Bacteria; p__Firmicutes; c__Clostridia; o__Clostridiales; f__Lachnospiraceae; g__Lachnospiraceae_NK4A136_group
68	436	356	0	0	0	1	59	1	36	227	372	59	42	76	1	37	56	177	27	81	32	61	344	242	59	171	0	37	k__Bacteria; p__Firmicutes; c__Clostridia; o__Clostridiales; f__Lachnospiraceae; g__[Eubacterium]_eligens_group
69	164	0	0	0	0	0	0	0	0	0	0	0	0	0	0	0	0	0	0	0	0	0	0	0	0	0	0	0	k__Bacteria; p__Firmicutes; c__Clostridia; o__Clostridiales; f__Lachnospiraceae
70	102	0	0	1	0	0	0	1	1	0	0	0	0	0	0	0	0	0	1	5	0	0	45	0	1	0	0	17	k__Bacteria; p__Firmicutes; c__Clostridia; o__Clostridiales; f__Ruminococcaceae
71	207	0	118	0	0	0	0	0	0	0	0	0	0	0	0	0	0	0	26	0	0	0	0	0	0	0	0	0	k__Bacteria; p__Firmicutes; c__Clostridia; o__Clostridiales; f__Clostridiales_vadinBB60_group
72	1	0	0	0	0	0	0	0	0	0	0	0	0	0	0	0	1	0	0	0	0	3	0	0	0	0	0	0	k__Bacteria; p__Bacteroidetes; c__Bacteroidia; o__Bacteroidales; f__Bacteroidaceae; g__Bacteroides
73	189	0	0	0	0	0	44	0	0	0	0	0	0	0	0	0	0	0	0	0	2	0	0	0	0	0	0	0	k__Bacteria; p__Acidobacteria; c__Acidobacteriia; o__Subgroup_2
74	122	0	0	63	0	0	0	1	1	0	0	0	0	1	0	17	0	0	0	0	0	7	0	0	0	0	1	0	k__Bacteria; p__Firmicutes; c__Clostridia; o__Clostridiales; f__Lachnospiraceae
75	77	109	0	142	2	143	1	48	11	181	2	64	11	1	46	19	0	0	0	56	72	0	74	44	0	0	0	14	k__Bacteria; p__Bacteroidetes; c__Bacteroidia; o__Bacteroidales; f__Muribaculaceae; g__uncultured_bacterium; s__uncultured_bacterium
76	236	0	7	0	0	0	0	0	6	0	0	11	0	0	0	0	0	0	8	0	0	116	0	0	0	0	0	0	k__Bacteria; p__Proteobacteria; c__Alphaproteobacteria; o__Reyranellales; f__Reyranellaceae; g__Reyranella; s__uncultured_bacterium
77	197	0	0	0	0	0	0	0	0	0	0	0	0	0	0	0	0	0	0	0	0	0	0	0	0	0	0	0	k__Bacteria; p__Proteobacteria; c__Alphaproteobacteria; o__Rhizobiales; f__Labraceae; g__Labrys
78	277	674	306	562	458	323	196	37	43	322	137	135	96	256	0	292	294	1936	282	246	241	320	277	125	108	285	403	190	k__Bacteria; p__Bacteroidetes; c__Bacteroidia; o__Bacteroidales; f__Bacteroidaceae; g__Bacteroides; s__Bacteroides_fragilis
79	179	0	0	0	0	0	0	0	6	0	50	0	0	0	157	0	0	0	0	0	0	0	0	0	0	0	0	0	k__Bacteria; p__Actinobacteria; c__Coriobacteriia; o__Coriobacteriales; f__Eggerthellaceae; g__Gordonibacter; Ambiguous_taxa
80	63	0	0	0	0	0	0	0	0	0	57	0	0	34	0	51	43	0	13	24	0	74	0	0	103	0	0	74	k__Bacteria; p__Bacteroidetes; c__Bacteroidia; o__Chitinophagales; f__Saprospiraceae; g__uncultured; s__uncultured_bacterium
81	290	0	0	0	0	0	0	0	0	0	94	0	0	0	0	0	4	0	0	0	0	0	0	0	0	6	0	56	k__Bacteria; p__Firmicutes; c__Clostridia; o__Clostridiales; f__Ruminococcaceae
82	411	236	165	163	199	167	271	54	10	206	206	126	71	181	124	233	129	190	114	157	114	203	346	240	253	297	270	62	k__Bacteria; p__Firmicutes; c__Clostridia; o__Clostridiales; f__Clostridiaceae_1; g__Clostridium_sensu_stricto_1; s__Clostridium_butyricum
83	46	1	0	140	216	0	67	969	8	1	15	12	17	0	153	605	66	0	76	193	45	52	0	94	0	81	3	0	k__Bacteria; p__Proteobacteria; c__Deltaproteobacteria; o__Desulfovibrionales; f__Desulfovibrionaceae; g__uncultured; s__uncultured_bacterium
84	1004	827	453	769	833	354	344	58	13	409	287	367	101	188	531	184	317	972	590	451	250	469	571	275	485	464	330	285	k__Bacteria; p__Bacteroidetes; c__Bacteroidia; o__Bacteroidales; f__Rikenellaceae; g__Rikenellaceae_RC9_gut_group
85	236	0	0	0	0	0	0	0	0	0	0	0	0	0	0	0	0	0	0	0	0	0	0	4	0	0	0	0	k__Bacteria; p__Actinobacteria; c__Thermoleophilia; o__Gaiellales; f__uncultured; g__uncultured_alpha_proteobacterium; s__uncultured_alpha_proteobacterium
86	142	45	6	0	2	1	69	4	0	4	46	58	13	18	1	2	6	2	54	2	129	7	1	1	2	2	31	1	k__Bacteria; p__Bacteroidetes; c__Bacteroidia; o__Bacteroidales; f__Muribaculaceae; g__uncultured_bacterium; s__uncultured_bacterium
87	93	0	0	0	0	0	241	415	1	3	38	31	18	33	89	108	3	0	14	0	42	0	0	0	70	0	1	113	k__Bacteria; p__Bacteroidetes; c__Bacteroidia; o__Bacteroidales; f__Muribaculaceae; g__uncultured_bacterium; s__uncultured_bacterium
88	47	0	93	0	92	105	89	9	0	92	59	1	0	16	225	90	53	109	122	114	0	0	54	0	0	0	211	104	k__Bacteria; p__Actinobacteria; c__Actinobacteria; o__Catenulisporales; f__Catenulisporaceae; g__Catenulispora; Ambiguous_taxa
89	295	1	0	91	0	0	12	145	0	0	14	0	8	0	0	7	0	71	2	0	0	0	43	46	0	0	0	0	k__Bacteria; p__Bacteroidetes; c__Bacteroidia; o__Bacteroidales; f__Muribaculaceae; g__uncultured_bacterium; s__uncultured_bacterium
90	233	172	0	0	93	1	48	0	1	110	0	129	0	0	127	41	0	0	42	0	0	37	0	50	74	15	157	63	k__Bacteria; p__Firmicutes; c__Clostridia; o__Clostridiales; f__Lachnospiraceae; g__Lachnospiraceae_NK4A136_group
91	115	1	75	0	0	0	0	0	2	21	75	39	0	0	69	0	0	111	0	98	0	0	0	1	0	0	0	0	k__Bacteria; p__Proteobacteria; c__Gammaproteobacteria; o__Xanthomonadales; f__Rhodanobacteraceae; Ambiguous_taxa; Ambiguous_taxa
92	217	1	235	0	0	1	0	0	1	0	213	0	0	0	238	20	0	0	0	0	0	50	0	87	0	0	15	0	k__Bacteria; p__Nitrospirae; c__Nitrospira; o__Nitrospirales; f__Nitrospiraceae; g__Nitrospira
93	160	0	0	0	4	0	0	0	0	0	0	0	0	52	0	0	0	0	0	0	0	0	0	0	0	0	0	0	k__Bacteria; p__Bacteroidetes; c__Bacteroidia; o__Bacteroidales; f__Muribaculaceae; g__uncultured_bacterium; s__uncultured_bacterium
94	242	216	219	0	166	112	160	0	48	95	130	74	84	176	304	78	26	178	40	144	51	48	107	49	166	189	152	37	k__Bacteria; p__Bacteroidetes; c__Bacteroidia; o__Bacteroidales; f__Rikenellaceae; g__Alistipes; s__gut_metagenome
95	180	0	0	0	0	0	0	0	0	0	0	0	0	0	0	0	0	0	142	0	0	0	0	0	0	0	0	0	k__Bacteria; p__Bacteroidetes; c__Bacteroidia; o__Bacteroidales; f__Bacteroidetes_vadinHA17
96	1	0	0	0	0	221	0	0	0	0	0	0	0	0	0	0	0	0	0	0	0	0	0	0	0	0	0	0	k__Bacteria; p__Actinobacteria; c__Thermoleophilia; o__Gaiellales; f__uncultured; Ambiguous_taxa; Ambiguous_taxa
97	31	0	0	0	0	96	5	32	0	0	48	1	2	0	0	51	2	2	0	0	0	78	1	0	82	67	0	0	k__Bacteria; p__Firmicutes; c__Clostridia; o__Clostridiales; f__Ruminococcaceae; g__Ruminococcaceae_UCG-014
98	282	0	0	0	0	0	0	0	0	0	0	0	0	0	0	0	0	0	0	0	0	0	0	0	0	0	0	0	k__Bacteria; p__Actinobacteria; c__Thermoleophilia; o__Solirubrobacterales; f__67-14
99	49	1	0	0	0	0	0	0	0	0	0	0	0	0	0	0	0	0	1	0	0	0	3	32	0	0	0	0	k__Bacteria; p__Bacteroidetes; c__Bacteroidia; o__Bacteroidales; f__Muribaculaceae; g__uncultured_bacterium; s__uncultured_bacterium
100	109	258	0	0	0	0	0	0	2	0	0	0	0	0	0	0	0	0	0	0	0	0	0	0	0	0	34	0	k__Bacteria; p__Actinobacteria; c__Thermoleophilia; o__Solirubrobacterales; f__Solirubrobacteraceae; g__Solirubrobacter; Ambiguous_taxa
101	142	0	0	0	231	0	0	0	2	85	0	0	0	0	0	0	29	0	66	0	0	57	0	0	0	0	51	0	k__Bacteria; p__Actinobacteria; c__Thermoleophilia; o__Gaiellales; f__uncultured; g__uncultured_bacterium; s__uncultured_bacterium
102	433	3	281	51	584	97	310	54	179	278	457	220	85	376	249	377	230	71	297	326	201	110	517	302	333	317	164	419	k__Bacteria; p__Bacteroidetes; c__Bacteroidia; o__Bacteroidales; f__Bacteroidaceae; g__Bacteroides
103	100	0	1	0	0	0	0	0	0	0	0	0	20	1	0	0	0	0	0	0	0	0	0	0	0	0	0	2	k__Bacteria; p__Bacteroidetes; c__Bacteroidia; o__Bacteroidales; f__Muribaculaceae; g__uncultured_bacterium; s__uncultured_bacterium
104	55	0	0	0	0	0	0	0	0	0	0	0	0	0	0	0	0	0	0	0	0	0	3	0	0	0	0	38	k__Bacteria; p__Actinobacteria; c__Actinobacteria; o__Frankiales; f__Acidothermaceae; g__Acidothermus
105	213	65	1	0	0	28	28	17	1	0	0	0	0	68	0	0	0	0	0	0	12	35	0	0	76	0	0	0	k__Bacteria; p__Bacteroidetes; c__Bacteroidia; o__Bacteroidales; f__Marinifilaceae; g__Odoribacter; s__uncultured_bacterium
106	122	161	51	0	201	247	132	0	1	177	11	0	44	0	0	102	0	1	66	3	203	45	0	0	47	186	1	50	k__Bacteria; p__Firmicutes; c__Clostridia; o__Clostridiales; f__Lachnospiraceae
107	245	0	0	0	0	0	0	0	0	0	0	0	0	0	0	52	0	0	99	0	0	121	0	0	0	0	0	46	k__Bacteria; p__Actinobacteria; c__Actinobacteria; o__Micromonosporales; f__Micromonosporaceae; g__Virgisporangium; s__uncultured_bacterium
108	164	0	3	0	0	0	0	0	0	1	0	0	0	3	0	2	4	0	0	0	0	3	0	0	0	0	0	0	k__Bacteria; p__Bacteroidetes; c__Bacteroidia; o__Bacteroidales; f__Muribaculaceae; g__uncultured_bacterium; s__uncultured_bacterium
109	90	0	242	312	4	139	219	394	44	226	213	648	101	45	276	84	155	0	17	399	178	69	100	235	376	21	265	150	k__Bacteria; p__Proteobacteria; c__Gammaproteobacteria; o__Betaproteobacteriales; f__Burkholderiaceae; g__Parasutterella; s__uncultured_organism
110	412	92	0	116	79	3	1	57	122	36	48	193	37	179	310	53	57	192	60	2	0	63	55	230	171	52	40	103	k__Bacteria; p__Firmicutes; c__Clostridia; o__Clostridiales; f__Lachnospiraceae; g__Lachnospiraceae_UCG-006; s__uncultured_organism
111	166	0	22	92	97	119	79	62	4	2	34	27	13	8	88	122	7	71	6	114	69	166	3	63	0	0	112	58	k__Bacteria; p__Firmicutes; c__Clostridia; o__Clostridiales; f__Lachnospiraceae
112	89	0	0	0	1	0	0	2	0	0	0	0	2	0	1	2	1	0	1	0	0	0	0	1	0	0	1	0	k__Bacteria; p__Bacteroidetes; c__Bacteroidia; o__Bacteroidales; f__Bacteroidaceae; g__Bacteroides
113	74	0	0	301	0	0	1	0	2	0	0	0	22	0	0	3	0	0	16	0	0	32	0	0	0	0	1	1	k__Bacteria; p__Proteobacteria; c__Alphaproteobacteria; o__Micropepsales; f__Micropepsaceae; g__uncultured; Ambiguous_taxa
114	109	60	0	36	137	0	79	11	9	0	0	0	15	0	1	25	31	40	0	0	0	0	0	0	0	0	0	55	k__Bacteria; p__Proteobacteria; c__Alphaproteobacteria; o__Sphingomonadales; f__Sphingomonadaceae
115	296	0	0	65	289	175	93	110	2	66	45	24	19	0	75	4	76	0	0	211	45	0	0	55	0	31	0	40	k__Bacteria; p__Proteobacteria; c__Deltaproteobacteria; o__Desulfovibrionales; f__Desulfovibrionaceae; g__Desulfovibrio
116	146	0	0	0	0	0	0	0	0	0	0	0	0	0	0	0	0	0	0	0	0	0	0	0	0	0	0	0	k__Bacteria; p__Proteobacteria; c__Gammaproteobacteria; o__Gammaproteobacteria_Incertae_Sedis; f__Unknown_Family; g__Acidibacter; Ambiguous_taxa
117	261	0	0	0	0	0	3	37	0	31	834	7	270	2	158	0	0	2	1	0	0	1	14	79	2	852	127	122	k__Bacteria; p__Actinobacteria; c__Actinobacteria; o__Corynebacteriales; f__Corynebacteriaceae; g__Corynebacterium_1; Ambiguous_taxa
118	122	355	163	144	116	0	104	4	1	1	0	0	0	71	35	0	0	55	67	0	27	58	65	0	109	65	167	0	k__Bacteria; p__Gemmatimonadetes; c__Gemmatimonadetes; o__Gemmatimonadales; f__Gemmatimonadaceae; g__uncultured; s__uncultured_bacterium
119	371	330	103	119	117	10	122	17	0	0	291	160	63	110	37	14	2	3	75	164	158	102	0	130	0	138	0	179	k__Bacteria; p__Acidobacteria; c__Acidobacteriia; o__Acidobacteriales; f__uncultured; g__uncultured_forest_soil_bacterium; s__uncultured_forest_soil_bacterium
120	143	0	0	0	0	0	0	0	0	0	0	0	0	0	0	0	0	0	0	0	0	0	0	0	0	0	0	0	k__Bacteria; p__Actinobacteria; c__MB-A2-108; o__uncultured_bacterium; f__uncultured_bacterium; g__uncultured_bacterium; s__uncultured_bacterium
121	123	0	0	0	0	0	0	0	0	0	0	0	1	0	0	18	0	0	0	0	0	0	0	0	0	0	0	0	k__Bacteria; p__Actinobacteria; c__Thermoleophilia; o__Solirubrobacterales; f__67-14
122	48	1	0	101	0	1	0	3	2	0	0	0	0	0	0	0	0	0	14	0	0	0	0	0	0	0	0	0	k__Bacteria; p__Actinobacteria; c__Actinobacteria; o__Micromonosporales; f__Micromonosporaceae; g__uncultured
123	170	0	0	0	0	0	0	2	0	1	0	0	43	1	0	0	1	1	0	0	0	1	0	0	0	0	0	0	k__Bacteria; p__Bacteroidetes; c__Bacteroidia; o__Bacteroidales; f__Muribaculaceae; g__uncultured_bacterium; s__uncultured_bacterium
124	143	5	1	5	0	1	1	0	0	185	1	1	0	0	3	0	1	1	1	0	0	0	0	0	0	29	0	1	k__Bacteria; p__Firmicutes; c__Clostridia; o__Clostridiales; f__Lachnospiraceae; g__Lachnospiraceae_NK4A136_group; s__uncultured_bacterium
125	215	0	2	1	1	0	0	0	0	0	0	0	0	0	0	1	1	0	0	0	0	0	0	0	0	0	0	0	k__Bacteria; p__Bacteroidetes; c__Bacteroidia; o__Bacteroidales; f__Bacteroidaceae; g__Bacteroides
126	177	0	0	0	0	0	1	2	8	7	2	0	25	0	0	50	0	0	0	16	0	0	0	34	54	45	0	0	k__Bacteria; p__Firmicutes; c__Clostridia; o__Clostridiales; f__Lachnospiraceae; g__Lachnospiraceae_NK4A136_group; s__uncultured_bacterium
127	88	0	0	0	0	1	0	0	0	0	0	0	0	0	0	0	0	0	0	0	0	0	0	0	0	0	0	0	k__Bacteria; p__Bacteroidetes; c__Bacteroidia; o__Bacteroidales; f__Muribaculaceae; g__uncultured_bacterium; s__uncultured_bacterium
128	241	100	182	90	505	205	278	66	3957	482	338	872	3507	557	611	475	2014	927	683	516	1141	419	619	544	288	369	906	522	k__Bacteria; p__Firmicutes; c__Clostridia; o__Clostridiales; f__Lachnospiraceae; g__Roseburia; Ambiguous_taxa
129	274	237	373	364	353	527	546	142	123	725	250	343	313	454	194	348	411	177	73	291	458	583	290	454	387	365	227	605	k__Bacteria; p__Bacteroidetes; c__Bacteroidia; o__Bacteroidales; f__Bacteroidaceae; g__Bacteroides; Ambiguous_taxa
130	109	0	362	218	292	0	173	1	1	125	34	103	8	100	73	95	133	94	0	112	120	40	93	92	228	0	143	176	k__Bacteria; p__Bacteroidetes; c__Bacteroidia; o__Bacteroidales; f__Muribaculaceae
131	104	0	0	0	0	0	0	0	0	34	32	5	0	0	146	22	0	26	0	0	0	0	0	0	0	0	0	0	k__Bacteria; p__Actinobacteria; c__Thermoleophilia; o__Solirubrobacterales; f__Solirubrobacteraceae; g__Solirubrobacter; s__uncultured_bacterium
132	76	0	0	0	0	0	0	0	0	0	0	0	0	0	0	0	0	80	0	0	0	0	0	0	0	32	0	0	k__Bacteria; p__Proteobacteria; c__Alphaproteobacteria; o__Rhodospirillales; f__uncultured
133	200	0	4	0	0	0	0	0	0	1	0	0	0	0	0	0	1	0	0	0	0	0	0	0	0	0	0	0	k__Bacteria; p__Acidobacteria; c__Acidobacteriia; o__Acidobacteriales; f__uncultured
134	139	86	0	26	72	198	59	65	148	109	36	38	67	72	263	2	76	0	129	79	66	39	215	2	8	59	176	56	k__Bacteria; p__Firmicutes; c__Clostridia; o__Clostridiales; f__Lachnospiraceae; g__Blautia; Ambiguous_taxa
135	250	471	17	1	2	52	274	656	63	31	142	1335	69	975	677	194	108	40	201	183	100	39	291	402	122	658	1192	428	k__Bacteria; p__Firmicutes; c__Bacilli; o__Lactobacillales; f__Lactobacillaceae; g__Lactobacillus; s__Lactobacillus_murinus
136	449	0	110	104	187	537	599	40	77	169	64	108	131	115	357	218	69	231	532	693	170	332	318	175	224	104	405	154	k__Bacteria; p__Bacteroidetes; c__Bacteroidia; o__Bacteroidales; f__Rikenellaceae; g__Alistipes
137	93	96	0	0	0	104	38	1	4	0	0	0	41	81	113	60	0	119	252	0	95	48	46	0	64	67	83	89	k__Bacteria; p__Firmicutes; c__Clostridia; o__Clostridiales; f__Lachnospiraceae; g__ASF356; s__uncultured_bacterium
138	171	1	147	359	0	1	33	35	2	0	20	2	50	67	53	1	0	46	322	126	81	0	0	101	82	50	0	0	k__Bacteria; p__Firmicutes; c__Clostridia; o__Clostridiales; f__Ruminococcaceae; g__Intestinimonas; s__uncultured_bacterium
139	65	210	127	72	13	19	10	0	0	0	48	0	0	51	0	0	23	64	0	236	36	0	0	6	53	47	0	0	k__Bacteria; p__Actinobacteria; c__Actinobacteria; o__Frankiales; f__Acidothermaceae; g__Acidothermus; s__uncultured_bacterium
140	310	105	317	592	227	176	144	66	16	58	75	109	48	201	449	97	119	16	421	520	59	1	169	230	198	90	179	83	k__Bacteria; p__Bacteroidetes; c__Bacteroidia; o__Bacteroidales; f__Muribaculaceae
141	349	0	108	210	0	70	36	0	15	0	0	0	19	0	132	40	43	115	61	1	25	0	0	12	0	0	0	0	k__Bacteria; p__Firmicutes; c__Clostridia; o__Clostridiales; f__Lachnospiraceae; g__[Ruminococcus]_torques_group
142	114	0	0	0	0	0	0	0	0	0	0	0	0	0	0	0	0	0	0	0	0	0	0	0	0	0	0	0	k__Bacteria
143	566	0	678	212	622	242	82	23	5	394	62	74	47	281	197	219	122	226	147	16	31	153	228	126	177	316	52	157	k__Bacteria; p__Bacteroidetes; c__Bacteroidia; o__Bacteroidales; f__Muribaculaceae; g__uncultured_bacterium; s__uncultured_bacterium
144	264	587	50	0	0	309	428	179	13	149	639	427	328	1059	498	435	480	918	557	619	124	174	167	153	66	4452	1103	295	k__Bacteria; p__Firmicutes; c__Bacilli; o__Lactobacillales; f__Lactobacillaceae; g__Lactobacillus; s__Lactobacillus_reuteri
145	101	0	0	0	36	0	71	1	2	2	0	0	27	1	0	56	0	1	0	100	4	103	0	0	85	0	0	0	k__Bacteria; p__Actinobacteria; c__Actinobacteria; o__Micrococcales; f__Microbacteriaceae
146	106	37	0	110	191	0	0	10	0	0	62	0	3	0	63	16	58	0	0	0	7	0	0	22	0	0	66	0	k__Bacteria; p__Firmicutes; c__Clostridia; o__Clostridiales; f__Lachnospiraceae; g__Lachnospiraceae_NK4A136_group; s__Lachnospiraceae_bacterium_A4
147	418	382	185	416	1	173	0	37	211	82	15	136	45	24	0	17	83	155	53	96	346	81	93	134	155	113	0	227	k__Bacteria; p__Firmicutes; c__Clostridia; o__Clostridiales; f__Lachnospiraceae; g__Dorea; Ambiguous_taxa
148	96	0	0	0	0	0	0	11	0	0	94	0	0	0	65	2	0	0	0	2	0	0	0	0	1	0	76	0	k__Bacteria; p__Actinobacteria; c__Acidimicrobiia; o__uncultured
149	200	0	0	0	2	111	2	0	0	0	0	0	4	0	0	50	6	1	0	0	0	0	16	0	0	0	25	13	k__Bacteria; p__Firmicutes; c__Clostridia; o__Clostridiales; f__Lachnospiraceae
150	688	304	63	67	242	184	167	121	9	254	251	23	50	132	129	75	159	107	66	269	119	207	153	200	141	137	193	262	k__Bacteria; p__Bacteroidetes; c__Bacteroidia; o__Bacteroidales; f__Muribaculaceae; g__uncultured_bacterium; s__uncultured_bacterium
151	242	0	106	174	0	1	62	17	0	0	0	30	7	0	0	0	0	0	1	0	0	1	0	124	0	1	0	0	k__Bacteria; p__Firmicutes; c__Clostridia; o__Clostridiales; f__Lachnospiraceae; g__Lachnospiraceae_UCG-001; s__uncultured_bacterium
152	121	0	0	0	0	0	69	0	0	36	38	0	0	0	0	0	10	0	0	0	0	0	0	0	0	0	0	50	k__Bacteria; p__Firmicutes; c__Limnochordia; o__Limnochordales; f__Limnochordaceae; Ambiguous_taxa; Ambiguous_taxa
153	46	0	0	0	0	0	0	0	0	0	0	0	0	0	0	0	0	0	0	0	0	0	0	0	0	0	0	0	k__Bacteria; p__Bacteroidetes; c__Bacteroidia; o__Bacteroidales; f__Rikenellaceae; g__Rikenellaceae_RC9_gut_group; s__uncultured_bacterium
154	142	79	0	0	1	0	0	11	0	67	0	11	21	0	0	0	0	0	0	0	0	72	0	76	0	41	0	0	k__Bacteria; p__Acidobacteria; c__Acidobacteriia; o__Acidobacteriales; f__Acidobacteriaceae_(Subgroup_1)
155	170	0	0	0	0	0	1	6	0	1	0	0	0	0	0	0	0	0	0	5	0	0	0	0	0	4	0	0	k__Bacteria; p__Firmicutes; c__Clostridia; o__Clostridiales; f__Christensenellaceae; g__Christensenellaceae_R-7_group
156	533	119	0	175	3	123	60	0	4	60	0	62	22	126	97	24	34	351	321	155	130	83	23	108	118	40	117	96	k__Bacteria; p__Bacteroidetes; c__Bacteroidia; o__Bacteroidales; f__Tannerellaceae; g__Parabacteroides; Ambiguous_taxa
157	1	1	0	0	0	0	0	0	0	1	0	0	4	3	0	0	0	0	98	1	0	0	0	0	0	1	0	1	k__Bacteria; p__Proteobacteria; c__Gammaproteobacteria; o__Xanthomonadales; f__Rhodanobacteraceae; g__Rhodanobacter
158	213	0	0	0	0	0	0	0	0	0	14	0	0	0	0	0	0	0	0	0	0	38	0	0	0	0	0	0	k__Bacteria; p__Gemmatimonadetes; c__S0134_terrestrial_group
159	129	239	1	77	0	0	94	0	2	47	0	80	23	4	59	0	21	0	0	175	0	72	10	10	17	7	206	0	k__Bacteria; p__Actinobacteria; c__Actinobacteria; o__Frankiales; f__Acidothermaceae; g__Acidothermus; s__uncultured_bacterium
160	101	0	0	0	0	0	0	0	0	0	0	0	0	0	0	0	0	0	0	0	0	0	0	0	0	0	0	0	k__Bacteria; p__Proteobacteria; c__Alphaproteobacteria; o__Elsterales; f__uncultured
161	118	0	1	189	0	1	0	2	0	88	0	1	1	0	0	1	0	0	0	1	1	65	0	0	0	0	0	0	k__Bacteria; p__Firmicutes; c__Clostridia; o__Clostridiales; f__Ruminococcaceae
162	333	0	0	0	0	0	0	0	0	0	4	43	0	45	64	8	19	151	30	0	0	0	90	6	35	57	21	0	k__Bacteria; p__Proteobacteria; c__Gammaproteobacteria; o__Gammaproteobacteria_Incertae_Sedis; f__Unknown_Family; g__Acidibacter; s__uncultured_proteobacterium
163	104	93	124	0	235	76	38	0	17	126	31	69	0	87	76	79	46	78	169	41	1	0	122	0	3	90	180	161	k__Bacteria; p__Bacteroidetes; c__Bacteroidia; o__Bacteroidales; f__Rikenellaceae; g__Alistipes; s__uncultured_bacterium
164	103	0	0	0	0	0	0	1	0	0	0	0	0	13	0	0	0	0	0	0	0	0	0	0	0	0	73	0	k__Bacteria; p__Bacteroidetes; c__Bacteroidia; o__Bacteroidales; f__Muribaculaceae; g__uncultured_bacterium; s__uncultured_bacterium
165	603	741	615	820	837	397	338	55	4	528	222	291	111	258	588	132	130	891	453	169	327	291	481	273	215	337	611	231	k__Bacteria; p__Tenericutes; c__Mollicutes; o__Mycoplasmatales; f__Mycoplasmataceae; g__Mycoplasma; Ambiguous_taxa
166	166	246	492	180	568	424	101	343	76	192	207	238	69	52	332	996	106	129	163	101	165	164	224	156	260	157	153	210	k__Bacteria; p__Epsilonbacteraeota; c__Campylobacteria; o__Campylobacterales; f__Helicobacteraceae; g__Helicobacter; Ambiguous_taxa
167	221	0	0	0	3	0	35	0	46	5	22	1	16	18	0	0	0	1	0	0	0	121	0	4	1	19	0	0	k__Bacteria; p__Proteobacteria; c__Gammaproteobacteria; o__Pseudomonadales; f__Moraxellaceae; g__Acinetobacter; Ambiguous_taxa
168	75	0	102	0	0	0	29	4	1	23	0	0	1	68	78	0	0	42	0	0	0	0	80	103	38	1	0	46	k__Bacteria; p__Bacteroidetes; c__Bacteroidia; o__Bacteroidales; f__Muribaculaceae; g__uncultured_Bacteroidales_bacterium; s__uncultured_Bacteroidales_bacterium
169	76	0	206	13	15	241	427	56	1093	97	95	267	140	455	219	458	309	126	140	186	527	45	379	259	146	188	208	393	k__Bacteria; p__Actinobacteria; c__Actinobacteria; o__Bifidobacteriales; f__Bifidobacteriaceae; g__Bifidobacterium; Ambiguous_taxa
170	475	275	681	115	661	51	3	106	35	302	79	214	59	51	40	75	84	201	138	643	545	293	102	330	206	333	146	280	k__Bacteria; p__Firmicutes; c__Bacilli; o__Bacillales; f__Staphylococcaceae; g__Staphylococcus
171	104	0	0	0	25	0	0	3	0	4	0	0	0	0	0	0	0	0	149	0	29	0	1	0	0	0	0	0	k__Bacteria; p__Acidobacteria; c__Acidobacteriia; o__Acidobacteriales; f__Acidobacteriaceae_(Subgroup_1); g__uncultured
172	203	0	0	0	0	1	1	0	10	0	0	0	0	1	0	0	3	0	0	0	1	0	0	0	0	1	0	0	k__Bacteria; p__Firmicutes; c__Clostridia; o__Clostridiales; f__Lachnospiraceae
173	353	79	112	176	260	204	39	0	0	13	79	101	38	4	79	0	19	27	148	105	36	0	138	1	76	57	0	120	k__Bacteria; p__Proteobacteria; c__Alphaproteobacteria; o__Elsterales; f__uncultured
174	153	363	0	0	1	445	83	20	0	0	69	2	20	109	85	0	2	107	0	0	27	57	38	81	9	75	0	43	k__Bacteria; p__Firmicutes; c__Clostridia; o__Clostridiales; f__Lachnospiraceae; g__[Eubacterium]_xylanophilum_group; s__uncultured_bacterium
175	85	0	0	179	0	178	0	0	2	0	0	0	8	0	0	0	0	0	0	2	35	0	12	0	0	0	0	0	k__Bacteria; p__Actinobacteria; c__Thermoleophilia; o__Gaiellales
176	3	410	276	411	388	1	35	28	6	134	56	0	0	80	56	46	22	0	0	0	40	97	47	0	74	0	1	1	k__Bacteria; p__Firmicutes; c__Clostridia; o__Clostridiales; f__Ruminococcaceae; g__Anaerotruncus; s__uncultured_bacterium
177	125	1	0	0	0	0	0	0	0	0	0	0	2	0	0	0	0	0	0	0	0	0	0	0	0	0	0	0	k__Bacteria; p__Proteobacteria; c__Gammaproteobacteria; o__Enterobacteriales; f__Enterobacteriaceae; g__Hafnia-Obesumbacterium; Ambiguous_taxa
178	243	376	0	455	601	503	128	0	9	98	37	0	23	97	1	31	62	63	264	303	0	90	139	123	112	135	174	56	k__Bacteria; p__Bacteroidetes; c__Bacteroidia; o__Bacteroidales; f__Muribaculaceae; g__uncultured_bacterium; s__uncultured_bacterium
179	245	0	0	0	0	0	0	8	0	1	16	0	2	0	1	1	0	0	0	0	0	0	0	1	0	0	2	1	k__Bacteria; p__Firmicutes; c__Clostridia; o__Clostridiales; f__Lachnospiraceae
180	137	0	253	0	0	0	0	0	0	0	0	0	0	0	0	0	0	0	0	0	12	0	0	0	0	0	0	0	k__Bacteria; p__Proteobacteria; c__Deltaproteobacteria; o__Myxococcales; f__Phaselicystidaceae; g__Phaselicystis
181	145	307	0	160	1	161	0	187	2	0	21	0	3	0	91	957	0	0	0	0	0	0	0	0	0	52	0	50	k__Bacteria; p__Bacteroidetes; c__Bacteroidia; o__Bacteroidales; f__Prevotellaceae; g__Alloprevotella; s__uncultured_bacterium
182	82	0	0	0	121	0	28	0	9	0	0	0	5	48	0	0	0	0	73	0	0	2	0	0	0	0	54	71	k__Bacteria; p__Firmicutes; c__Erysipelotrichia; o__Erysipelotrichales; f__Erysipelotrichaceae; g__Erysipelatoclostridium
183	78	0	0	0	0	0	0	3	0	0	0	0	0	0	1	0	0	0	0	0	0	0	0	0	0	0	0	0	k__Bacteria; p__Firmicutes; c__Clostridia; o__Clostridiales; f__Clostridiales_vadinBB60_group; g__uncultured_bacterium; s__uncultured_bacterium
184	250	582	133	300	757	183	135	45	9	66	70	77	9	326	405	98	119	74	183	139	118	48	299	395	110	231	177	156	k__Bacteria; p__Bacteroidetes; c__Bacteroidia; o__Bacteroidales; f__Muribaculaceae; g__uncultured_bacterium; s__uncultured_bacterium
185	61	0	0	0	0	0	0	0	0	0	0	0	0	0	0	0	0	0	0	0	0	0	0	0	0	0	0	0	k__Bacteria; p__Bacteroidetes; c__Bacteroidia; o__Bacteroidales; f__Rikenellaceae; g__Alistipes
186	114	0	72	0	0	0	6	2	56	78	0	36	0	45	0	0	2	0	0	0	78	0	0	0	107	1	2	0	k__Bacteria; p__Firmicutes; c__Clostridia; o__Clostridiales; f__Lachnospiraceae; g__Coprococcus_2
187	118	0	0	0	0	0	0	0	0	0	0	0	0	0	0	0	0	0	0	0	0	0	0	0	0	0	0	0	k__Bacteria; p__Bacteroidetes; c__Bacteroidia
188	180	0	0	1	33	0	0	3	0	30	0	23	0	0	0	0	0	10	31	0	0	37	0	0	0	9	42	0	k__Bacteria; p__Actinobacteria; c__Actinobacteria; o__Frankiales; f__Acidothermaceae; g__Acidothermus
189	57	273	71	227	144	323	223	1387	22	135	53	99	94	36	115	26	93	137	1	0	53	56	40	98	88	104	116	127	k__Bacteria; p__Firmicutes; c__Clostridia; o__Clostridiales; f__Clostridiaceae_1; g__Clostridium_sensu_stricto_1; s__uncultured_bacterium
190	71	0	0	0	0	0	0	0	0	0	0	0	0	0	0	17	0	0	0	0	0	0	0	0	0	0	0	0	k__Bacteria; p__Firmicutes; c__Clostridia; o__Clostridiales; f__Ruminococcaceae
191	187	0	43	0	0	0	383	12	0	44	72	2	3245	58	316	268	1997	121	122	104	2	40	90	292	204	0	744	21	k__Bacteria; p__Proteobacteria; c__Gammaproteobacteria; o__Betaproteobacteriales; f__Burkholderiaceae; g__Sutterella; s__uncultured_bacterium
192	388	424	374	452	1	51	64	89	499	267	46	194	596	404	142	96	539	10	371	356	363	148	191	397	254	362	357	533	k__Bacteria; p__Firmicutes; c__Clostridia; o__Clostridiales; f__Lachnospiraceae; g__Blautia
193	142	289	314	362	250	1	104	86	18	368	44	82	60	184	67	175	49	2	128	108	66	124	169	1	78	2	279	48	k__Bacteria; p__Firmicutes; c__Clostridia; o__Clostridiales; f__Ruminococcaceae
194	209	164	107	1	199	14	0	0	2	27	35	26	26	52	91	32	0	0	191	0	0	0	0	0	0	67	0	0	k__Bacteria; p__Firmicutes; c__Clostridia; o__Clostridiales; f__Lachnospiraceae
195	108	0	0	126	1	0	35	0	0	0	72	0	6	0	0	0	1	102	0	0	0	0	0	1	121	0	0	0	k__Bacteria; p__Epsilonbacteraeota; c__Campylobacteria; o__Campylobacterales; f__Arcobacteraceae; g__Arcobacter; Ambiguous_taxa
196	44	0	1	1	93	0	52	0	0	0	0	0	0	0	0	0	0	68	1	1	55	4	16	2	0	0	0	0	k__Bacteria; p__Proteobacteria; c__Gammaproteobacteria; o__Pseudomonadales; f__Moraxellaceae; g__Acinetobacter
197	128	0	124	0	0	0	0	1	0	0	0	0	0	0	0	1	38	0	0	0	0	0	0	0	54	0	0	0	k__Bacteria; p__Firmicutes; c__Clostridia; o__Clostridiales; f__Lachnospiraceae
198	162	1	0	0	0	172	0	0	0	0	33	0	0	0	0	8	0	0	0	1	114	0	0	33	0	0	0	0	k__Bacteria; p__Proteobacteria; c__Alphaproteobacteria
199	121	141	0	0	0	0	0	4	0	0	0	0	0	0	0	19	0	0	0	0	0	0	0	0	0	0	33	0	k__Bacteria; p__Actinobacteria; c__Thermoleophilia; o__Gaiellales; f__uncultured
200	104	94	254	0	0	63	0	0	4	220	1	0	0	0	46	0	0	0	131	83	0	51	0	62	61	0	102	3	k__Bacteria; p__Acidobacteria; c__Acidobacteriia; o__Solibacterales; f__Solibacteraceae_(Subgroup_3); g__Bryobacter
201	113	0	0	1	91	0	0	0	0	0	0	0	0	0	59	0	1	0	0	0	0	0	0	0	0	49	0	0	k__Bacteria; p__Proteobacteria; c__Deltaproteobacteria; o__Myxococcales; f__Polyangiaceae; g__Pajaroellobacter
202	230	0	0	0	0	0	102	29	0	0	1	0	0	65	1	39	0	0	0	0	0	0	0	0	0	0	0	0	k__Bacteria; p__Firmicutes; c__Clostridia; o__Clostridiales; f__Ruminococcaceae; g__Ruminococcus_1
203	47	0	0	0	0	0	0	0	0	0	0	0	0	0	1	0	0	0	0	0	0	0	0	0	0	0	0	0	k__Bacteria; p__Firmicutes; c__Clostridia; o__Clostridiales; f__Ruminococcaceae
204	127	0	0	0	0	0	33	0	2	134	31	32	0	0	70	0	0	106	0	0	0	20	0	0	0	0	0	0	k__Bacteria; p__Acidobacteria; c__Acidobacteriia; o__Solibacterales; f__Solibacteraceae_(Subgroup_3); g__Bryobacter
205	94	0	0	0	183	0	0	0	0	0	1	28	11	1	0	0	0	1	55	0	0	0	0	0	0	62	0	1	k__Bacteria; p__Firmicutes; c__Clostridia; o__Clostridiales; f__Lachnospiraceae; g__A2; s__uncultured_bacterium
206	193	0	0	0	0	0	0	0	0	0	0	0	0	0	0	0	0	0	0	0	0	0	0	0	0	0	0	0	k__Bacteria; p__Bacteroidetes; c__Bacteroidia; o__Sphingobacteriales; f__env.OPS_17
207	104	0	0	0	0	0	0	0	0	0	0	0	18	0	0	0	0	0	0	0	1	0	0	0	0	0	0	0	k__Bacteria; p__Proteobacteria; c__Alphaproteobacteria; o__Rhizobiales; f__Rhizobiales_Incertae_Sedis; g__Bauldia
208	85	0	1	0	0	0	0	0	0	0	0	0	0	13	0	12	0	0	0	0	0	72	0	0	0	0	0	0	k__Bacteria; p__Bacteroidetes; c__Bacteroidia; o__Bacteroidales; f__Muribaculaceae; g__uncultured_bacterium; s__uncultured_bacterium
209	155	0	1	0	0	0	0	0	0	0	0	0	0	0	109	0	0	0	0	73	0	0	54	0	0	0	0	0	k__Bacteria; p__Actinobacteria; c__Acidimicrobiia
210	122	0	1	0	56	1	0	0	0	0	0	0	0	0	35	0	0	1	0	0	0	1	0	34	0	0	1	4	k__Bacteria; p__Proteobacteria; c__Gammaproteobacteria; o__Xanthomonadales; f__Rhodanobacteraceae; g__Rhodanobacter
211	92	0	0	0	0	0	0	0	0	0	0	0	0	104	0	0	0	0	0	0	0	0	1	0	0	0	0	0	k__Bacteria; p__Bacteroidetes; c__Bacteroidia; o__Bacteroidales; f__Bacteroidaceae; g__Bacteroides
212	181	0	1	0	0	0	0	24	0	0	0	0	0	0	58	0	0	0	0	0	0	0	0	0	0	0	0	0	k__Bacteria; p__Proteobacteria; c__Alphaproteobacteria; o__Elsterales; f__uncultured
213	302	255	910	35	91	0	266	12	4	0	90	40	26	166	173	65	73	142	27	1	8	17	106	211	293	3	201	113	k__Bacteria; p__Bacteroidetes; c__Bacteroidia; o__Bacteroidales; f__Muribaculaceae; g__uncultured_bacterium; s__uncultured_bacterium
214	117	276	86	0	0	0	92	36	6	0	0	47	41	1	61	67	60	21	149	145	0	166	73	0	0	112	130	94	k__Bacteria; p__Bacteroidetes; c__Bacteroidia; o__Bacteroidales; f__Prevotellaceae; g__Prevotella_2; s__uncultured_bacterium
215	156	1	317	277	1	113	359	71	647	355	405	184	367	306	249	194	524	377	181	477	432	233	430	236	27	298	204	332	k__Bacteria; p__Actinobacteria; c__Coriobacteriia; o__Coriobacteriales; f__Coriobacteriaceae; g__Collinsella; s__uncultured_bacterium
216	151	0	0	1	0	259	155	34	8	101	177	95	84	83	245	34	200	134	70	1	212	549	488	226	98	278	117	2	k__Bacteria; p__Proteobacteria; c__Gammaproteobacteria; o__Betaproteobacteriales; f__Burkholderiaceae; g__Candidatus_Tremblaya; s__Candidatus_Tremblaya_phenacola
217	58	25	0	0	0	0	0	0	4	0	0	0	0	101	0	54	0	0	0	0	0	0	0	0	0	0	0	0	k__Bacteria; p__Bacteroidetes; c__Bacteroidia; o__Bacteroidales; f__Marinifilaceae; g__Odoribacter; Ambiguous_taxa
218	196	0	0	0	0	0	0	0	0	0	0	0	0	0	0	0	0	0	0	0	0	0	53	0	0	0	25	0	k__Bacteria; p__Proteobacteria; c__Alphaproteobacteria; o__Acetobacterales; f__Acetobacteraceae
219	78	0	0	0	0	0	1	3	0	0	0	0	0	0	0	2	0	0	0	0	0	0	0	0	0	0	0	0	k__Bacteria; p__Firmicutes; c__Clostridia; o__Clostridiales; f__Lachnospiraceae
220	84	56	254	1	1	180	0	0	81	0	0	52	39	53	0	0	38	154	0	1	55	46	0	64	0	0	144	0	k__Bacteria; p__Firmicutes; c__Clostridia; o__Clostridiales; f__Lachnospiraceae; g__Dorea
221	95	0	110	0	1	1	0	0	0	0	0	0	0	0	1	0	0	0	1	0	0	0	0	0	0	0	0	0	k__Bacteria; p__Bacteroidetes; c__Bacteroidia; o__Bacteroidales; f__Muribaculaceae; g__uncultured_bacterium; s__uncultured_bacterium
222	348	253	110	143	0	217	93	208	2	8	19	48	156	41	1	357	192	117	75	23	0	135	74	150	130	36	6	315	k__Bacteria; p__Firmicutes; c__Clostridia; o__Clostridiales; f__Ruminococcaceae; g__Ruminococcaceae_UCG-005; s__uncultured_bacterium
223	217	0	0	0	0	0	0	0	0	0	0	0	0	0	0	0	0	0	0	0	0	0	0	0	0	0	0	0	k__Bacteria; p__Firmicutes; c__Clostridia; o__Clostridiales; f__Lachnospiraceae
224	105	1	1	0	98	92	17	9	0	29	2	0	15	53	0	0	0	21	0	0	41	81	66	35	1	2	3	132	k__Bacteria; p__Acidobacteria; c__Acidobacteriia; o__Acidobacteriales; f__Acidobacteriaceae_(Subgroup_1); Ambiguous_taxa; Ambiguous_taxa
225	203	4	0	12	232	0	48	410	22	4	61	82	23	101	1	200	1	67	98	65	64	129	3	65	0	5	5	62	k__Bacteria; p__Bacteroidetes; c__Bacteroidia; o__Bacteroidales; f__Bacteroidaceae; g__Bacteroides
226	134	0	0	1	0	0	0	0	0	0	0	0	0	0	0	1	0	0	0	0	0	0	0	0	0	0	0	0	k__Bacteria; p__Bacteroidetes; c__Bacteroidia; o__Bacteroidales; f__Muribaculaceae; g__uncultured_bacterium; s__uncultured_bacterium
227	144	62	0	0	0	0	70	4	0	1	0	1	37	0	162	14	0	0	0	125	0	142	23	0	0	56	59	89	k__Bacteria; p__Acidobacteria; c__Acidobacteriia; o__Subgroup_2; Ambiguous_taxa; Ambiguous_taxa; Ambiguous_taxa
228	138	0	0	0	0	0	0	0	0	0	0	0	0	0	0	0	1	0	0	0	0	0	0	0	0	0	0	0	k__Bacteria; p__Proteobacteria; c__Gammaproteobacteria
229	89	0	1	0	0	166	0	0	0	0	0	1	0	0	0	0	0	81	0	57	0	0	0	0	0	29	153	0	k__Bacteria; p__Actinobacteria; c__Actinobacteria; o__Micromonosporales; f__Micromonosporaceae; g__Actinoplanes; Ambiguous_taxa
230	95	0	0	0	0	0	0	1	0	0	0	0	0	0	0	0	0	0	0	0	0	0	0	0	0	0	0	0	k__Bacteria; p__Bacteroidetes; c__Bacteroidia; o__Bacteroidales; f__Muribaculaceae; g__uncultured_bacterium; s__uncultured_bacterium
231	184	429	259	116	244	270	55	49	9	239	55	212	68	290	202	249	108	790	254	536	121	219	222	632	24	240	0	133	k__Bacteria; p__Epsilonbacteraeota; c__Campylobacteria; o__Campylobacterales; f__Helicobacteraceae; g__Helicobacter; Ambiguous_taxa
232	136	244	574	253	120	251	1289	889	22	419	1729	566	809	1798	798	1250	656	974	863	292	138	135	447	344	320	4594	1230	583	k__Bacteria; p__Firmicutes; c__Bacilli; o__Lactobacillales; f__Lactobacillaceae; g__Lactobacillus; s__Lactobacillus_gasseri
233	162	124	1	0	0	0	2	0	0	139	2	0	25	7	71	0	0	1	0	0	0	0	0	125	3	0	0	50	k__Bacteria; p__Acidobacteria; c__Acidobacteriia; o__Acidobacteriales; f__uncultured
234	415	151	319	1	140	15	34	0	18	10	120	32	102	2	0	107	246	176	0	93	42	128	117	88	98	53	74	116	k__Bacteria; p__Firmicutes; c__Clostridia; o__Clostridiales; f__Ruminococcaceae; g__Flavonifractor; s__uncultured_bacterium
235	88	0	0	0	0	0	0	0	0	0	0	0	0	14	0	0	0	0	0	0	0	0	0	0	0	0	41	0	k__Bacteria; p__Acidobacteria; c__Acidobacteriia; o__Acidobacteriales; f__uncultured
236	107	88	91	108	0	0	0	0	3	0	0	0	0	0	0	0	0	1	0	0	0	47	0	36	78	0	78	0	k__Bacteria; p__Proteobacteria; c__Gammaproteobacteria; o__Betaproteobacteriales; f__Burkholderiaceae; g__Variovorax; Ambiguous_taxa
237	74	0	0	9	200	0	90	370	1	17	209	9	105	40	58	29	31	48	0	0	163	30	1	33	83	15	95	0	k__Bacteria; p__Bacteroidetes; c__Bacteroidia; o__Bacteroidales; f__Prevotellaceae; g__Prevotellaceae_UCG-001; s__uncultured_bacterium
238	97	0	0	114	0	119	76	64	9	0	1	106	57	0	46	42	99	0	112	0	180	103	74	111	2	34	90	158	k__Bacteria; p__Proteobacteria; c__Gammaproteobacteria; o__Pasteurellales; f__Pasteurellaceae; g__Haemophilus
239	89	0	0	0	0	0	63	0	0	0	0	21	0	0	58	2	0	0	69	113	1	41	0	35	0	0	152	0	k__Bacteria; p__Proteobacteria; c__Alphaproteobacteria; o__Micropepsales; f__Micropepsaceae; g__uncultured
240	201	0	298	0	0	0	0	8	2	0	0	0	38	15	0	30	18	79	0	326	0	1	0	0	0	0	25	0	k__Bacteria; p__Proteobacteria; c__Alphaproteobacteria; o__Rhizobiales; f__uncultured; g__uncultured_Hyphomicrobiaceae_bacterium; s__uncultured_Hyphomicrobiaceae_bacterium
241	246	0	0	0	256	0	19	0	0	43	34	0	0	42	0	0	0	0	0	0	0	61	0	0	0	0	0	0	k__Bacteria; p__Actinobacteria; c__Rubrobacteria; o__Rubrobacterales; f__Rubrobacteriaceae; g__Rubrobacter
242	111	0	0	1	0	0	30	9	2	0	0	96	16	52	0	0	0	0	0	0	36	64	119	0	0	132	1	0	k__Bacteria; p__Bacteroidetes; c__Bacteroidia; o__Bacteroidales; f__Marinifilaceae; g__Butyricimonas
243	667	800	594	210	126	393	374	118	120	623	393	263	209	407	620	490	437	405	242	168	551	652	376	552	364	318	321	385	k__Bacteria; p__Bacteroidetes; c__Bacteroidia; o__Bacteroidales; f__Bacteroidaceae; g__Bacteroides; s__Bacteroides_thetaiotaomicron
244	65	0	0	0	0	0	0	0	0	0	0	0	0	0	0	18	0	0	0	0	0	0	0	0	0	0	0	0	k__Bacteria; p__Bacteroidetes; c__Bacteroidia; o__Bacteroidales; f__Muribaculaceae; g__uncultured_bacterium; s__uncultured_bacterium
245	61	0	18	0	1	10	0	0	0	54	31	46	0	77	0	45	10	0	0	0	0	6	0	0	4	0	114	38	k__Bacteria; p__Proteobacteria; c__Gammaproteobacteria; o__Pseudomonadales; f__Pseudomonadaceae; g__Pseudomonas
246	92	0	0	0	0	0	0	0	0	0	0	0	0	0	0	0	0	0	0	0	0	0	0	0	0	0	0	0	k__Bacteria; p__Firmicutes; c__Limnochordia; o__Limnochordales; f__Limnochordaceae
247	47	0	0	162	0	0	0	7	0	0	0	0	0	0	0	0	0	0	0	0	0	0	0	1	0	0	0	0	k__Bacteria; p__Firmicutes; c__Erysipelotrichia; o__Erysipelotrichales; f__Erysipelotrichaceae; g__Faecalitalea; s__uncultured_bacterium
248	111	0	0	0	0	0	0	0	0	0	0	0	0	1	0	0	0	0	0	0	3	0	3	0	56	0	0	0	k__Bacteria; p__Proteobacteria; c__Gammaproteobacteria; o__Betaproteobacteriales; f__Burkholderiaceae; g__Burkholderia-Caballeronia-Paraburkholderia; s__uncultured_Burkholderia_sp.
249	113	0	1	126	245	0	0	16	0	0	0	0	0	1	0	7	19	0	77	0	75	0	0	0	49	9	0	0	k__Bacteria; p__Firmicutes; c__Clostridia; o__Clostridiales; f__Clostridiales_vadinBB60_group; g__uncultured_bacterium; s__uncultured_bacterium
250	202	285	104	197	9	13	372	25	19	180	67	49	102	422	8	247	101	14	4	74	333	196	88	102	184	164	46	210	k__Bacteria; p__Bacteroidetes; c__Bacteroidia; o__Bacteroidales; f__Bacteroidaceae; g__Bacteroides
251	33	143	0	0	0	1	0	8	7	0	0	0	0	0	0	0	35	0	0	166	109	77	0	0	0	0	0	0	k__Bacteria; p__Acidobacteria; c__Acidobacteriia; o__Acidobacteriales; f__uncultured
252	216	105	2	193	124	2	162	20	20	67	124	156	57	0	37	68	22	386	95	142	50	106	0	30	56	42	217	64	k__Bacteria; p__Bacteroidetes; c__Bacteroidia; o__Bacteroidales; f__Bacteroidaceae; g__Bacteroides; s__Bacteroides_acidifaciens
253	285	399	373	329	88	57	1	139	11	0	57	16	11	0	0	5	0	155	257	0	43	131	89	73	0	0	1	0	k__Bacteria; p__Proteobacteria; c__Deltaproteobacteria; o__Desulfovibrionales; f__Desulfovibrionaceae; g__uncultured; s__uncultured_bacterium
254	138	0	0	0	0	0	0	0	0	0	17	0	0	0	0	0	0	0	0	109	0	0	0	0	2	0	84	0	k__Bacteria; p__Proteobacteria; c__Deltaproteobacteria; o__Myxococcales; f__BIrii41
255	211	1	282	153	0	0	1	31	8	1	14	27	0	0	0	1	0	59	221	1	0	0	0	93	76	58	1	1	k__Bacteria; p__Firmicutes; c__Clostridia; o__Clostridiales; f__Ruminococcaceae
256	118	267	0	249	0	0	0	0	0	0	60	0	0	21	0	0	0	0	0	0	50	0	0	1	62	0	0	0	k__Bacteria; p__Actinobacteria; c__Actinobacteria; o__Frankiales; f__Frankiaceae; g__Frankia
257	207	132	0	108	1	0	0	26	6	0	0	0	36	0	0	0	18	0	107	1	62	113	0	123	0	0	98	0	k__Bacteria; p__Actinobacteria
258	116	0	242	36	0	0	0	0	7	36	14	29	37	0	136	0	0	0	0	0	0	58	137	1	0	0	0	0	k__Bacteria; p__Firmicutes; c__Clostridia; o__Clostridiales; f__Clostridiaceae_1; g__Clostridium_sensu_stricto_1; Ambiguous_taxa
259	82	0	0	0	0	0	0	0	0	0	0	0	0	0	0	0	0	0	0	0	0	0	0	0	0	0	0	0	k__Bacteria; p__Gemmatimonadetes; c__Gemmatimonadetes; o__Gemmatimonadales; f__Gemmatimonadaceae; g__uncultured; s__uncultured_Gemmatimonas_sp.
260	97	131	0	0	142	0	0	0	0	0	0	0	0	0	0	0	0	1	0	0	0	0	53	0	0	0	0	60	k__Bacteria; p__Acidobacteria; c__Acidobacteriia; o__Subgroup_2; f__uncultured_forest_soil_bacterium; g__uncultured_forest_soil_bacterium; s__uncultured_forest_soil_bacterium
261	21	7	18	78	23	6	13	0	0	30	19	24	21	5	2	0	4	9	15	2	3	20	22	9	17	26	8	14	k__Bacteria; p__Acidobacteria; c__Acidobacteriia; o__Subgroup_2; f__uncultured_Acidobacteriaceae_bacterium; g__uncultured_Acidobacteriaceae_bacterium; s__uncultured_Acidobacteriaceae_bacterium
262	119	126	0	0	0	0	0	0	1	43	0	0	43	0	131	16	56	0	1	1	96	0	0	0	0	1	0	0	k__Bacteria; p__Firmicutes; c__Bacilli; o__Lactobacillales; f__Lactobacillaceae; g__Lactobacillus; s__Lactobacillus_salivarius
263	111	120	0	0	0	0	0	0	1	4	0	0	0	0	0	0	0	0	0	0	0	0	0	3	0	18	74	0	k__Bacteria; p__Proteobacteria; c__Gammaproteobacteria; o__Betaproteobacteriales; f__Burkholderiaceae; g__Ramlibacter
264	62	0	0	0	0	0	0	0	0	0	0	0	0	0	0	0	0	0	0	0	0	0	0	0	0	0	0	0	k__Bacteria; p__Proteobacteria; c__Alphaproteobacteria; o__Dongiales; f__Dongiaceae; g__Dongia
265	201	0	0	0	0	0	0	0	8	0	0	0	0	0	0	0	0	0	0	0	61	0	0	0	0	0	0	0	k__Bacteria; p__Firmicutes; c__Clostridia; o__Clostridiales; f__Ruminococcaceae; g__Ruminiclostridium_5; s__uncultured_organism
266	47	0	0	0	0	0	0	12	0	0	1	0	0	0	45	0	0	135	0	1	0	108	0	0	0	0	1	34	k__Bacteria; p__Firmicutes; c__Clostridia; o__Clostridiales; f__Lachnospiraceae
267	165	0	0	1	0	0	0	0	0	0	0	0	0	0	0	0	0	0	0	0	0	0	0	0	0	0	0	0	k__Bacteria; p__Proteobacteria; c__Alphaproteobacteria; o__Micropepsales; f__Micropepsaceae
268	138	0	0	0	1	0	0	1	0	0	0	0	11	1	0	0	0	0	0	0	1	0	0	0	1	0	0	0	k__Bacteria; p__Bacteroidetes; c__Bacteroidia; o__Bacteroidales; f__Muribaculaceae; g__uncultured_bacterium; s__uncultured_bacterium
269	110	0	0	0	0	0	0	0	0	0	0	0	0	0	0	0	0	0	43	0	0	0	0	0	0	0	0	0	k__Bacteria; p__Bacteroidetes; c__Bacteroidia; o__Cytophagales; f__Microscillaceae
270	65	438	0	296	496	180	445	87	132	341	172	476	162	660	73	344	231	0	185	354	275	1023	684	480	365	170	79	428	k__Bacteria; p__Bacteroidetes; c__Bacteroidia; o__Bacteroidales; f__Rikenellaceae; g__Alistipes; s__uncultured_Alistipes_sp.
271	51	0	0	0	0	0	0	0	0	0	0	0	0	0	0	0	0	0	0	0	0	0	0	0	0	0	0	0	k__Bacteria; p__Bacteroidetes; c__Bacteroidia; o__Bacteroidales; f__Muribaculaceae; g__uncultured_bacterium; s__uncultured_bacterium
272	111	0	0	0	0	0	0	0	0	0	0	0	0	0	0	0	0	0	0	0	0	0	0	0	0	0	0	0	k__Bacteria
273	116	0	0	73	0	0	0	0	0	0	0	0	0	0	0	18	0	0	0	0	0	0	0	0	0	0	0	0	k__Bacteria; p__Acidobacteria; c__Acidobacteriia; o__Acidobacteriales; f__Koribacteraceae; g__Candidatus_Koribacter; s__uncultured_bacterium
274	145	0	203	0	9	0	0	0	1	0	0	0	15	0	0	0	0	0	103	0	0	51	55	0	211	0	1	0	k__Bacteria; p__Gemmatimonadetes; c__Gemmatimonadetes; o__Gemmatimonadales; f__Gemmatimonadaceae; g__uncultured; s__metagenome
275	152	0	0	0	0	0	0	0	0	0	0	0	0	0	0	0	0	0	0	0	0	0	0	0	0	0	0	0	k__Bacteria; p__Bacteroidetes; c__Bacteroidia; o__Bacteroidales; f__Muribaculaceae
276	86	9	0	0	79	116	103	0	0	70	37	68	33	0	1	0	0	65	16	47	0	15	49	0	1	0	0	0	k__Bacteria; p__Acidobacteria; c__Acidobacteriia; o__Acidobacteriales; f__Acidobacteriaceae_(Subgroup_1); g__Granulicella; Ambiguous_taxa
277	103	0	0	0	0	0	0	0	0	0	0	0	0	0	0	0	0	0	0	0	0	0	0	0	0	0	0	0	k__Bacteria; p__Bacteroidetes; c__Bacteroidia; o__Bacteroidales
278	543	4	98	134	1	330	307	84	284	193	156	665	216	226	318	65	354	801	360	489	323	148	389	273	414	38	283	248	k__Bacteria; p__Bacteroidetes; c__Bacteroidia; o__Bacteroidales; f__Bacteroidaceae; g__Bacteroides; s__Bacteroides_ovatus_V975
279	66	1	213	2	88	96	63	26	3	92	77	53	11	0	0	63	31	167	70	138	147	0	49	0	0	79	16	190	k__Bacteria; p__Gemmatimonadetes; c__Gemmatimonadetes; o__Gemmatimonadales; f__Gemmatimonadaceae; g__uncultured; Ambiguous_taxa
280	105	0	0	0	0	0	0	0	0	0	0	0	1	0	1	0	0	126	0	0	0	0	0	0	0	0	0	0	k__Bacteria; p__Proteobacteria; c__Alphaproteobacteria; o__Elsterales; f__uncultured; g__uncultured_alpha_proteobacterium; s__uncultured_alpha_proteobacterium
281	90	149	45	242	314	0	44	2	1	214	1	149	2	0	142	0	0	620	234	388	36	95	0	81	15	128	69	267	k__Bacteria; p__Firmicutes; c__Clostridia; o__Clostridiales; f__Lachnospiraceae; g__Lachnospiraceae_UCG-001; s__uncultured_bacterium
282	225	0	0	0	115	0	0	0	0	0	54	0	0	0	0	21	0	0	0	0	0	0	0	0	0	0	0	44	k__Bacteria; p__Proteobacteria; c__Alphaproteobacteria; o__Elsterales; f__uncultured
283	99	231	78	0	0	0	0	0	0	46	0	37	0	0	0	21	0	3	0	0	0	50	0	0	17	1	0	0	k__Bacteria; p__Proteobacteria; c__Gammaproteobacteria; o__Gammaproteobacteria_Incertae_Sedis; f__Unknown_Family; g__Acidibacter
284	71	237	0	0	0	0	0	6	0	0	0	0	0	0	0	0	0	0	0	0	0	0	45	0	0	0	0	0	k__Bacteria; p__Firmicutes; c__Limnochordia; o__Limnochordales; f__Limnochordaceae; Ambiguous_taxa; Ambiguous_taxa
285	184	0	0	0	0	0	0	0	0	0	8	6	0	0	0	9	0	0	0	0	0	0	31	63	0	0	0	0	k__Bacteria; p__Acidobacteria; c__Acidobacteriia; o__Acidobacteriales; f__Acidobacteriaceae_(Subgroup_1); g__Acidipila
286	232	0	0	0	0	0	0	12	2	31	2	36	15	33	180	71	44	26	186	0	0	56	0	133	64	136	0	70	k__Bacteria; p__Firmicutes; c__Clostridia; o__Clostridiales; f__Lachnospiraceae
287	43	2	0	167	0	0	230	72	8	317	410	506	72	254	102	364	274	118	62	328	158	246	152	273	1016	466	150	178	k__Bacteria; p__Bacteroidetes; c__Bacteroidia; o__Bacteroidales; f__Bacteroidaceae; g__Bacteroides; s__human_gut_metagenome
288	90	0	0	0	0	0	0	0	0	0	0	0	0	0	0	0	0	0	0	0	0	0	0	0	0	0	0	0	k__Bacteria; p__Bacteroidetes; c__Bacteroidia; o__Bacteroidales
289	121	0	0	0	0	0	0	0	2	0	2	0	0	0	0	0	0	0	0	0	64	40	1	0	0	0	0	0	k__Bacteria; p__Actinobacteria; c__Actinobacteria; o__Propionibacteriales; f__Nocardioidaceae; g__Nocardioides; s__Nocardioides_sp.
290	109	0	0	1	2	0	0	0	1	0	0	30	0	0	0	30	0	1	0	1	0	0	0	0	35	0	0	0	k__Bacteria; p__Bacteroidetes; c__Bacteroidia; o__Bacteroidales; f__Bacteroidaceae; g__Bacteroides; s__Bacteroides_acidifaciens
291	2	1	0	3	0	0	20	0	0	1	0	0	3	0	0	2	27	1	0	0	0	0	2	0	3	0	13	1	k__Bacteria
292	43	0	0	0	0	0	0	0	0	0	0	0	0	0	0	0	0	0	0	0	0	0	0	0	0	0	0	0	k__Bacteria; p__Bacteroidetes; c__Bacteroidia; o__Chitinophagales; f__Saprospiraceae; g__uncultured
293	50	0	0	0	0	0	0	0	0	0	0	0	0	0	0	0	0	0	0	0	0	0	0	0	0	0	0	0	k__Bacteria; p__Firmicutes; c__Clostridia; o__Clostridiales; f__Lachnospiraceae
294	58	0	55	0	0	80	0	2	0	0	0	0	0	0	0	0	45	0	0	0	0	0	0	0	0	0	0	43	k__Bacteria; p__Firmicutes; c__Clostridia; o__Clostridiales; f__Clostridiales_vadinBB60_group; g__uncultured_bacterium; s__uncultured_bacterium
295	119	375	38	285	186	0	231	22	11	533	203	423	512	187	6	149	371	0	117	0	22	194	231	363	264	80	0	236	k__Bacteria; p__Bacteroidetes; c__Bacteroidia; o__Bacteroidales; f__Tannerellaceae; g__Parabacteroides; Ambiguous_taxa
296	108	69	0	98	343	849	119	269	2	39	151	234	54	295	243	1036	64	236	220	534	156	146	114	269	293	5	489	40	k__Bacteria; p__Bacteroidetes; c__Bacteroidia; o__Bacteroidales; f__Prevotellaceae; g__Alloprevotella
297	73	140	111	0	0	189	2	0	4	120	0	95	18	177	123	2	56	0	227	235	1	0	0	45	34	124	132	126	k__Bacteria; p__Bacteroidetes; c__Bacteroidia; o__Bacteroidales; f__Muribaculaceae
298	117	0	0	0	0	0	0	0	0	0	0	0	0	0	0	0	0	0	0	0	0	0	0	0	0	0	0	0	k__Bacteria; p__Bacteroidetes; c__Bacteroidia; o__Bacteroidales; f__Muribaculaceae; g__uncultured_bacterium; s__uncultured_bacterium
299	26	0	89	29	0	1	0	9	3	32	28	0	0	0	0	26	35	0	0	55	0	39	0	39	30	0	0	0	k__Bacteria; p__Proteobacteria; c__Gammaproteobacteria; o__Betaproteobacteriales; f__Nitrosomonadaceae; g__Ellin6067
300	110	0	0	0	0	0	4	0	0	51	0	0	0	0	0	0	0	0	0	0	0	30	0	0	0	1	0	0	k__Bacteria; p__Bacteroidetes; c__Bacteroidia; o__Bacteroidales; f__Muribaculaceae; g__uncultured_bacterium; s__uncultured_bacterium
301	94	1	182	68	152	0	149	48	178	177	210	421	105	373	506	259	221	128	289	0	79	499	202	111	1	61	253	542	k__Bacteria; p__Firmicutes; c__Clostridia; o__Clostridiales; f__Lachnospiraceae; g__Lachnospira
302	80	0	0	0	0	0	84	0	0	0	33	51	0	0	0	0	0	0	108	74	69	0	0	0	0	0	0	0	k__Bacteria; p__Proteobacteria; c__Deltaproteobacteria; o__Myxococcales; f__Haliangiaceae; g__Haliangium
303	84	0	0	0	0	0	0	0	0	0	0	0	0	0	0	0	0	0	0	0	0	0	0	0	0	0	0	0	k__Bacteria; p__Bacteroidetes; c__Bacteroidia; o__Bacteroidales; f__Muribaculaceae; g__uncultured_bacterium; s__uncultured_bacterium
304	47	0	0	0	0	0	0	7	0	27	0	0	0	0	0	0	0	0	62	0	0	0	13	0	16	0	0	0	k__Bacteria; p__Proteobacteria; c__Gammaproteobacteria; o__Betaproteobacteriales; f__Nitrosomonadaceae; g__Ellin6067; Ambiguous_taxa
305	53	0	0	0	0	0	0	0	0	0	0	0	0	0	0	0	0	0	0	0	0	0	0	0	0	0	0	0	k__Bacteria; p__Bacteroidetes; c__Bacteroidia; o__Bacteroidales; f__Muribaculaceae; g__uncultured_bacterium; s__uncultured_bacterium
306	87	0	37	0	0	0	0	0	0	0	0	0	0	0	0	0	0	0	129	91	0	0	0	1	0	0	0	0	k__Bacteria; p__Actinobacteria; c__Actinobacteria; o__Propionibacteriales; f__Nocardioidaceae; g__Nocardioides; s__uncultured_bacterium
307	21	472	1	0	0	0	0	41	0	0	17	0	9	2	0	0	0	0	0	0	0	0	0	0	0	0	0	0	k__Bacteria; p__Bacteroidetes; c__Bacteroidia; o__Bacteroidales; f__Muribaculaceae; g__uncultured_bacterium; s__uncultured_bacterium
308	163	6	89	5	4	2	17	8	5	90	31	31	16	5	12	26	38	63	2	2	21	72	3	8	3	0	100	4	k__Bacteria; p__Bacteroidetes; c__Bacteroidia; o__Bacteroidales; f__Muribaculaceae; g__uncultured_bacterium; s__uncultured_bacterium
309	102	0	0	0	0	0	0	0	0	0	0	0	0	0	0	0	0	0	0	0	0	0	0	0	0	0	0	0	k__Bacteria; p__Firmicutes; c__Clostridia; o__Clostridiales
310	139	0	0	0	0	0	74	0	0	0	36	31	0	0	0	1	24	0	0	0	0	0	0	0	0	0	0	0	k__Bacteria; p__Actinobacteria; c__Actinobacteria; o__Corynebacteriales; f__Mycobacteriaceae; g__Mycobacterium; s__uncultured_bacterium
311	117	0	0	0	0	0	0	0	0	0	0	0	0	0	0	0	0	0	0	0	0	0	0	0	0	0	0	0	k__Bacteria; p__Bacteroidetes; c__Bacteroidia; o__Bacteroidales
312	40	0	0	0	0	0	0	0	0	0	0	0	0	0	0	0	0	0	0	0	0	0	0	0	0	0	0	0	k__Bacteria; p__Bacteroidetes; c__Bacteroidia; o__Bacteroidales
313	137	0	148	35	0	2	25	11	754	52	55	52	0	184	1	126	167	143	71	0	204	110	151	240	278	103	0	50	k__Bacteria; p__Firmicutes; c__Clostridia; o__Clostridiales; f__Ruminococcaceae; g__Ruminococcus_1; s__uncultured_Ruminococcus_sp.
314	123	140	230	45	164	6	73	8	8	0	0	48	13	52	0	50	11	73	0	0	0	0	0	0	60	135	130	0	k__Bacteria; p__Proteobacteria; c__Alphaproteobacteria; o__Rhizobiales; f__Rhizobiaceae; g__Allorhizobium-Neorhizobium-Pararhizobium-Rhizobium; s__Rhizobium_leguminosarum
315	88	0	0	0	0	0	0	0	0	0	0	0	0	0	0	0	0	0	0	0	0	0	0	0	0	0	0	0	k__Bacteria; p__Bacteroidetes; c__Bacteroidia; o__Bacteroidales; f__Muribaculaceae; g__uncultured_bacterium; s__uncultured_bacterium
316	97	494	480	263	340	97	224	74	13	191	0	125	112	245	389	172	132	298	95	257	70	168	321	212	299	173	305	182	k__Bacteria; p__Bacteroidetes; c__Bacteroidia; o__Bacteroidales; f__Prevotellaceae; g__Alloprevotella; Ambiguous_taxa
317	24	0	0	0	0	0	0	0	0	0	1	0	0	0	0	0	0	0	0	0	0	0	1	0	0	0	0	0	k__Bacteria; p__Bacteroidetes; c__Bacteroidia; o__Bacteroidales; f__Muribaculaceae; g__uncultured_Bacteroidales_bacterium; s__uncultured_Bacteroidales_bacterium
318	47	0	0	0	0	0	2	16	1	0	10	0	0	0	73	21	2	128	170	0	0	0	50	0	0	9	117	0	k__Bacteria; p__Firmicutes; c__Erysipelotrichia; o__Erysipelotrichales; f__Erysipelotrichaceae; g__uncultured; s__uncultured_Allobaculum_sp.
319	85	2	158	119	0	1	3	88	0	0	5	64	0	0	52	4	11	66	166	115	0	0	0	0	0	0	0	0	k__Bacteria; p__Bacteroidetes; c__Bacteroidia; o__Bacteroidales; f__Marinifilaceae; g__Butyricimonas
320	104	0	1	1	0	0	3	15	2104	2	32	0	0	6	0	0	0	0	0	3	768	0	1	22	1	0	0	28	k__Bacteria; p__Firmicutes; c__Bacilli; o__Lactobacillales; f__Lactobacillaceae; g__Lactobacillus
321	9	0	0	0	0	0	0	0	0	0	0	0	0	0	0	0	0	0	0	0	0	0	0	0	0	0	0	0	k__Bacteria; p__Elusimicrobia; c__Elusimicrobia; o__MVP-88
322	137	0	1	0	0	0	0	0	0	0	0	0	0	0	0	0	0	0	0	0	0	0	0	0	0	0	0	0	k__Bacteria; p__Actinobacteria; c__Actinobacteria; o__Corynebacteriales; f__Corynebacteriaceae; g__Corynebacterium_1; s__Corynebacterium_segmentosum
323	74	1	0	0	1	0	39	7	2	0	0	0	0	0	0	0	0	0	0	1	0	0	0	0	0	0	0	0	k__Bacteria; p__Bacteroidetes; c__Bacteroidia; o__Bacteroidales; f__Prevotellaceae; g__Alloprevotella
324	5	0	1	0	102	2	1	1	0	1	0	3	0	0	1	2	1	2	3	0	1	0	2	3	2	3	1	3	k__Bacteria; p__Firmicutes; c__Clostridia; o__Clostridiales; f__Lachnospiraceae; g__Blautia
325	108	0	0	0	0	0	58	59	1	5	12	19	107	58	45	84	37	192	44	4	4	91	42	101	0	67	236	58	k__Bacteria; p__Bacteroidetes; c__Bacteroidia; o__Bacteroidales; f__Muribaculaceae; Ambiguous_taxa; Ambiguous_taxa
326	43	0	1	0	0	0	0	0	0	0	0	0	0	0	0	0	0	0	0	0	0	0	0	0	0	0	0	0	k__Bacteria; p__Bacteroidetes; c__Bacteroidia; o__Bacteroidales; f__Muribaculaceae; g__uncultured_bacterium; s__uncultured_bacterium
327	111	0	1	188	0	1	0	1	8	297	20	59	26	78	0	139	63	2	153	0	217	71	6	1	45	0	1	51	k__Bacteria; p__Bacteroidetes; c__Bacteroidia; o__Bacteroidales; f__Rikenellaceae; g__Alistipes; s__uncultured_bacterium
328	17	43	2	0	0	0	45	15	0	0	0	0	0	8	10	0	2	3	9	0	0	0	0	3	0	0	0	0	k__Bacteria; p__Firmicutes; c__Bacilli; o__Lactobacillales; f__Streptococcaceae; g__Streptococcus; Ambiguous_taxa
329	166	0	0	0	1	0	0	0	0	0	0	0	0	0	0	0	0	0	0	0	0	0	0	0	1	60	0	0	k__Bacteria; p__Bacteroidetes; c__Bacteroidia; o__Bacteroidales; f__Prevotellaceae; g__uncultured
330	66	0	0	0	85	0	1	10	0	0	3	0	1	1	0	0	0	0	2	0	0	0	0	0	0	0	0	6	k__Bacteria; p__Proteobacteria; c__Gammaproteobacteria; o__Enterobacteriales; f__Enterobacteriaceae; g__Morganella; s__uncultured_bacterium
331	77	0	0	0	0	1	0	0	0	0	0	0	0	0	0	0	0	0	0	0	0	0	0	0	0	0	0	0	k__Bacteria; p__Bacteroidetes; c__Bacteroidia; o__Bacteroidales; f__Rikenellaceae; g__Rikenellaceae_RC9_gut_group
332	32	311	0	0	127	154	6	0	5	0	3	10	11	72	40	0	2	0	33	5	67	0	4	234	80	66	106	0	k__Bacteria; p__Firmicutes; c__Clostridia; o__Clostridiales; f__Lachnospiraceae; g__Lachnospiraceae_NK4A136_group; s__uncultured_Clostridiales_bacterium
333	1628	1218	515	493	1460	946	699	118	91	622	247	1643	92	974	939	551	225	377	112	92	1162	732	819	604	874	1089	166	703	k__Bacteria; p__Proteobacteria; c__Gammaproteobacteria; o__Enterobacteriales; f__Enterobacteriaceae; g__Klebsiella
334	94	0	0	0	0	0	0	0	0	0	0	0	0	0	0	0	0	0	0	0	0	0	0	0	0	0	0	0	k__Bacteria
335	36	7	4	1	30	86	4	614	1	2	22	1	1	1	0	8	0	1	6	11	3	2	5	33	0	5	7	80	k__Bacteria; p__Proteobacteria; c__Gammaproteobacteria; o__Pasteurellales; f__Pasteurellaceae; g__Rodentibacter; Ambiguous_taxa
336	72	0	0	0	0	130	0	11	0	0	0	0	0	13	0	27	0	0	0	0	27	0	0	0	0	0	107	51	k__Bacteria; p__Gemmatimonadetes; c__Gemmatimonadetes; o__Gemmatimonadales; f__Gemmatimonadaceae; g__Gemmatimonas; s__uncultured_Gemmatimonas_sp.
337	132	0	0	0	0	0	0	0	0	0	0	0	0	0	0	0	0	0	0	0	0	0	0	0	0	0	0	0	k__Bacteria; p__Bacteroidetes; c__Bacteroidia; o__Bacteroidales; f__Muribaculaceae; g__uncultured_bacterium; s__uncultured_bacterium
338	85	1	0	59	0	1	6	1	0	0	0	47	0	0	1	0	0	0	0	0	0	0	0	1	0	0	0	2	k__Bacteria; p__Firmicutes; c__Clostridia; o__Clostridiales; f__Lachnospiraceae; g__Lachnospiraceae_NK4A136_group; s__uncultured_bacterium
339	84	0	0	0	0	0	0	0	0	0	0	0	0	0	0	0	0	0	0	0	0	0	0	0	0	0	0	0	k__Bacteria; p__Elusimicrobia; c__Lineage_IIb; o__uncultured_bacterium; f__uncultured_bacterium; g__uncultured_bacterium; s__uncultured_bacterium
340	41	0	2	0	1	0	0	0	0	0	0	0	0	0	0	0	0	0	0	0	0	0	0	1	0	0	0	0	k__Bacteria; p__Bacteroidetes; c__Bacteroidia; o__Bacteroidales; f__Muribaculaceae; g__uncultured_bacterium; s__uncultured_bacterium
341	119	0	0	0	87	1	0	11	9	0	0	1	0	19	40	0	0	1	0	0	0	17	0	36	46	0	0	0	k__Bacteria; p__Bacteroidetes; c__Bacteroidia; o__Bacteroidales; f__Muribaculaceae; g__uncultured_bacterium; s__uncultured_bacterium
342	99	0	0	0	0	0	0	0	0	37	0	0	0	0	0	0	0	0	0	0	0	6	0	0	0	46	0	0	k__Bacteria; p__Proteobacteria; c__Gammaproteobacteria; o__WD260; f__uncultured_bacterium; g__uncultured_bacterium; s__uncultured_bacterium
343	3	0	0	0	0	123	231	88	10	437	269	242	103	456	47	45	122	0	0	115	104	155	173	97	460	336	350	196	k__Bacteria; p__Cyanobacteria; c__Oxyphotobacteria; o__Chloroplast
344	8	0	0	0	0	0	0	0	0	0	0	0	0	0	0	0	0	0	0	0	0	0	0	6	0	0	0	2	k__Bacteria
345	1	0	0	0	92	0	66	0	0	0	0	0	0	0	0	33	0	0	1	1	0	0	0	59	0	0	0	0	k__Bacteria; p__Bacteroidetes; c__Bacteroidia; o__Bacteroidales; f__Bacteroidaceae; g__Bacteroides; s__uncultured_bacterium
346	73	17	0	0	0	5	2	0	2	0	0	7	10	1	2	6	0	61	5	37	0	0	0	1	0	17	4	0	k__Bacteria; p__Firmicutes; c__Clostridia; o__Clostridiales; f__Lachnospiraceae; g__Lachnospiraceae_NK4A136_group
347	66	2	165	171	267	90	1	11	1292	131	4	356	45	141	2	42	92	1	132	1	498	84	2	71	70	196	87	60	k__Bacteria; p__Firmicutes; c__Clostridia; o__Clostridiales; f__Lachnospiraceae; g__Fusicatenibacter
348	68	0	0	0	0	0	0	0	0	0	0	0	0	0	0	0	0	0	57	0	0	0	0	48	0	0	0	0	k__Bacteria; p__Acidobacteria; c__Acidobacteriia; o__Subgroup_2
349	91	74	1	1	0	0	0	0	0	79	4	0	1	0	96	0	0	100	1	0	13	74	0	0	0	0	0	1	k__Bacteria; p__Firmicutes; c__Clostridia; o__Clostridiales; f__Lachnospiraceae; g__uncultured
350	1	0	0	0	0	66	28	3	0	0	0	52	0	57	1	0	0	153	0	0	0	31	0	0	163	0	104	0	k__Bacteria; p__Firmicutes; c__Clostridia; o__Clostridiales; f__Lachnospiraceae; g__uncultured
351	90	0	0	28	0	77	0	0	0	31	0	0	0	0	0	0	0	0	0	0	0	0	0	0	1	0	31	0	k__Bacteria; p__Bacteroidetes; c__Bacteroidia; o__Bacteroidales; f__Muribaculaceae; g__uncultured_bacterium; s__uncultured_bacterium
352	39	0	0	0	0	0	0	0	0	0	0	0	0	0	0	0	0	0	0	0	0	0	0	0	0	0	0	0	k__Bacteria; p__Firmicutes; c__Bacilli; o__Bacillales; f__Staphylococcaceae; g__Jeotgalicoccus; Ambiguous_taxa
353	87	1	45	0	0	0	0	0	0	0	0	0	0	1	0	0	0	0	0	0	0	0	0	0	0	0	0	0	k__Bacteria; p__Bacteroidetes; c__Bacteroidia; o__Bacteroidales; f__Muribaculaceae; g__uncultured_bacterium; s__uncultured_bacterium
354	54	0	0	0	0	0	0	27	2	0	0	0	0	0	55	0	0	0	0	0	77	0	0	13	0	0	66	76	k__Bacteria; p__Deferribacteres; c__Deferribacteres; o__Deferribacterales; f__Deferribacteraceae; g__Mucispirillum; s__Mucispirillum_schaedleri_ASF457
355	66	0	0	0	0	0	0	0	0	0	0	0	0	0	0	0	0	0	0	0	0	0	0	0	0	0	0	0	k__Bacteria; p__Proteobacteria; c__Gammaproteobacteria; o__Coxiellales; f__Coxiellaceae; g__Coxiella
356	2	2	1	2	3	3	1	1	0	1	0	0	0	0	3	0	0	4	0	1	2	2	2	1	0	2	2	0	k__Bacteria; p__Firmicutes; c__Clostridia; o__Clostridiales; f__Clostridiales_vadinBB60_group
357	8	0	0	0	0	0	0	0	0	0	0	0	0	0	0	0	0	0	0	0	0	0	0	0	0	0	0	0	k__Bacteria; p__Bacteroidetes; c__Bacteroidia; o__Bacteroidales
358	54	0	0	0	0	0	0	0	0	0	0	0	0	0	0	0	0	0	0	0	0	0	0	0	0	0	0	0	k__Bacteria; p__Bacteroidetes; c__Bacteroidia; o__Bacteroidales
359	57	0	82	0	1	0	0	0	0	0	0	0	0	0	64	0	0	0	0	0	0	0	0	37	0	0	1	0	k__Bacteria; p__Bacteroidetes; c__Bacteroidia; o__Bacteroidales
360	2	263	0	0	0	2	74	290	7	43	106	23	62	0	226	135	26	13	151	111	10	57	9	4	0	108	0	3	k__Bacteria; p__Bacteroidetes; c__Bacteroidia; o__Bacteroidales; f__Muribaculaceae; g__uncultured_bacterium; s__uncultured_bacterium
361	3	0	0	2	0	0	3195	618	18	1413	599	1089	539	1455	23	503	2	1	145	62	3	251	51	97	30	403	90	2	k__Bacteria; p__Firmicutes; c__Bacilli; o__Lactobacillales; f__Lactobacillaceae; g__Lactobacillus; s__Lactobacillus_acidophilus
362	1	158	0	130	121	1	0	11	0	0	35	1	8	25	0	19	1	74	1	37	40	37	48	0	0	0	75	0	k__Bacteria; p__Proteobacteria; c__Gammaproteobacteria; o__Gammaproteobacteria_Incertae_Sedis; f__Unknown_Family; g__Acidibacter; Ambiguous_taxa
363	275	240	349	597	595	318	378	102	136	543	438	293	863	526	782	174	1085	641	151	256	555	517	448	255	255	453	236	731	k__Bacteria; p__Firmicutes; c__Clostridia; o__Clostridiales; f__Lachnospiraceae; g__[Ruminococcus]_gnavus_group
364	1	0	3	85	0	1	136	0	13	56	18	43	5	1	44	40	42	163	2	104	33	56	47	80	0	73	58	53	k__Bacteria; p__Bacteroidetes; c__Bacteroidia; o__Bacteroidales; f__Muribaculaceae; g__uncultured_bacterium; s__uncultured_bacterium
365	2	1	179	0	115	0	306	1262	6	22	191	83	81	127	0	130	30	0	5	76	30	46	112	13	1	132	1	37	k__Bacteria; p__Firmicutes; c__Erysipelotrichia; o__Erysipelotrichales; f__Erysipelotrichaceae; g__Turicibacter; s__uncultured_bacterium
366	161	0	0	1	0	1	34	1	3	0	53	1	51	9	77	42	0	0	215	167	32	0	0	170	126	0	94	90	k__Bacteria; p__Firmicutes; c__Clostridia; o__Clostridiales; f__Lachnospiraceae; g__Marvinbryantia; s__uncultured_bacterium
367	50	0	0	0	0	0	0	0	0	0	0	0	0	0	0	0	0	0	0	0	0	0	0	0	0	0	0	0	k__Bacteria; p__Acidobacteria; c__Subgroup_5
368	2	2	0	3	1	0	1	1	2	1	1	0	1	1	2	2	1	2	1	1	0	0	1	0	0	1	0	2	k__Bacteria; p__Bacteroidetes; c__Bacteroidia; o__Bacteroidales; f__Muribaculaceae; g__uncultured_bacterium; s__uncultured_bacterium
369	15	13	14	10	11	11	9	7	7	15	13	9	12	14	16	14	11	15	8	8	10	6	8	16	7	3	9	7	k__Bacteria; p__Bacteroidetes; c__Bacteroidia; o__Bacteroidales; f__Muribaculaceae; g__uncultured_bacterium; s__uncultured_bacterium
370	1	0	60	1	0	0	0	153	7	2	0	62	0	1	0	0	23	1	54	190	0	23	0	44	1	65	0	0	k__Bacteria; p__Firmicutes; c__Clostridia; o__Clostridiales; f__Ruminococcaceae; g__[Eubacterium]_coprostanoligenes_group
371	1	63	0	0	0	0	0	0	0	0	0	0	0	0	0	0	0	0	0	0	0	0	41	0	0	0	0	0	k__Bacteria; p__Bacteroidetes; c__Bacteroidia; o__Bacteroidales; f__Muribaculaceae
372	2	323	461	424	310	99	48	34	5	126	68	55	0	0	307	35	85	214	491	208	135	131	0	101	6	272	327	214	k__Bacteria; p__Firmicutes; c__Erysipelotrichia; o__Erysipelotrichales; f__Erysipelotrichaceae; g__[Clostridium]_innocuum_group; Ambiguous_taxa
373	8	0	0	0	0	0	0	0	0	0	0	0	0	0	0	0	0	0	0	0	0	0	0	0	0	0	0	0	Unclassified
374	1	0	73	0	183	112	58	0	1	94	1	0	0	29	102	11	3	0	0	72	0	0	27	0	0	44	0	0	k__Bacteria; p__Actinobacteria; c__Actinobacteria; o__Frankiales; f__Acidothermaceae; g__Acidothermus; s__uncultured_bacterium
375	4	0	0	0	0	0	0	0	0	0	0	0	0	0	0	0	0	0	0	0	0	0	0	0	0	0	0	0	k__Bacteria; p__Bacteroidetes; c__Bacteroidia; o__Bacteroidales; f__Muribaculaceae; g__uncultured_bacterium; s__uncultured_bacterium
376	1	0	0	79	0	0	0	0	0	0	0	0	0	0	0	0	0	0	0	0	0	0	0	0	0	0	0	0	k__Bacteria; p__Firmicutes; c__Clostridia; o__Clostridiales; f__Ruminococcaceae; g__Ruminococcus_1
377	3	0	0	0	0	1	588	4262	30	146	259	100	19	68	105	204	15	55	2918	453	335	46	465	1213	4	58	22	12	k__Bacteria; p__Firmicutes; c__Bacilli; o__Bacillales; f__Planococcaceae; g__Kurthia; s__uncultured_bacterium
378	1	0	0	0	0	0	0	0	0	0	0	0	0	0	0	0	0	0	0	0	0	0	0	0	0	0	0	0	k__Bacteria; p__Bacteroidetes; c__Bacteroidia; o__Bacteroidales; f__Muribaculaceae; g__uncultured_bacterium; s__uncultured_bacterium
379	1	1	2	3	0	0	2	1	1	1	1	1	34	1	3	20	45	2	1	1	4	2	0	41	0	0	1	2	k__Bacteria; p__Firmicutes; c__Clostridia; o__Clostridiales; f__Lachnospiraceae; g__[Eubacterium]_fissicatena_group; s__uncultured_bacterium
380	1	0	77	127	0	0	0	4	992	145	104	57	15	119	89	0	60	0	35	1	142	69	109	2	123	1	127	317	k__Bacteria; p__Firmicutes; c__Clostridia; o__Clostridiales; f__Ruminococcaceae; g__Subdoligranulum; s__uncultured_bacterium
381	1	291	1	132	109	106	22	0	39	2	33	45	0	83	1	29	29	6	1	160	53	90	52	135	164	25	2	8	k__Bacteria; p__Epsilonbacteraeota; c__Campylobacteria; o__Campylobacterales; f__Helicobacteraceae; g__Helicobacter; Ambiguous_taxa
382	1	2	0	0	0	4	3524	247	18	778	43	37	17	1819	65	1381	61	153	5	335	1019	1215	1	38	0	0	2	4	k__Bacteria; p__Proteobacteria; c__Gammaproteobacteria; o__Pseudomonadales; f__Moraxellaceae; g__Acinetobacter; s__Acinetobacter_calcoaceticus
383	1	0	44	0	1	0	0	0	5	0	0	0	0	0	0	0	0	0	0	0	1	0	0	0	0	0	0	0	k__Bacteria; p__Proteobacteria; c__Gammaproteobacteria; o__Xanthomonadales; f__Rhodanobacteraceae; g__Rhodanobacter
384	9	73	60	132	3	0	7	18	1	0	69	100	42	55	153	121	111	55	197	0	61	23	7	33	80	0	0	0	k__Bacteria; p__Acidobacteria; c__Acidobacteriia; o__Subgroup_2; f__uncultured_forest_soil_bacterium; g__uncultured_forest_soil_bacterium; s__uncultured_forest_soil_bacterium
385	2	63	106	92	0	271	193	309	1379	39	251	88	1766	246	114	199	1522	203	148	2	367	266	323	373	258	341	487	354	k__Bacteria; p__Firmicutes; c__Clostridia; o__Clostridiales; f__Ruminococcaceae; g__Ruminococcus_2; s__uncultured_bacterium
386	1	347	79	221	478	128	49	105	25	411	86	56	89	99	245	274	183	507	48	374	80	169	205	245	294	180	80	163	k__Bacteria; p__Firmicutes; c__Clostridia; o__Clostridiales; f__Ruminococcaceae; g__[Eubacterium]_coprostanoligenes_group
387	19	0	1	0	0	0	0	2	1	0	0	0	0	0	0	0	0	0	0	151	0	0	0	0	0	0	0	0	k__Bacteria; p__Bacteroidetes; c__Bacteroidia; o__Bacteroidales; f__Muribaculaceae; g__uncultured_bacterium; s__uncultured_bacterium
388	2	365	444	261	65	285	473	79	34	219	456	172	102	268	207	0	156	208	330	192	302	11	336	245	77	115	148	227	k__Bacteria; p__Firmicutes; c__Clostridia; o__Clostridiales; f__Ruminococcaceae; g__Ruminococcaceae_UCG-002
389	1	174	145	0	85	171	115	18	3	0	38	0	35	0	183	0	79	228	235	0	0	97	0	4	74	35	1	16	k__Bacteria; p__Proteobacteria; c__Alphaproteobacteria; o__Rhizobiales; f__Xanthobacteraceae; g__uncultured
390	2	230	0	1	2	85	117	13	8	173	266	157	95	44	1	116	139	44	168	1	192	295	352	131	232	265	1	229	k__Bacteria; p__Bacteroidetes; c__Bacteroidia; o__Bacteroidales; f__Tannerellaceae; g__Parabacteroides; Ambiguous_taxa
391	1	0	0	0	0	0	0	0	0	0	1	0	0	0	0	0	0	0	0	0	0	0	0	0	0	0	0	0	k__Bacteria; p__Bacteroidetes; c__Bacteroidia; o__Bacteroidales
392	308	0	101	437	2	0	0	0	0	0	0	0	0	71	0	0	0	84	0	119	0	0	66	0	0	0	1	0	k__Bacteria; p__Firmicutes; c__Clostridia; o__Clostridiales; f__Ruminococcaceae
393	2	1	0	0	231	1	186	20	0	235	0	0	0	89	1	62	1	0	214	0	41	18	0	0	33	0	1	81	k__Bacteria; p__Firmicutes; c__Clostridia; o__Clostridiales; f__Lachnospiraceae
394	4	0	314	120	0	229	194	0	6	186	96	0	15	1	64	80	19	131	201	0	105	77	5	30	1	47	74	213	k__Bacteria; p__Proteobacteria; c__Alphaproteobacteria; o__Sphingomonadales; f__Sphingomonadaceae; g__Sphingomonas; s__uncultured_Sphingomonadaceae_bacterium
395	3	0	0	0	0	0	0	0	0	0	0	0	0	0	0	0	0	0	0	0	0	0	0	0	0	0	0	0	k__Bacteria
396	1	0	201	0	0	0	0	71	0	0	0	0	0	0	0	39	0	0	14	0	0	0	0	0	0	0	0	0	k__Bacteria; p__Bacteroidetes; c__Bacteroidia; o__Bacteroidales; f__Muribaculaceae; g__uncultured_bacterium; s__uncultured_bacterium
397	15	0	45	0	0	0	3	16	0	0	3	0	0	8	0	3	0	0	1	0	0	0	0	0	0	3	0	3	k__Bacteria; p__Actinobacteria; c__Actinobacteria; o__Micrococcales; f__Micrococcaceae; g__Rothia; Ambiguous_taxa
398	19	0	0	0	0	0	0	0	0	0	0	0	0	0	0	0	0	0	0	0	0	0	0	0	0	0	0	0	k__Bacteria; p__Bacteroidetes; c__Bacteroidia; o__Chitinophagales; f__Chitinophagaceae
399	1	51	62	0	0	350	0	0	0	52	56	0	0	1	56	0	5	202	136	182	0	58	91	0	76	0	35	56	k__Bacteria; p__Actinobacteria; c__Thermoleophilia; o__Gaiellales; f__uncultured; g__uncultured_bacterium; s__uncultured_bacterium
400	1	0	16	1	1	0	0	2	1	0	0	0	23	0	1	0	0	0	1	0	1	0	0	0	0	16	0	25	k__Bacteria; p__Firmicutes; c__Clostridia; o__Clostridiales; f__Ruminococcaceae; g__Ruminiclostridium_5
401	2	0	0	0	0	307	0	0	5	0	0	35	0	0	0	0	0	39	62	0	0	0	95	67	140	0	0	0	k__Bacteria; p__Actinobacteria; c__Actinobacteria; o__Propionibacteriales; f__Nocardioidaceae; g__Kribbella
402	1	0	0	0	0	0	0	0	0	1	0	0	0	25	0	0	0	0	0	0	33	0	0	0	0	0	0	0	k__Bacteria; p__Actinobacteria; c__Actinobacteria; o__Pseudonocardiales; f__Pseudonocardiaceae; g__Longimycelium; s__uncultured_bacterium
403	1	0	0	40	0	0	0	0	0	0	33	0	0	0	0	0	0	0	0	0	0	0	0	0	0	0	65	0	k__Bacteria; p__Actinobacteria; c__Acidimicrobiia
404	1	0	0	0	0	55	0	7	17	57	0	0	0	17	81	1	1	0	0	0	1	0	29	0	0	0	0	0	k__Bacteria; p__Bacteroidetes; c__Bacteroidia; o__Bacteroidales; f__Rikenellaceae; g__Rikenella; Ambiguous_taxa
405	1	0	0	0	0	0	0	0	0	0	0	52	0	34	0	0	0	0	2	0	0	0	0	74	2	49	0	0	k__Bacteria; p__Firmicutes; c__Erysipelotrichia; o__Erysipelotrichales; f__Erysipelotrichaceae; g__Allobaculum; s__uncultured_bacterium
406	1	186	2	0	0	4	41	1	3	1	0	3	0	2	48	2	0	3	1	1	2	1	2	1	1	0	3	2	k__Bacteria; p__Firmicutes; c__Erysipelotrichia; o__Erysipelotrichales; f__Erysipelotrichaceae; g__Dubosiella; s__Dubosiella_newyorkensis
407	1	20	0	1	1	0	0	6	217	0	4	0	0	0	0	0	0	0	0	0	100	0	0	0	1	0	1	0	k__Bacteria; p__Actinobacteria; c__Coriobacteriia; o__Coriobacteriales; f__Eggerthellaceae
408	1	0	0	0	0	0	0	0	56	0	23	0	0	20	0	1	0	0	0	0	76	57	0	1	0	0	60	0	k__Bacteria; p__Firmicutes; c__Clostridia; o__Clostridiales; f__Lachnospiraceae; g__Coprococcus_1
409	1	0	0	0	0	0	0	0	0	0	0	1	0	0	0	0	0	0	0	0	29	0	0	0	0	0	0	0	k__Bacteria; p__Actinobacteria; c__Actinobacteria; o__Corynebacteriales; f__Corynebacteriaceae; g__Corynebacterium_1; s__Corynebacterium_pseudodiphtheriticum
410	1	0	163	60	0	0	53	16	1	86	0	83	0	0	80	0	1	0	124	0	0	0	0	0	0	0	0	1	k__Bacteria; p__Acidobacteria; c__Acidobacteriia; o__Solibacterales; f__Solibacteraceae_(Subgroup_3); g__Bryobacter
411	91	0	0	48	0	0	0	0	0	0	0	0	0	72	72	1	0	0	2	34	0	49	0	0	0	0	45	0	k__Bacteria; p__Proteobacteria; c__Gammaproteobacteria; o__Gammaproteobacteria_Incertae_Sedis; f__Unknown_Family; g__Acidibacter; s__uncultured_gamma_proteobacterium
412	1	0	0	66	0	0	0	0	0	0	0	0	0	0	0	0	0	0	0	0	0	0	0	0	0	0	0	0	k__Bacteria; p__Bacteroidetes; c__Bacteroidia; o__Bacteroidales; f__Rikenellaceae; g__Rikenellaceae_RC9_gut_group; s__uncultured_bacterium
413	1	112	0	0	0	0	0	0	0	0	0	0	0	0	67	0	1	0	0	0	0	0	0	82	11	0	0	0	k__Bacteria; p__Actinobacteria; c__Actinobacteria
414	2	0	73	187	0	0	0	0	1	0	0	0	0	0	0	0	16	0	1	0	0	0	0	22	0	0	50	0	k__Bacteria; p__Firmicutes; c__Clostridia; o__Clostridiales; f__Lachnospiraceae; g__[Eubacterium]_xylanophilum_group; s__uncultured_bacterium
415	1	0	0	0	0	0	135	15	10	0	28	0	0	0	0	39	0	0	0	0	0	165	77	177	0	45	0	0	k__Bacteria; p__Proteobacteria; c__Alphaproteobacteria; o__Rhodospirillales; f__uncultured; Ambiguous_taxa; Ambiguous_taxa
416	1	2	153	16	0	114	41	0	0	1	0	0	9	52	24	0	40	0	1	170	0	69	0	0	0	0	0	17	k__Bacteria; p__Actinobacteria; c__Actinobacteria; o__Frankiales; f__Acidothermaceae; g__Acidothermus; Ambiguous_taxa
417	5	0	0	0	0	0	0	0	0	0	0	0	0	0	0	0	0	0	0	0	0	0	0	0	0	0	0	0	k__Bacteria; p__Proteobacteria; c__Gammaproteobacteria; o__Betaproteobacteriales; f__Hydrogenophilaceae; g__Hydrogenophilus; Ambiguous_taxa
418	1	0	0	0	0	1	0	0	0	0	1	0	0	0	0	0	0	9	0	14	0	1	0	0	3	0	0	0	k__Bacteria
419	2	399	2	104	571	248	110	49	16	157	133	121	18	136	0	79	17	133	180	58	45	2	39	208	182	39	4	205	k__Bacteria; p__Bacteroidetes; c__Bacteroidia; o__Bacteroidales; f__Muribaculaceae; g__uncultured_bacterium; s__uncultured_bacterium
420	1	0	0	0	2	0	0	0	1	2	1507	0	0	0	0	0	0	0	0	0	2	0	890	0	465	0	0	921	k__Bacteria; p__Proteobacteria; c__Alphaproteobacteria; o__Rhodobacterales; f__Rhodobacteraceae
421	1	0	0	0	0	0	0	0	0	0	0	0	0	0	0	0	0	0	0	0	0	0	0	1	0	0	0	0	k__Bacteria; p__Bacteroidetes; c__Bacteroidia; o__Bacteroidales; f__Muribaculaceae; g__uncultured_bacterium; s__uncultured_bacterium
422	32	0	11	101	471	2	1	63	704	126	164	43	306	236	0	22	164	33	72	77	426	39	205	26	9	125	1	0	k__Bacteria; p__Firmicutes; c__Clostridia; o__Clostridiales; f__Lachnospiraceae; g__Blautia; Ambiguous_taxa
423	1	0	0	0	0	180	0	0	0	0	0	0	17	0	0	0	0	0	0	0	0	0	0	0	0	0	0	0	k__Bacteria; p__Acidobacteria; c__Acidobacteriia; o__Solibacterales; f__Solibacteraceae_(Subgroup_3); g__Bryobacter
424	1	164	134	0	0	0	0	0	4	0	18	0	0	0	81	12	0	142	64	1	52	0	53	48	0	0	0	0	k__Bacteria; p__Actinobacteria; c__Actinobacteria; o__Frankiales; f__Acidothermaceae; g__Acidothermus
425	0	311	0	0	0	0	0	0	0	0	0	0	14	0	0	0	0	0	0	0	0	0	0	1	0	0	0	0	k__Bacteria; p__Actinobacteria; c__MB-A2-108; o__uncultured_bacterium; f__uncultured_bacterium; g__uncultured_bacterium; s__uncultured_bacterium
426	0	125	0	1	0	0	0	0	0	0	0	0	0	0	0	0	0	0	0	0	0	0	0	0	0	0	0	0	k__Bacteria; p__Proteobacteria; c__Gammaproteobacteria; o__Betaproteobacteriales; f__Nitrosomonadaceae; g__mle1-7; s__metagenome
427	0	331	0	71	105	0	1	0	5	0	0	0	0	114	90	49	64	0	179	0	79	125	47	0	107	28	60	0	k__Bacteria; p__Firmicutes; c__Clostridia; o__Clostridiales; f__Lachnospiraceae; g__Lachnospiraceae_NK4A136_group; s__uncultured_bacterium
428	0	82	0	88	168	1	8	77	1	0	13	0	23	0	63	52	1	0	199	0	110	0	0	0	212	0	1	0	k__Bacteria; p__Bacteroidetes; c__Bacteroidia; o__Flavobacteriales; f__Flavobacteriaceae; g__uncultured; s__gut_metagenome
429	0	200	0	0	0	0	1	0	0	0	0	0	0	0	0	0	0	0	0	0	0	0	0	0	0	0	0	0	k__Bacteria; p__Gemmatimonadetes; c__S0134_terrestrial_group; o__uncultured_Gemmatimonadetes_bacterium; f__uncultured_Gemmatimonadetes_bacterium; g__uncultured_Gemmatimonadetes_bacterium; s__uncultured_Gemmatimonadetes_bacterium
430	0	72	0	0	0	0	0	0	0	0	0	1	0	0	0	0	20	0	0	0	0	18	0	0	0	0	0	0	k__Bacteria; p__Proteobacteria; c__Gammaproteobacteria
431	1	408	104	275	1	0	0	0	0	0	0	0	8	0	0	23	41	0	48	0	0	0	0	41	0	44	163	39	k__Bacteria; p__Proteobacteria; c__Gammaproteobacteria; o__KF-JG30-C25
432	0	97	0	0	0	0	0	0	0	0	0	0	0	21	1	0	0	0	0	0	0	0	0	0	0	0	0	0	k__Bacteria; p__Firmicutes; c__Clostridia; o__Clostridiales
433	0	140	0	0	0	0	0	0	0	9	18	0	0	0	28	15	0	0	0	0	0	0	0	0	0	0	0	0	k__Bacteria; p__Bacteroidetes; c__Bacteroidia; o__Bacteroidales; f__Marinifilaceae; g__Odoribacter
434	0	136	0	0	0	2	0	0	1	0	0	0	0	0	0	0	7	0	0	0	0	0	0	0	0	40	0	47	k__Bacteria; p__Actinobacteria; c__Actinobacteria; o__Propionibacteriales; f__Nocardioidaceae; g__Nocardioides; Ambiguous_taxa
435	0	220	0	0	0	0	0	2	0	0	0	0	0	0	0	0	0	0	0	0	0	0	0	0	0	0	0	0	k__Bacteria; p__Bacteroidetes; c__Bacteroidia; o__Bacteroidales; f__Muribaculaceae; g__uncultured_bacterium; s__uncultured_bacterium
436	0	266	0	0	204	0	0	0	3	0	43	0	0	0	0	0	0	27	0	0	0	0	27	1	0	0	0	0	k__Bacteria; p__Actinobacteria; c__Actinobacteria; o__Frankiales; f__Geodermatophilaceae; g__Modestobacter; s__uncultured_bacterium
437	0	250	0	0	0	0	0	0	0	0	0	0	0	0	0	0	0	0	0	0	0	0	0	0	0	0	0	0	k__Bacteria; p__Acidobacteria; c__Acidobacteriia; o__Acidobacteriales; f__Koribacteraceae; g__Candidatus_Koribacter
438	2	254	0	0	1	300	0	6	637	212	89	333	41	127	55	82	136	499	0	53	439	233	284	104	207	41	204	428	k__Bacteria; p__Firmicutes; c__Clostridia; o__Clostridiales; f__Lachnospiraceae; g__Anaerostipes; Ambiguous_taxa
439	0	189	29	83	0	69	0	0	0	0	0	34	9	0	52	10	0	216	11	21	0	0	0	0	59	1	0	0	k__Bacteria; p__Proteobacteria; c__Gammaproteobacteria; o__Gammaproteobacteria_Incertae_Sedis; f__Unknown_Family; g__Acidibacter; s__uncultured_gamma_proteobacterium
440	0	235	0	0	148	0	0	0	9	0	28	0	0	0	0	0	0	0	0	0	15	0	1	0	2	1	0	0	k__Bacteria; p__Bacteroidetes; c__Bacteroidia; o__Bacteroidales; f__Muribaculaceae; Ambiguous_taxa; Ambiguous_taxa
441	1	140	0	0	1	0	0	0	0	0	0	0	0	0	0	0	1	0	0	0	0	0	1	0	0	0	0	0	k__Bacteria; p__Firmicutes; c__Clostridia; o__Clostridiales; f__Lachnospiraceae
442	0	266	1	0	1	153	209	17	2004	550	285	200	74	303	605	130	226	3487	121	173	456	297	189	166	270	45	68	201	k__Bacteria; p__Actinobacteria; c__Actinobacteria; o__Bifidobacteriales; f__Bifidobacteriaceae; g__Bifidobacterium
443	0	268	270	101	0	49	231	99	15	581	285	64	94	54	150	84	240	0	1	118	27	158	202	55	304	138	0	57	k__Bacteria; p__Bacteroidetes; c__Bacteroidia; o__Bacteroidales; f__Barnesiellaceae; g__Barnesiella; s__uncultured_organism
444	0	102	0	0	0	0	0	1	0	0	0	0	0	25	0	0	0	0	0	40	1	0	0	0	0	0	0	0	k__Bacteria; p__Firmicutes; c__Clostridia; o__Clostridiales; f__Clostridiales_vadinBB60_group; g__uncultured_bacterium; s__uncultured_bacterium
445	1	241	0	311	0	0	0	0	2	0	0	0	0	0	0	34	0	0	0	170	0	48	0	58	0	0	0	0	k__Bacteria; p__Proteobacteria; c__Alphaproteobacteria; o__Elsterales; f__uncultured
446	0	57	0	0	0	0	0	0	0	0	0	0	0	0	0	0	0	0	25	64	0	0	0	0	0	0	0	0	k__Bacteria; p__Actinobacteria; c__Thermoleophilia; o__Solirubrobacterales; f__Solirubrobacteraceae; g__uncultured; Ambiguous_taxa
447	0	136	0	0	0	181	0	0	2	0	0	0	0	0	0	0	22	0	0	0	0	0	0	0	95	0	0	33	k__Bacteria; p__Bacteroidetes; c__Bacteroidia; o__Bacteroidales; f__Muribaculaceae; g__uncultured_bacterium; s__uncultured_bacterium
448	0	86	0	0	0	0	0	0	0	0	0	0	0	0	0	0	0	0	0	0	0	0	0	0	0	0	0	0	k__Bacteria; p__Entotheonellaeota; c__Entotheonellia; o__Entotheonellales; f__Entotheonellaceae; g__uncultured_bacterium; s__uncultured_bacterium
449	0	153	114	0	0	75	0	0	0	14	0	73	0	95	63	36	0	216	0	52	0	19	0	0	0	14	0	171	k__Bacteria; p__Actinobacteria; c__Thermoleophilia; o__Solirubrobacterales; f__Solirubrobacteraceae; g__Conexibacter; Ambiguous_taxa
450	0	768	1	27	1	552	217	21	14	153	34	0	24	156	0	80	0	0	162	398	0	1	52	157	68	133	84	61	k__Bacteria; p__Bacteroidetes; c__Bacteroidia; o__Bacteroidales; f__Muribaculaceae; g__uncultured_bacterium; s__uncultured_bacterium
451	0	129	0	0	1	0	0	0	0	0	0	0	0	0	0	0	0	0	0	0	0	0	0	0	0	0	0	1	k__Bacteria; p__Firmicutes; c__Clostridia; o__Clostridiales; f__Ruminococcaceae; g__Ruminiclostridium_6; s__uncultured_bacterium
452	0	132	0	0	0	0	0	0	0	0	0	0	0	0	0	0	0	0	0	0	0	0	0	0	0	0	0	0	k__Bacteria; p__Bacteroidetes; c__Bacteroidia; o__Bacteroidales; f__Muribaculaceae; g__uncultured_bacterium; s__uncultured_bacterium
453	0	96	0	0	0	0	0	0	1	0	0	0	0	0	0	27	4	61	10	1	48	15	0	0	0	0	0	0	k__Bacteria; p__Bacteroidetes; c__Ignavibacteria; o__SJA-28; f__uncultured_bacterium; g__uncultured_bacterium; s__uncultured_bacterium
454	1	265	2	299	99	155	0	0	4	105	5	148	16	12	64	1	12	75	74	0	124	4	143	1	229	0	155	140	k__Bacteria; p__Proteobacteria; c__Alphaproteobacteria; o__Sphingomonadales; f__Sphingomonadaceae; g__Novosphingobium
455	1	253	0	219	1	0	0	0	14	55	16	42	0	36	162	0	0	8	164	0	53	83	45	22	0	48	385	13	k__Bacteria; p__Proteobacteria; c__Alphaproteobacteria; o__Rhizobiales; f__Xanthobacteraceae; g__Pseudolabrys
456	0	228	1	0	132	0	0	1	0	2	60	0	0	27	1	2	0	2	2	84	32	1	0	1	0	1	0	0	k__Bacteria; p__Bacteroidetes; c__Bacteroidia; o__Bacteroidales; f__Rikenellaceae; g__Rikenellaceae_RC9_gut_group
457	0	198	0	0	0	0	0	0	0	0	0	0	0	0	0	0	0	0	0	0	0	55	0	0	0	0	0	0	k__Bacteria; p__Actinobacteria; c__Actinobacteria; o__Frankiales; f__Nakamurellaceae; g__Nakamurella; Ambiguous_taxa
458	0	4	0	0	0	0	0	0	0	0	30	0	0	0	28	0	0	0	0	0	0	0	0	0	0	0	0	0	k__Bacteria; p__Proteobacteria; c__Gammaproteobacteria; o__Gammaproteobacteria_Incertae_Sedis; f__Unknown_Family; g__Candidatus_Ovatusbacter
459	0	154	0	193	0	0	10	9	1	45	0	55	18	57	0	16	51	0	1	1	36	37	0	0	96	31	0	0	k__Bacteria; p__Bacteroidetes; c__Bacteroidia; o__Bacteroidales; f__Bacteroidaceae; g__Bacteroides; s__uncultured_bacterium
460	1	195	0	1	1	0	0	0	0	1	0	0	0	0	53	0	0	0	0	0	0	0	0	0	0	0	1	0	k__Bacteria; p__Firmicutes; c__Clostridia; o__Clostridiales; f__Lachnospiraceae
461	0	118	0	8	0	0	0	0	0	0	0	0	0	0	0	0	0	0	0	0	0	0	0	0	0	0	0	0	k__Bacteria; p__Firmicutes; c__Clostridia; o__Clostridiales; f__Ruminococcaceae; g__Ruminococcaceae_UCG-014
462	0	140	0	0	1	1	0	3	2	0	2	0	0	0	0	46	0	0	0	0	0	0	0	31	0	0	0	0	k__Bacteria; p__Firmicutes; c__Clostridia; o__Clostridiales; f__Ruminococcaceae; g__Ruminococcaceae_UCG-014
463	1	61	0	106	0	0	0	5	0	0	0	0	20	0	0	0	30	97	0	0	0	0	1	88	0	1	0	1	k__Bacteria; p__Bacteroidetes; c__Bacteroidia; o__Bacteroidales; f__Muribaculaceae; g__uncultured_bacterium; s__uncultured_bacterium
464	0	230	11	2	90	189	0	9	5	1	0	0	0	0	0	0	45	31	90	0	0	0	1	4	89	0	0	0	k__Bacteria; p__Actinobacteria; c__Thermoleophilia; o__Solirubrobacterales; f__Solirubrobacteraceae; g__Solirubrobacter; Ambiguous_taxa
465	1	656	633	205	191	302	162	43	10	97	91	24	64	179	228	280	23	286	2	203	43	102	169	147	163	300	178	160	k__Bacteria; p__Bacteroidetes; c__Bacteroidia; o__Bacteroidales; f__Muribaculaceae; g__uncultured_bacterium; s__uncultured_bacterium
466	0	130	0	0	0	0	0	0	0	0	0	0	0	0	0	0	0	0	0	0	0	0	0	0	0	0	0	0	k__Bacteria; p__Bacteroidetes; c__Bacteroidia; o__Bacteroidales
467	0	106	0	0	0	1	0	0	0	0	0	0	0	0	0	0	0	0	0	0	0	0	0	0	0	0	0	0	k__Bacteria; p__Bacteroidetes; c__Bacteroidia; o__Bacteroidales; f__Prevotellaceae; g__Alloprevotella
468	0	85	0	0	0	116	0	0	0	0	0	37	0	0	59	0	13	1	0	0	0	0	0	0	0	0	0	0	k__Bacteria; p__Actinobacteria; c__Actinobacteria; o__Catenulisporales; f__Actinospicaceae; g__Actinospica; Ambiguous_taxa
469	0	86	0	0	100	65	62	2	0	0	0	0	0	0	0	0	26	1	39	0	0	0	0	0	0	0	0	1	k__Bacteria; p__Bacteroidetes; c__Bacteroidia; o__Bacteroidales; f__Muribaculaceae
470	0	84	0	0	0	0	0	26	0	0	1	0	5	1	0	6	0	0	0	0	35	0	0	0	0	0	0	0	k__Bacteria; p__Bacteroidetes; c__Bacteroidia; o__Bacteroidales; f__Muribaculaceae; g__uncultured_bacterium; s__uncultured_bacterium
471	0	82	0	0	1	0	0	0	0	0	0	0	0	0	0	0	0	0	0	0	0	0	0	0	0	0	0	0	k__Bacteria; p__Bacteroidetes; c__Bacteroidia; o__Cytophagales; f__Cytophagaceae; g__Sporocytophaga
472	341	259	110	262	83	0	48	13	1	0	16	117	12	0	145	71	19	101	144	95	0	103	64	142	32	79	225	103	k__Bacteria; p__Proteobacteria; c__Alphaproteobacteria; o__Caulobacterales; f__Caulobacteraceae; g__Phenylobacterium
473	0	102	0	0	0	0	0	0	0	0	0	77	0	0	0	0	0	0	0	0	0	0	46	0	0	0	0	0	k__Bacteria; p__Gemmatimonadetes; c__Gemmatimonadetes; o__Gemmatimonadales; f__Gemmatimonadaceae; g__Gemmatimonas
474	0	220	0	129	0	81	0	0	2	43	113	29	0	75	0	0	21	0	59	0	90	0	11	51	0	31	0	73	k__Bacteria; p__Actinobacteria; c__Thermoleophilia; o__Gaiellales; f__uncultured; Ambiguous_taxa; Ambiguous_taxa
475	1	147	0	0	0	0	0	0	3	0	0	0	0	0	0	0	0	0	0	0	0	0	0	0	1	0	0	0	k__Bacteria; p__Actinobacteria; c__Actinobacteria; o__Corynebacteriales; f__Mycobacteriaceae; g__Mycobacterium; Ambiguous_taxa
476	0	354	101	287	63	126	262	14	2	62	2	71	20	61	0	76	0	39	0	0	54	96	180	34	56	0	111	67	k__Bacteria; p__Bacteroidetes; c__Bacteroidia; o__Bacteroidales; f__Marinifilaceae; g__Odoribacter; s__uncultured_bacterium
477	0	117	0	1	0	0	0	0	0	0	0	0	0	0	0	0	0	0	0	0	0	84	0	45	0	0	0	0	k__Bacteria; p__Actinobacteria; c__Acidimicrobiia; o__Microtrichales; f__Ilumatobacteraceae; g__uncultured; Ambiguous_taxa
478	7	467	234	202	213	156	0	20	10	184	65	110	57	55	199	44	86	140	0	158	138	27	71	59	73	111	212	169	k__Bacteria; p__Acidobacteria; c__Acidobacteriia; o__Acidobacteriales; f__Acidobacteriaceae_(Subgroup_1); g__Occallatibacter; Ambiguous_taxa
479	0	106	0	76	0	81	118	6	0	0	0	0	0	44	0	26	57	66	0	7	0	50	18	0	0	0	0	0	k__Bacteria; p__Proteobacteria; c__Gammaproteobacteria; o__Betaproteobacteriales; f__SC-I-84
480	0	123	0	0	0	0	0	0	0	0	0	0	0	0	0	0	0	0	0	0	0	0	0	0	0	0	0	0	k__Bacteria; p__Bacteroidetes; c__Bacteroidia; o__Bacteroidales; f__Tannerellaceae; g__Parabacteroides
481	0	81	0	0	0	0	0	0	0	0	0	0	0	0	0	0	0	0	0	0	0	0	0	0	0	0	0	0	k__Bacteria; p__Bacteroidetes; c__Bacteroidia; o__Chitinophagales; f__Chitinophagaceae; g__uncultured; Ambiguous_taxa
482	1	361	0	40	1	1	0	0	10	92	294	102	54	591	398	299	17	73	122	403	101	153	0	44	372	19	8	32	k__Bacteria; p__Proteobacteria; c__Deltaproteobacteria; o__Desulfovibrionales; f__Desulfovibrionaceae; g__uncultured; s__uncultured_bacterium
483	0	205	0	0	0	1	0	0	0	1	0	0	0	1	0	0	0	110	0	0	0	0	0	0	0	0	0	0	k__Bacteria; p__Bacteroidetes; c__Bacteroidia; o__Bacteroidales; f__Muribaculaceae; g__uncultured_bacterium; s__uncultured_bacterium
484	1	161	0	0	0	0	0	0	0	0	0	0	0	72	0	151	1	0	0	0	0	181	0	0	0	0	0	38	k__Bacteria; p__Epsilonbacteraeota; c__Campylobacteria; o__Campylobacterales; f__Campylobacteraceae; g__Campylobacter
485	1	163	0	0	185	0	0	0	1	0	0	0	0	23	0	8	0	0	0	0	24	0	42	8	55	0	0	0	k__Bacteria; p__Actinobacteria; c__Actinobacteria; o__Catenulisporales; f__Actinospicaceae; g__Actinospica
486	6	149	100	0	0	0	0	0	0	0	0	0	0	0	1	0	0	1	0	0	0	65	0	0	0	0	0	44	k__Bacteria; p__Acidobacteria; c__Acidobacteriia; o__Solibacterales; f__Solibacteraceae_(Subgroup_3); g__Candidatus_Solibacter
487	0	70	0	0	0	0	0	17	0	0	0	0	0	0	0	0	0	0	76	0	0	0	0	0	0	0	0	0	k__Bacteria; p__Actinobacteria; c__0319-7L14; o__uncultured_bacterium; f__uncultured_bacterium; g__uncultured_bacterium; s__uncultured_bacterium
488	0	225	1	0	1	0	0	0	5	0	0	0	0	0	0	0	0	0	0	0	0	0	0	0	0	0	0	0	k__Bacteria; p__Firmicutes; c__Clostridia; o__Clostridiales; f__Lachnospiraceae; g__[Eubacterium]_hallii_group; s__uncultured_bacterium
489	1	83	0	0	3	0	0	0	0	0	0	0	11	0	0	0	0	1	0	0	0	0	0	33	45	0	0	1	k__Bacteria; p__Firmicutes; c__Clostridia; o__Clostridiales; f__Lachnospiraceae; g__Lachnospiraceae_UCG-001; s__uncultured_bacterium
490	0	395	0	0	0	186	0	34	4	41	0	0	41	1	0	62	2	103	84	0	96	125	0	0	0	118	81	86	k__Bacteria; p__Firmicutes; c__Clostridia; o__Clostridiales; f__Peptostreptococcaceae
491	0	5	0	0	0	0	0	0	0	0	0	0	0	0	0	0	0	0	0	0	0	0	0	0	0	0	0	0	k__Bacteria
492	0	107	0	0	0	0	0	0	0	0	0	0	0	0	0	0	0	0	0	0	0	0	0	0	0	0	0	0	k__Bacteria; p__Bacteroidetes; c__Bacteroidia; o__Chitinophagales; f__Chitinophagaceae; g__uncultured; s__metagenome
493	0	99	81	0	0	0	0	0	0	0	23	0	14	72	0	24	0	0	0	0	0	49	0	0	0	0	63	0	k__Bacteria; p__Proteobacteria; c__Alphaproteobacteria; o__Azospirillales; f__Inquilinaceae; g__Inquilinus; s__uncultured_alpha_proteobacterium
494	0	109	99	0	0	0	0	0	1	0	0	0	0	17	0	1	0	0	0	110	0	0	0	55	66	0	144	0	k__Bacteria; p__Gemmatimonadetes; c__Gemmatimonadetes; o__Gemmatimonadales; f__Gemmatimonadaceae; g__uncultured
495	0	146	0	0	0	0	0	0	0	0	0	0	0	0	0	0	0	0	0	0	0	0	0	0	0	0	0	0	k__Bacteria; p__Actinobacteria; c__Actinobacteria; o__Corynebacteriales; f__Nocardiaceae; g__Rhodococcus; s__Rhodococcus_erythropolis
496	0	139	0	2	67	0	0	0	0	59	41	0	0	0	0	0	16	1	0	0	54	0	0	0	0	0	127	0	k__Bacteria; p__Firmicutes; c__Clostridia; o__Clostridiales; f__Lachnospiraceae
497	0	234	0	0	0	0	0	0	0	0	0	0	0	0	0	0	0	45	0	0	0	0	0	0	0	0	0	0	k__Bacteria; p__Firmicutes; c__Clostridia; o__Clostridiales; f__Lachnospiraceae; g__GCA-900066755; Ambiguous_taxa
498	0	82	0	0	0	0	0	0	0	0	0	0	0	0	0	0	0	0	0	0	0	0	0	0	0	0	0	0	k__Bacteria; p__Bacteroidetes; c__Bacteroidia; o__Bacteroidales; f__Muribaculaceae; g__uncultured_bacterium; s__uncultured_bacterium
499	1	257	106	153	117	213	42	0	10	0	29	76	10	1	0	80	35	87	37	1	90	35	125	43	118	41	3	67	k__Bacteria; p__Bacteroidetes; c__Bacteroidia; o__Bacteroidales; f__Muribaculaceae; g__Muribaculum; s__uncultured_bacterium
500	0	123	117	153	116	12	37	10	3	10	11	0	1	219	1	1	14	116	11	59	184	26	213	105	15	46	69	0	k__Bacteria; p__Actinobacteria; c__Actinobacteria; o__Frankiales; f__Acidothermaceae; g__Acidothermus; Ambiguous_taxa
501	1	3	93	343	310	314	6	6	0	0	84	0	0	0	63	37	17	72	137	92	0	9	69	52	0	75	381	85	k__Bacteria; p__Firmicutes; c__Clostridia; o__Clostridiales; f__Lachnospiraceae; g__Roseburia; s__uncultured_bacterium
502	0	215	0	96	1	0	0	6	0	0	0	0	0	0	0	14	0	1	0	0	0	0	20	0	0	0	0	0	k__Bacteria; p__Proteobacteria; c__Gammaproteobacteria; o__Betaproteobacteriales; f__Burkholderiaceae; g__Sutterella; Ambiguous_taxa
503	0	158	0	0	0	0	0	0	0	0	0	0	0	0	0	0	0	0	0	0	0	0	0	0	0	0	0	0	k__Bacteria; p__Firmicutes; c__Clostridia; o__Clostridiales
504	0	174	0	0	0	0	0	0	0	0	0	0	0	0	0	0	0	0	0	0	0	0	0	0	0	0	0	0	k__Bacteria; p__Bacteroidetes; c__Bacteroidia; o__Chitinophagales; f__Chitinophagaceae; g__uncultured; Ambiguous_taxa
505	0	142	0	0	0	0	0	8	1	64	20	84	0	0	0	37	0	0	0	0	52	0	0	0	0	0	164	0	k__Bacteria; p__Actinobacteria; c__Actinobacteria; o__Pseudonocardiales; f__Pseudonocardiaceae; g__Pseudonocardia; Ambiguous_taxa
506	0	156	0	0	0	0	0	0	0	0	0	0	0	0	0	0	0	0	0	0	0	0	0	0	0	0	0	0	k__Bacteria; p__Chloroflexi; c__Ktedonobacteria; o__Ktedonobacterales; f__Ktedonobacteraceae; g__uncultured; s__uncultured_bacterium
507	0	128	0	1	0	0	0	0	1	0	0	0	0	0	0	0	0	0	0	1	0	0	0	0	0	0	0	0	k__Bacteria; p__Firmicutes; c__Clostridia; o__Clostridiales; f__Ruminococcaceae; g__Ruminococcaceae_UCG-005; s__uncultured_bacterium
508	0	125	0	0	0	0	0	0	0	0	0	0	0	0	0	0	0	0	0	0	0	0	0	0	0	0	0	0	k__Bacteria; p__Proteobacteria; c__Gammaproteobacteria; o__Betaproteobacteriales; f__A21b; Ambiguous_taxa; Ambiguous_taxa
509	2	232	0	0	0	40	37	0	132	53	1	1	0	1	82	86	70	49	236	0	92	0	184	243	47	0	241	0	k__Bacteria; p__Firmicutes; c__Clostridia; o__Clostridiales; f__Clostridiaceae_1; g__Clostridium_sensu_stricto_1
510	0	127	0	0	1	0	0	0	0	0	0	0	0	1	0	0	0	0	0	2	0	0	0	0	0	0	0	0	k__Bacteria; p__Proteobacteria; c__Alphaproteobacteria; o__Acetobacterales; f__Acetobacteraceae
511	0	137	0	97	0	0	0	0	0	0	0	0	0	61	0	64	0	0	0	0	16	0	35	0	32	0	143	0	k__Bacteria; p__Acidobacteria; c__Acidobacteriia; o__Solibacterales; f__Solibacteraceae_(Subgroup_3); g__Candidatus_Solibacter; s__metagenome
512	0	64	0	0	0	0	0	0	89	0	25	0	40	0	0	0	15	0	169	0	46	0	0	0	0	0	113	78	k__Bacteria; p__Firmicutes; c__Clostridia; o__Clostridiales; f__Lachnospiraceae; g__Tyzzerella_3; s__uncultured_bacterium
513	0	91	0	0	0	1	0	0	0	0	0	0	0	0	0	0	0	0	0	0	0	0	0	0	0	0	0	0	k__Bacteria; p__Bacteroidetes; c__Bacteroidia; o__Bacteroidales; f__Muribaculaceae; g__uncultured_bacterium; s__uncultured_bacterium
514	0	114	0	0	0	0	0	0	0	0	0	0	0	0	0	0	0	0	0	0	0	0	0	0	0	0	0	0	k__Bacteria; p__Proteobacteria; c__Deltaproteobacteria; o__Oligoflexales; f__0319-6G20
515	0	171	0	0	0	0	0	0	0	0	0	0	0	0	0	0	0	0	0	0	0	0	0	0	0	0	0	0	k__Bacteria; p__Bacteroidetes; c__Bacteroidia; o__Bacteroidales; f__Prolixibacteraceae; g__uncultured
516	0	154	83	185	0	1	48	0	4	0	52	1	1	0	2	0	1	0	144	95	0	27	1	26	194	74	0	0	k__Bacteria; p__Proteobacteria; c__Alphaproteobacteria; o__Rhizobiales; f__Devosiaceae
517	0	96	0	0	0	0	60	0	0	0	0	0	0	0	0	0	0	0	0	0	0	0	0	0	0	0	60	0	k__Bacteria; p__Bacteroidetes; c__Bacteroidia; o__Chitinophagales; f__Chitinophagaceae; g__Niastella
518	0	56	0	0	0	0	15	284	4	1	93	0	29	1	1	230	0	0	0	0	89	1	0	50	0	4	0	0	k__Bacteria; p__Bacteroidetes; c__Bacteroidia; o__Bacteroidales; f__Muribaculaceae; g__uncultured_bacterium; s__uncultured_bacterium
519	0	117	0	0	0	1	0	0	0	0	0	0	0	0	0	0	0	0	0	0	0	0	0	0	0	0	0	0	k__Bacteria; p__Patescibacteria; c__Parcubacteria; o__Candidatus_Jorgensenbacteria; f__Candidatus_Adlerbacteria_bacterium_GW2011_GWC1_50_9; g__Candidatus_Adlerbacteria_bacterium_GW2011_GWC1_50_9; s__Candidatus_Adlerbacteria_bacterium_GW2011_GWC1_50_9
520	0	104	117	0	143	151	0	86	0	0	0	67	13	0	0	126	0	0	0	0	0	0	0	0	0	0	0	0	k__Bacteria; p__Bacteroidetes; c__Bacteroidia; o__Bacteroidales; f__Muribaculaceae
521	0	280	222	0	0	0	0	0	0	0	1	17	0	0	0	0	0	0	0	54	0	0	0	0	0	0	115	0	k__Bacteria; p__Actinobacteria; c__Actinobacteria; o__Micrococcales; f__Microbacteriaceae; g__Agromyces; Ambiguous_taxa
522	0	89	0	64	0	0	0	19	3	0	39	45	0	0	0	24	0	88	0	0	36	1	60	13	80	0	25	0	k__Bacteria; p__Proteobacteria; c__Deltaproteobacteria; o__Myxococcales; f__Haliangiaceae; g__Haliangium
523	0	121	0	0	0	0	7	1134	7	226	106	53	34	139	125	1459	0	81	1	0	0	181	52	41	47	105	0	141	k__Bacteria; p__Spirochaetes; c__Spirochaetia; o__Spirochaetales; f__Spirochaetaceae; g__Treponema_2; s__uncultured_bacterium
524	0	90	0	0	0	0	0	0	0	0	0	0	0	0	0	0	0	0	0	0	0	0	0	0	0	0	0	0	k__Bacteria; p__Proteobacteria; c__Alphaproteobacteria; o__Rhodospirillales; f__Rhodopirillaceae; g__Defluviicoccus
525	1	8	0	1	0	0	0	1	0	0	0	0	1	2	0	0	0	34	0	0	0	0	0	0	2	0	0	0	k__Bacteria; p__Proteobacteria; c__Gammaproteobacteria; o__Pseudomonadales; f__Moraxellaceae; g__Enhydrobacter; s__uncultured_bacterium
526	0	209	0	1	103	0	0	0	0	0	0	0	0	0	0	0	0	0	0	0	0	0	0	0	52	0	0	0	k__Bacteria; p__Actinobacteria; c__Actinobacteria; o__Propionibacteriales; f__Nocardioidaceae; g__Nocardioides
527	0	62	0	0	29	0	0	29	0	82	0	0	5	90	0	19	0	0	0	0	0	0	0	0	0	0	0	0	k__Bacteria; p__Bacteroidetes; c__Bacteroidia; o__Bacteroidales; f__Muribaculaceae; g__uncultured_bacterium; s__uncultured_bacterium
528	0	132	0	0	2	0	0	0	0	0	0	0	0	0	0	0	1	0	0	1	0	0	0	0	0	0	0	0	k__Bacteria; p__Bacteroidetes; c__Bacteroidia; o__Bacteroidales; f__Muribaculaceae; g__uncultured_bacterium; s__uncultured_bacterium
529	0	71	0	0	0	0	0	11	0	0	0	0	0	0	0	0	0	38	0	0	0	0	19	0	0	0	0	0	k__Bacteria; p__Gemmatimonadetes; c__Gemmatimonadetes; o__Gemmatimonadales; f__Gemmatimonadaceae
530	0	71	0	9	0	0	0	0	0	0	0	0	0	0	0	0	0	0	0	0	0	0	0	0	0	0	0	0	k__Bacteria; p__Bacteroidetes; c__Bacteroidia; o__Chitinophagales; f__Chitinophagaceae
531	0	168	0	138	0	119	0	0	4	0	0	0	1	79	0	0	0	0	43	172	0	0	45	0	0	0	1	0	k__Bacteria; p__Actinobacteria; c__Actinobacteria; o__Micrococcales; f__Micrococcaceae; g__Rothia
532	0	205	0	0	0	1	0	0	0	0	0	0	0	0	0	0	0	0	0	0	0	0	0	14	0	0	0	0	k__Bacteria; p__Bacteroidetes; c__Bacteroidia; o__Flavobacteriales; f__Crocinitomicaceae; g__Fluviicola
533	0	170	1	0	0	0	0	0	0	0	23	0	0	0	0	0	0	0	0	0	0	0	0	2	0	0	0	0	k__Bacteria; p__Epsilonbacteraeota; c__Campylobacteria; o__Campylobacterales; f__Helicobacteraceae; g__Helicobacter; Ambiguous_taxa
534	0	146	1	0	0	0	0	0	100	0	0	0	0	0	0	0	0	0	0	0	54	45	0	0	0	0	36	0	k__Bacteria; p__Firmicutes; c__Clostridia; o__Clostridiales; f__Lachnospiraceae
535	0	111	29	74	0	0	0	0	1	0	0	0	0	33	0	29	0	119	0	0	34	0	0	0	0	0	0	0	k__Bacteria; p__Proteobacteria; c__Deltaproteobacteria; o__Myxococcales; f__Polyangiaceae; g__Pajaroellobacter; s__uncultured_bacterium
536	0	155	0	0	0	0	0	1	0	0	0	0	0	0	0	0	0	0	0	0	0	0	0	0	0	0	0	0	k__Bacteria; p__Firmicutes; c__Clostridia; o__Clostridiales; f__Ruminococcaceae; g__Ruminococcaceae_UCG-010; s__uncultured_bacterium
537	0	32	0	0	0	0	0	0	0	0	0	0	0	0	0	0	0	0	0	0	0	0	0	0	0	0	0	0	k__Bacteria; p__Bacteroidetes; c__Bacteroidia; o__Bacteroidales; f__Prevotellaceae
538	1	87	100	0	0	45	40	10	5	55	0	63	1	33	0	1	28	0	153	2	0	135	0	0	59	82	44	0	k__Bacteria; p__Firmicutes; c__Clostridia; o__Clostridiales; f__Lachnospiraceae; g__[Eubacterium]_ruminantium_group; s__uncultured_bacterium
539	0	122	0	0	0	0	0	0	0	0	0	0	0	0	0	0	0	0	0	0	0	0	0	0	0	0	0	0	k__Bacteria; p__Proteobacteria; c__Deltaproteobacteria; o__Myxococcales; f__bacteriap25; g__metagenome; s__metagenome
540	0	140	0	0	1	0	0	0	0	0	0	0	0	0	0	0	2	0	0	0	0	0	0	0	16	0	0	0	k__Bacteria; p__Proteobacteria; c__Alphaproteobacteria; o__Rhizobiales; f__KF-JG30-B3
541	0	153	0	34	0	0	0	0	2	0	0	0	12	0	45	0	0	0	0	59	14	0	0	0	0	0	0	0	k__Bacteria; p__Proteobacteria; c__Deltaproteobacteria; o__Myxococcales; f__Polyangiaceae; g__Pajaroellobacter; Ambiguous_taxa
542	0	108	0	0	0	0	0	0	0	0	0	0	0	27	0	0	0	0	0	0	0	0	0	0	0	0	0	0	k__Bacteria; p__Bacteroidetes; c__Bacteroidia; o__Bacteroidales; f__Muribaculaceae; g__uncultured_bacterium; s__uncultured_bacterium
543	0	249	0	1	0	0	0	0	0	0	0	0	0	0	0	0	0	0	118	0	0	0	0	0	0	0	0	0	k__Bacteria; p__Firmicutes; c__Clostridia; o__Clostridiales; f__Lachnospiraceae
544	0	164	0	0	0	0	1	0	0	0	0	0	0	0	0	0	0	26	0	0	0	0	0	0	63	1	0	0	k__Bacteria; p__Bacteroidetes; c__Bacteroidia; o__Bacteroidales
545	0	61	0	0	0	0	0	0	0	0	0	0	0	0	0	0	0	0	0	0	0	0	0	0	0	0	0	0	k__Bacteria; p__Bacteroidetes; c__Bacteroidia; o__Bacteroidales; f__Bacteroidaceae; g__Bacteroides
546	0	207	0	97	0	2	7	140	0	71	51	72	0	113	1	55	0	0	1	0	0	67	103	32	46	0	0	0	k__Bacteria; p__Bacteroidetes; c__Bacteroidia; o__Bacteroidales; f__Rikenellaceae; g__Alistipes; s__uncultured_bacterium
547	0	123	0	0	1	1	0	0	0	0	0	0	0	0	0	0	0	0	0	0	0	0	0	0	8	0	1	0	k__Bacteria; p__Firmicutes; c__Clostridia; o__Clostridiales; f__Lachnospiraceae
548	0	115	0	0	0	0	0	0	2	0	0	0	0	0	55	0	0	2	1	0	0	0	0	0	1	0	1	0	k__Bacteria; p__Firmicutes; c__Clostridia; o__Clostridiales; f__Lachnospiraceae; g__uncultured; s__uncultured_bacterium
549	1	5	4	0	7	0	2	8	95	17	0	1	21	0	0	23	69	0	7	0	5	22	0	0	2	4	0	36	k__Bacteria; p__Firmicutes; c__Clostridia; o__Clostridiales; f__Lachnospiraceae; g__Lachnoclostridium
550	0	172	112	0	1	0	0	0	0	1	0	0	0	0	0	0	0	0	0	0	0	0	0	0	0	0	0	0	k__Bacteria; p__Proteobacteria; c__Gammaproteobacteria; o__Xanthomonadales; f__Xanthomonadaceae; g__Arenimonas
551	0	57	1	0	202	0	0	0	0	0	28	55	0	0	0	0	0	0	0	0	0	0	44	0	54	0	0	0	k__Bacteria; p__Bacteroidetes; c__Bacteroidia; o__Bacteroidales; f__Rikenellaceae; g__Alistipes
552	0	106	23	0	0	0	0	0	0	0	0	0	0	0	0	19	0	0	0	0	0	0	0	0	0	0	0	0	k__Bacteria; p__Actinobacteria; c__Thermoleophilia; o__Gaiellales; f__uncultured
553	0	161	0	0	0	0	0	0	0	0	0	0	0	0	0	0	0	0	0	0	0	0	0	0	0	0	0	0	k__Bacteria; p__Actinobacteria; c__Thermoleophilia; o__Gaiellales
554	0	66	0	0	0	0	0	0	0	1	0	0	0	0	0	0	0	75	0	0	0	0	0	0	0	0	0	0	k__Bacteria; p__Actinobacteria
555	0	28	0	0	0	0	0	0	0	0	0	0	0	0	0	0	0	0	0	0	0	0	0	0	0	0	0	0	k__Bacteria; p__Proteobacteria; c__Deltaproteobacteria; o__Myxococcales; f__Polyangiaceae; g__Pajaroellobacter
556	0	135	0	0	104	1	0	0	0	13	0	45	0	0	0	0	0	0	0	0	0	0	46	0	67	0	31	0	k__Bacteria; p__Proteobacteria; c__Deltaproteobacteria; o__Myxococcales; f__Sandaracinaceae; g__uncultured; Ambiguous_taxa
557	0	116	0	0	0	26	60	11	1	0	3	28	0	36	0	0	30	0	0	1	0	0	89	27	0	49	0	0	k__Bacteria; p__Bacteroidetes; c__Bacteroidia; o__Bacteroidales; f__Bacteroidaceae; g__Bacteroides; s__gut_metagenome
558	0	98	92	0	0	0	0	0	0	0	0	0	0	0	0	0	25	0	37	0	0	0	0	0	0	0	0	0	k__Bacteria; p__Bacteroidetes; c__Bacteroidia; o__Chitinophagales; f__Chitinophagaceae
559	0	70	0	35	0	0	27	0	1	0	0	1	0	0	0	0	9	29	24	71	46	10	26	8	33	107	0	0	k__Bacteria; p__Firmicutes; c__Clostridia; o__Clostridiales; f__Clostridiales_vadinBB60_group; g__uncultured_bacterium; s__uncultured_bacterium
560	0	106	0	0	0	0	3	10	0	1	2	0	0	1	0	61	3	1	19	0	0	14	0	58	0	1	1	0	k__Bacteria; p__Bacteroidetes; c__Bacteroidia; o__Bacteroidales; f__Tannerellaceae; g__Parabacteroides
561	1	61	264	0	1	184	41	0	0	0	0	48	0	0	0	0	0	65	53	81	0	0	0	0	0	47	0	0	k__Bacteria; p__Firmicutes; c__Clostridia; o__Clostridiales; f__Lachnospiraceae; g__uncultured; s__uncultured_bacterium
562	0	59	0	0	0	0	0	0	0	0	0	0	0	0	0	0	0	0	0	0	0	0	55	0	0	0	0	0	k__Bacteria; p__Actinobacteria; c__Acidimicrobiia; o__uncultured
563	0	140	118	95	0	0	0	0	6	128	0	0	0	0	81	0	0	0	0	0	227	46	55	70	0	0	0	0	k__Bacteria; p__Actinobacteria; c__Actinobacteria; o__Pseudonocardiales; f__Pseudonocardiaceae; g__Lechevalieria; Ambiguous_taxa
564	0	109	0	0	0	0	0	0	2	0	0	0	0	0	0	0	0	0	0	4	0	0	0	0	0	0	0	0	k__Bacteria; p__Bacteroidetes; c__Bacteroidia; o__Chitinophagales; f__Chitinophagaceae; g__Flavitalea; Ambiguous_taxa
565	0	33	0	0	53	0	0	0	0	43	0	0	0	0	0	0	0	0	0	0	0	0	0	0	0	0	145	0	k__Bacteria; p__Actinobacteria; c__Acidimicrobiia
566	0	105	85	0	0	0	0	0	56	1	0	0	0	64	0	0	0	0	46	0	61	0	73	0	0	53	0	0	k__Bacteria; p__Firmicutes; c__Clostridia; o__Clostridiales; f__Lachnospiraceae
567	0	215	0	0	0	0	42	0	0	1	0	0	0	0	0	0	0	0	53	0	6	37	1	4	63	62	0	0	k__Bacteria; p__Actinobacteria; c__Actinobacteria; o__Pseudonocardiales; f__Pseudonocardiaceae
568	0	120	0	0	1	0	0	0	0	0	0	0	0	0	0	0	0	0	0	0	0	0	0	0	0	0	0	0	k__Bacteria; p__Bacteroidetes; c__Bacteroidia; o__Bacteroidales; f__Muribaculaceae; g__uncultured_bacterium; s__uncultured_bacterium
569	0	150	0	146	0	222	164	0	65	0	0	114	24	0	79	0	0	0	0	0	51	40	42	51	48	60	87	71	k__Bacteria; p__Firmicutes; c__Clostridia; o__Clostridiales; f__Ruminococcaceae; g__Butyricicoccus
570	0	84	0	0	0	0	0	0	1	0	0	0	0	0	0	1	0	0	0	0	0	0	88	0	0	0	0	0	k__Bacteria; p__Bacteroidetes; c__Bacteroidia; o__Cytophagales; f__Microscillaceae
571	0	157	0	1	103	0	0	4	5	0	0	0	0	1	88	0	0	0	0	0	0	0	1	0	0	0	1	1	k__Bacteria; p__Firmicutes; c__Clostridia; o__Clostridiales; f__Ruminococcaceae; g__Ruminococcaceae_UCG-009
572	0	121	0	0	0	0	0	0	0	0	0	0	0	0	0	0	0	0	0	0	0	0	0	0	0	0	0	0	k__Bacteria; p__Bacteroidetes; c__Bacteroidia; o__Cytophagales; f__Microscillaceae; g__uncultured
573	0	269	0	0	0	0	0	0	0	0	0	0	0	0	0	0	0	0	0	0	0	0	0	0	0	0	0	0	k__Bacteria; p__Chloroflexi; c__Ktedonobacteria; o__C0119; f__uncultured_soil_bacterium; g__uncultured_soil_bacterium; s__uncultured_soil_bacterium
574	0	86	0	0	0	0	0	0	0	0	0	0	0	0	0	0	0	0	0	0	0	0	0	0	0	0	0	0	k__Bacteria; p__Gemmatimonadetes; c__Gemmatimonadetes; o__Gemmatimonadales; f__Gemmatimonadaceae; g__Gemmatirosa
575	0	127	0	0	140	0	0	9	1	3	26	0	50	0	0	32	0	0	0	169	0	0	0	37	176	37	0	25	k__Bacteria; p__Firmicutes; c__Clostridia; o__Clostridiales; f__Lachnospiraceae
576	0	128	0	0	78	1	0	0	0	0	0	0	1	1	0	0	0	0	0	0	0	66	0	0	0	0	0	0	k__Bacteria; p__Actinobacteria; c__Actinobacteria; o__Propionibacteriales; f__Nocardioidaceae; g__Nocardioides
577	0	115	0	0	0	0	0	0	0	0	0	0	0	0	0	0	0	0	0	0	0	0	0	0	0	0	0	1	k__Bacteria; p__Bacteroidetes; c__Bacteroidia; o__Bacteroidales; f__Bacteroidaceae; g__Bacteroides
578	0	66	0	25	1	0	0	0	0	0	0	0	0	0	0	2	0	0	0	0	0	26	0	1	0	0	60	0	k__Bacteria; p__Bacteroidetes; c__Bacteroidia; o__Bacteroidales; f__Bacteroidaceae; g__Bacteroides; s__Bacteroides_sp._Marseille-P3166
579	0	222	0	0	0	0	0	0	0	0	0	0	0	0	0	0	0	0	0	0	0	0	0	0	0	0	0	0	k__Bacteria; p__Firmicutes; c__Clostridia; o__Clostridiales; f__Lachnospiraceae
580	1	116	1	2	0	0	0	0	0	0	0	0	1	0	0	0	1	0	0	10	0	1	0	0	0	0	0	0	k__Bacteria; p__Bacteroidetes; c__Bacteroidia; o__Bacteroidales; f__Muribaculaceae; g__uncultured_bacterium; s__uncultured_bacterium
581	107	124	0	200	204	0	61	4	1	0	0	0	1	1	2	0	0	76	0	2	0	0	32	0	0	112	0	0	k__Bacteria; p__Proteobacteria; c__Deltaproteobacteria; o__Desulfovibrionales; f__Desulfovibrionaceae; g__Bilophila; s__uncultured_bacterium
582	0	219	0	0	0	0	0	0	0	0	0	0	13	0	1	0	0	0	0	0	0	0	0	0	0	0	0	0	k__Bacteria; p__Proteobacteria; c__Gammaproteobacteria; o__Gammaproteobacteria_Incertae_Sedis; f__Unknown_Family; g__Acidibacter
583	1	162	1	0	0	0	64	7	0	97	102	100	3	25	11	39	54	19	0	63	60	46	33	117	129	98	10	9	k__Bacteria; p__Firmicutes; c__Clostridia; o__Clostridiales; f__Lachnospiraceae; g__Eisenbergiella
584	0	235	0	2	107	0	101	18	170	88	0	125	46	0	0	1	96	0	152	0	77	102	0	0	2	31	0	126	k__Bacteria; p__Firmicutes; c__Clostridia; o__Clostridiales; f__Lachnospiraceae; g__Coprococcus_3; s__uncultured_bacterium
585	0	61	1	0	0	0	0	6	21	0	32	82	0	0	2	55	0	1	1	0	92	0	2	3	0	58	0	69	k__Bacteria; p__Firmicutes; c__Clostridia; o__Clostridiales; f__Lachnospiraceae; g__Lachnospiraceae_UCG-006; s__uncultured_organism
586	0	85	0	0	0	0	0	0	0	0	0	0	0	0	0	0	0	0	0	0	0	0	0	0	0	0	0	0	k__Bacteria; p__Bacteroidetes; c__Bacteroidia; o__Bacteroidales; f__Muribaculaceae; g__uncultured_bacterium; s__uncultured_bacterium
587	0	51	0	0	0	0	38	7	3	0	0	0	0	39	2	98	0	0	0	0	35	107	0	0	0	0	0	1	k__Bacteria; p__Fusobacteria; c__Fusobacteriia; o__Fusobacteriales; f__Fusobacteriaceae; g__Cetobacterium; s__uncultured_bacterium
588	1	43	1	115	0	188	0	0	0	0	0	0	0	0	0	0	0	0	0	0	1	0	0	0	57	0	0	0	k__Bacteria; p__Acidobacteria; c__Acidobacteriia; o__Solibacterales; f__Solibacteraceae_(Subgroup_3); g__Bryobacter
589	0	63	0	0	0	0	0	0	0	0	0	0	0	0	0	0	0	0	0	0	1	0	0	0	0	0	0	0	k__Bacteria; p__Proteobacteria; c__Gammaproteobacteria; o__Xanthomonadales; f__Rhodanobacteraceae; g__Rhodanobacter; Ambiguous_taxa
590	0	14	0	0	0	0	0	0	0	0	0	0	0	0	0	0	0	0	0	0	0	1	0	0	4	0	35	0	k__Bacteria; p__Bacteroidetes; c__Bacteroidia; o__Bacteroidales; f__Muribaculaceae; g__uncultured_bacterium; s__uncultured_bacterium
591	0	165	0	0	0	0	0	9	5	0	0	0	0	0	0	0	0	126	44	0	0	0	62	54	40	0	0	22	k__Bacteria; p__Gemmatimonadetes; c__Gemmatimonadetes; o__Gemmatimonadales; f__Gemmatimonadaceae; g__Gemmatimonas
592	0	56	0	0	0	0	0	0	0	0	0	0	0	0	0	0	0	0	0	0	0	0	0	0	0	0	3	0	k__Bacteria; p__Gemmatimonadetes; c__Gemmatimonadetes; o__Gemmatimonadales; f__Gemmatimonadaceae; g__Gemmatimonas; Ambiguous_taxa
593	0	112	0	0	0	0	0	0	0	0	0	0	0	0	55	0	0	3	0	0	0	3	0	0	1	0	8	0	k__Bacteria; p__Firmicutes; c__Clostridia; o__Clostridiales; f__Ruminococcaceae
594	0	15	84	191	0	1	24	15	3	48	0	0	52	0	0	33	0	0	0	142	59	51	35	70	105	86	0	1	k__Bacteria; p__Bacteroidetes; c__Bacteroidia; o__Bacteroidales; f__Rikenellaceae; g__Rikenellaceae_RC9_gut_group
595	0	191	0	0	0	0	0	11	6	0	0	185	7	0	43	0	1	0	0	45	46	0	54	0	0	85	0	0	k__Bacteria; p__Firmicutes; c__Clostridia; o__Clostridiales; f__Lachnospiraceae; g__Lachnospiraceae_UCG-010
596	0	16	0	0	0	0	0	0	0	0	0	0	0	0	0	0	0	0	0	0	0	0	0	0	0	0	0	0	k__Bacteria; p__Patescibacteria; c__Saccharimonadia; o__Saccharimonadales
597	0	94	0	13	41	0	0	0	0	0	0	0	0	0	0	1	16	0	0	0	0	0	0	38	0	0	0	0	k__Bacteria; p__Bacteroidetes; c__Bacteroidia; o__Bacteroidales; f__Prevotellaceae; g__Alloprevotella
598	0	49	1	0	73	0	0	14	0	0	0	1	1	0	0	5	1	156	1	1	0	0	45	0	0	1	36	1	k__Bacteria; p__Firmicutes; c__Clostridia; o__Clostridiales; f__Lachnospiraceae; g__Lachnospiraceae_NK4A136_group; s__Lachnospiraceae_bacterium_COE1
599	0	108	0	0	0	0	0	192	0	86	6	0	11	0	0	30	1	110	0	0	0	1	0	0	0	41	0	0	k__Bacteria; p__Bacteroidetes; c__Bacteroidia; o__Bacteroidales; f__Muribaculaceae; g__uncultured_bacterium; s__uncultured_bacterium
600	0	12	0	0	0	2	0	2	0	0	1	0	0	0	31	0	0	0	0	0	1	0	0	0	0	0	5	0	k__Bacteria; p__Firmicutes; c__Clostridia; o__Clostridiales; f__Clostridiales_vadinBB60_group
601	0	96	0	0	0	0	0	0	0	0	0	0	0	0	0	0	0	0	0	0	0	0	0	0	0	0	0	0	k__Bacteria; p__Proteobacteria; c__Gammaproteobacteria
602	1	137	0	0	0	0	0	0	0	0	0	0	0	0	0	0	0	0	0	0	0	0	0	0	0	0	0	0	k__Bacteria; p__Acidobacteria; c__Acidobacteriia; o__Subgroup_2
603	0	68	0	0	0	0	0	0	0	0	0	0	0	0	58	0	0	0	0	0	0	0	0	0	0	0	0	0	k__Bacteria; p__Proteobacteria; c__Gammaproteobacteria; o__Betaproteobacteriales
604	0	53	0	0	0	0	0	0	0	0	0	0	0	0	0	0	0	0	0	0	0	0	0	0	0	0	0	0	k__Bacteria; p__Bacteroidetes; c__Bacteroidia; o__Bacteroidales
605	0	63	0	0	0	0	0	0	0	0	0	0	0	0	0	0	0	0	0	0	0	0	0	0	0	0	0	0	k__Bacteria; p__Bacteroidetes; c__Bacteroidia; o__Chitinophagales; f__Chitinophagaceae; g__uncultured
606	0	137	1	0	0	0	0	0	0	0	0	0	0	0	0	0	0	0	0	0	0	0	0	0	0	0	0	0	k__Bacteria; p__Tenericutes; c__Mollicutes; o__Mollicutes_RF39; Ambiguous_taxa; Ambiguous_taxa; Ambiguous_taxa
607	0	77	1	0	0	0	0	0	0	0	0	0	0	0	1	0	0	0	0	0	0	0	0	0	0	0	0	0	k__Bacteria; p__Bacteroidetes; c__Bacteroidia; o__Bacteroidales; f__Prevotellaceae; g__Prevotellaceae_UCG-003
608	0	117	0	0	0	0	0	1	0	0	0	0	0	0	0	0	0	0	0	0	0	0	0	0	0	0	0	0	k__Bacteria; p__Firmicutes; c__Clostridia; o__Clostridiales; f__Lachnospiraceae; g__Moryella; s__human_gut_metagenome
609	0	76	0	0	0	0	6	36	0	0	12	0	0	0	0	79	0	0	0	32	0	0	13	0	0	1	0	0	k__Bacteria; p__Bacteroidetes; c__Bacteroidia; o__Bacteroidales; f__Muribaculaceae; g__uncultured_bacterium; s__uncultured_bacterium
610	1	110	1	0	0	0	0	0	0	0	0	0	1	0	1	0	0	0	1	0	0	0	0	0	0	1	0	1	k__Bacteria; p__Bacteroidetes; c__Bacteroidia; o__Bacteroidales; f__Muribaculaceae
611	0	60	136	0	1	0	36	0	0	0	0	0	0	0	0	0	0	0	0	0	0	1	0	0	0	0	0	0	k__Bacteria; p__Bacteroidetes; c__Bacteroidia; o__Chitinophagales; f__Chitinophagaceae; g__uncultured
612	0	2	0	145	0	0	0	5	0	0	0	0	1	0	0	0	0	0	0	78	29	0	0	0	0	0	1	0	k__Bacteria; p__Firmicutes; c__Clostridia; o__Clostridiales; f__Lachnospiraceae; g__Lachnospiraceae_NK4A136_group; s__uncultured_bacterium
613	0	16	0	0	0	0	0	75	0	0	12	0	8	20	0	118	0	0	0	0	0	0	80	0	0	0	0	17	k__Bacteria; p__Bacteroidetes; c__Bacteroidia; o__Bacteroidales; f__Muribaculaceae; Ambiguous_taxa; Ambiguous_taxa
614	0	76	0	0	0	0	0	0	0	0	0	0	0	3	0	0	0	0	0	0	0	0	0	0	0	0	0	0	k__Bacteria; p__Bacteroidetes; c__Bacteroidia; o__Chitinophagales; f__Saprospiraceae; g__uncultured
615	0	107	0	0	0	1	0	0	1	0	20	0	0	0	0	29	0	0	0	23	0	0	16	0	55	0	27	0	k__Bacteria; p__Proteobacteria; c__Gammaproteobacteria; o__Betaproteobacteriales; f__Nitrosomonadaceae; g__Ellin6067
616	0	94	78	0	0	0	0	5	0	0	0	0	0	0	0	0	0	0	0	0	0	0	0	0	0	0	29	0	k__Bacteria; p__Bacteroidetes; c__Bacteroidia; o__Bacteroidales; f__Rikenellaceae; g__Alistipes; s__uncultured_bacterium
617	0	33	0	0	0	0	0	0	0	0	0	0	11	0	59	0	0	0	0	0	0	0	0	0	0	0	0	0	k__Bacteria; p__Bacteroidetes; c__Bacteroidia; o__Sphingobacteriales; f__Sphingobacteriaceae; g__Mucilaginibacter
618	0	150	0	0	0	1	0	0	0	0	0	0	0	0	0	0	0	0	0	0	0	0	0	0	0	0	0	0	k__Bacteria; p__Actinobacteria; c__Actinobacteria; o__Frankiales; f__Cryptosporangiaceae; g__Fodinicola; Ambiguous_taxa
619	0	25	1	0	0	0	0	0	0	0	0	0	0	0	0	0	0	90	0	66	0	0	0	24	0	0	0	0	k__Bacteria; p__Proteobacteria; c__Alphaproteobacteria; o__Acetobacterales; f__Acetobacteraceae
620	0	19	0	0	0	0	0	0	119	35	0	0	0	0	0	0	0	0	0	106	0	0	0	0	0	0	0	0	k__Bacteria; p__Firmicutes; c__Clostridia; o__Clostridiales; f__Lachnospiraceae; g__Lachnospiraceae_UCG-001; Ambiguous_taxa
621	0	33	0	0	0	0	0	44	0	0	0	41	11	0	0	0	40	0	0	0	47	0	46	0	1	0	75	72	k__Bacteria; p__Firmicutes; c__Clostridia; o__Clostridiales; f__Ruminococcaceae; g__Ruminiclostridium_6; s__uncultured_bacterium
622	0	85	0	0	0	0	0	0	0	0	0	0	0	0	0	0	0	0	0	0	0	0	0	0	0	0	0	0	k__Bacteria; p__Actinobacteria; c__Actinobacteria; o__Micromonosporales; f__Micromonosporaceae
623	1	3	0	24	0	11	3	0	0	26	2	2	0	0	5	0	2	8	1	1	20	9	0	6	4	4	9	16	k__Bacteria
624	0	2	0	0	0	0	0	0	0	0	0	0	0	0	0	0	0	0	0	0	0	0	0	0	0	0	0	0	k__Bacteria; p__Proteobacteria; c__Deltaproteobacteria; o__Desulfovibrionales; f__Desulfovibrionaceae
625	0	1	96	0	0	3	1	0	0	0	0	1	0	0	0	1	0	1	0	0	0	0	1	31	0	0	0	0	k__Bacteria; p__Bacteroidetes; c__Bacteroidia; o__Bacteroidales; f__Rikenellaceae; g__Rikenellaceae_RC9_gut_group; s__uncultured_bacterium
626	0	93	0	0	122	0	0	0	0	23	1	0	0	0	0	0	0	0	0	0	0	0	0	0	0	0	7	0	k__Bacteria; p__Bacteroidetes; c__Bacteroidia; o__Bacteroidales; f__Muribaculaceae; g__uncultured_bacterium; s__uncultured_bacterium
627	1	29	0	85	225	0	55	0	0	0	46	0	0	0	0	0	0	0	0	0	0	0	0	0	0	0	0	0	k__Bacteria; p__Proteobacteria; c__Alphaproteobacteria; o__Sphingomonadales; f__Sphingomonadaceae; g__Sphingobium; Ambiguous_taxa
628	0	86	0	0	0	0	0	3	0	0	0	0	0	0	0	2	0	0	0	0	0	0	0	0	0	0	0	0	k__Bacteria; p__Spirochaetes; c__Spirochaetia; o__Spirochaetales; f__Spirochaetaceae
629	0	1	111	97	115	1	0	0	0	1	0	0	0	0	0	0	2	0	0	0	0	0	0	66	0	0	0	0	k__Bacteria; p__Bacteroidetes; c__Bacteroidia; o__Bacteroidales; f__Muribaculaceae; g__uncultured_bacterium; s__uncultured_bacterium
630	0	60	0	0	0	40	0	0	1	46	46	0	0	0	0	7	0	0	0	0	0	0	0	0	0	0	0	0	k__Bacteria; p__Proteobacteria; c__Gammaproteobacteria; o__Steroidobacterales; f__Steroidobacteraceae; g__uncultured; s__metagenome
631	1	46	0	0	3	0	0	0	0	0	0	0	0	0	0	0	45	1	0	0	0	0	0	0	0	0	0	0	k__Bacteria; p__Bacteroidetes; c__Bacteroidia; o__Bacteroidales; f__Muribaculaceae; g__uncultured_bacterium; s__uncultured_bacterium
632	107	365	171	163	62	268	34	28	37	345	131	771	67	60	0	38	94	39	192	223	66	211	121	144	217	56	496	1	k__Bacteria; p__Bacteroidetes; c__Bacteroidia; o__Bacteroidales; f__Prevotellaceae; g__Prevotella_9; s__uncultured_bacterium
633	0	1	144	37	1	125	0	0	0	0	76	31	0	31	182	0	0	0	0	0	107	45	0	80	0	0	76	0	k__Bacteria; p__Actinobacteria; c__Thermoleophilia; o__Solirubrobacterales; f__67-14
634	0	9	0	0	0	0	0	0	0	0	0	0	0	0	0	0	9	0	0	0	0	0	0	0	0	0	0	0	k__Bacteria; p__Actinobacteria; c__Actinobacteria; o__Micrococcales; f__Dermabacteraceae; g__Brachybacterium; Ambiguous_taxa
635	0	1	151	0	0	1	0	0	0	0	0	0	0	0	0	0	0	0	0	0	0	0	0	0	0	0	0	0	k__Bacteria; p__Actinobacteria; c__Acidimicrobiia; o__Microtrichales; f__uncultured; g__uncultured_bacterium; s__uncultured_bacterium
636	0	22	63	242	0	78	43	8	0	0	0	0	0	0	135	0	0	0	0	13	0	0	82	43	0	0	0	0	k__Bacteria; p__Actinobacteria; c__Actinobacteria; o__Corynebacteriales; f__Mycobacteriaceae; g__Mycobacterium; Ambiguous_taxa
637	0	1	65	0	0	100	51	9	3	0	54	0	63	30	269	31	6	120	1	127	141	61	1	7	43	202	0	75	k__Bacteria; p__Firmicutes; c__Erysipelotrichia; o__Erysipelotrichales; f__Erysipelotrichaceae; g__Dubosiella; s__uncultured_bacterium
638	126	177	160	141	0	0	0	8	0	0	0	0	0	56	0	0	0	0	0	148	0	0	0	1	0	0	65	0	k__Bacteria; p__Acidobacteria; c__Acidobacteriia; o__Solibacterales; f__Solibacteraceae_(Subgroup_3); g__Bryobacter
639	1	3	0	177	60	0	84	3652	3	66	73	34	85	0	57	1009	78	291	56	6	96	1	2	4	68	25	8	45	k__Bacteria; p__Bacteroidetes; c__Bacteroidia; o__Bacteroidales; f__Muribaculaceae; g__uncultured_bacterium; s__uncultured_bacterium
640	1	1	1	142	83	0	68	17	2	33	197	55	2	39	48	37	79	1	51	52	0	0	49	44	84	0	81	113	k__Bacteria; p__Firmicutes; c__Clostridia; o__Clostridiales; f__Lachnospiraceae; g__Hungatella; Ambiguous_taxa
641	1	3	4	0	1	0	1	0	1	0	0	74	1	3	3	2	1	3	2	88	0	2	2	1	0	1	0	1	k__Bacteria; p__Bacteroidetes; c__Bacteroidia; o__Bacteroidales; f__Muribaculaceae; g__uncultured_bacterium; s__uncultured_bacterium
642	0	9	0	0	0	0	0	0	0	0	0	0	0	0	59	0	0	0	3	0	0	0	39	0	147	0	0	8	k__Bacteria; p__Bacteroidetes; c__Bacteroidia; o__Bacteroidales; f__Prevotellaceae; g__Prevotellaceae_NK3B31_group; s__uncultured_bacterium
643	121	301	0	121	5	1	0	8	4	0	0	0	1	0	0	60	31	1	0	0	0	0	0	0	0	0	121	0	k__Bacteria; p__Firmicutes; c__Clostridia; o__Clostridiales; f__Ruminococcaceae
644	0	15	0	0	0	0	0	0	0	0	0	0	0	0	0	0	0	0	0	0	0	0	0	0	0	0	0	0	k__Bacteria; p__Proteobacteria; c__Gammaproteobacteria; o__Betaproteobacteriales; f__Neisseriaceae; g__uncultured
645	0	1	408	0	0	0	0	0	0	0	0	0	0	0	0	0	0	0	0	0	0	0	0	0	0	0	0	0	k__Bacteria; p__Proteobacteria; c__Gammaproteobacteria; o__Betaproteobacteriales; f__Burkholderiaceae; g__Cupriavidus
646	0	2	0	1	135	0	74	0	7	0	38	0	91	122	1	0	0	0	0	0	119	0	0	0	45	1	1	94	k__Bacteria; p__Firmicutes; c__Clostridia; o__Clostridiales; f__Lachnospiraceae; g__Lachnoclostridium; s__uncultured_bacterium
647	1	3	0	0	8	1	2720	14838	24	363	8063	321	7126	20	61	16	12	230	680	122	82	10	204	311	74	674	226	116	k__Bacteria; p__Firmicutes; c__Bacilli; o__Lactobacillales; f__Aerococcaceae; g__Aerococcus; s__uncultured_bacterium
648	91	8	53	3	12	145	2	36	0	9	13	15	28	24	20	95	11	4	1	12	3	20	8	13	20	7	53	15	k__Bacteria; p__Epsilonbacteraeota; c__Campylobacteria; o__Campylobacterales; f__Helicobacteraceae; g__Helicobacter; Ambiguous_taxa
649	0	1	0	0	0	66	19	822	11	0	38	71	19	53	0	1085	0	58	4	112	0	0	44	0	44	1	2	0	k__Bacteria; p__Bacteroidetes; c__Bacteroidia; o__Bacteroidales; f__Prevotellaceae; g__Prevotellaceae_NK3B31_group; s__uncultured_bacterium
650	0	1	192	0	120	0	0	11	4	37	0	0	0	0	46	0	0	205	158	91	0	1	0	0	67	23	0	76	k__Bacteria; p__Actinobacteria; c__Actinobacteria; o__Frankiales; f__Frankiaceae; g__Jatrophihabitans
651	1	1	188	74	0	0	30	0	0	0	0	0	17	0	1	3	0	0	0	0	0	0	81	0	0	0	42	0	k__Bacteria; p__Actinobacteria; c__Actinobacteria; o__Frankiales; f__Acidothermaceae; g__Acidothermus; s__uncultured_bacterium
652	1	2	317	70	334	1	39	15	2	87	1	31	10	11	119	0	101	30	132	53	0	0	217	1	130	0	1	0	k__Bacteria; p__Bacteroidetes; c__Bacteroidia; o__Bacteroidales; f__Muribaculaceae
653	1	1	191	0	0	0	111	19	66	0	3	86	12	43	0	1	0	1	129	0	0	0	0	1	0	0	0	0	k__Bacteria; p__Proteobacteria; c__Gammaproteobacteria; o__Betaproteobacteriales; f__Burkholderiaceae; g__Parasutterella; s__uncultured_bacterium
654	0	6	0	0	0	0	0	0	0	0	0	0	0	0	0	0	0	0	0	0	0	0	0	0	0	0	0	0	k__Bacteria; p__Acidobacteria; c__Acidobacteriia; o__Subgroup_2
655	0	80	0	0	0	0	0	0	0	0	0	0	0	0	0	0	0	0	0	0	0	0	0	0	0	0	0	0	k__Bacteria; p__Actinobacteria; c__Thermoleophilia; o__Gaiellales; f__uncultured; g__uncultured_bacterium; s__uncultured_bacterium
656	0	1	0	0	0	0	77	1390	1	3	37	3	1	0	0	166	0	0	108	0	0	0	0	0	0	2	0	0	k__Bacteria; p__Bacteroidetes; c__Bacteroidia; o__Bacteroidales; f__Prevotellaceae
657	1	2	1	0	0	3	0	2	2	0	3	3	0	0	1	2	0	2	2	1	2	1	1	0	0	0	1	1	k__Bacteria; p__Bacteroidetes; c__Bacteroidia; o__Bacteroidales; f__Muribaculaceae; g__uncultured_bacterium; s__uncultured_bacterium
658	0	1	0	129	0	0	0	0	0	0	0	0	0	0	0	0	0	0	0	0	0	0	0	10	0	0	0	0	k__Bacteria; p__Proteobacteria; c__Alphaproteobacteria; o__Rhizobiales; f__Devosiaceae
659	0	1	3	8	0	36	4	1	0	0	0	0	0	0	0	2	0	0	0	55	0	0	0	0	2	12	0	3	k__Bacteria; p__Proteobacteria; c__Alphaproteobacteria; o__Rhizobiales; f__Rhizobiaceae
660	0	1	0	1	0	0	0	0	1	0	6	0	0	0	0	36	0	0	0	0	0	0	0	33	1	0	0	0	k__Bacteria; p__Firmicutes; c__Clostridia; o__Clostridiales; f__Lachnospiraceae; g__uncultured
661	0	1	29	0	0	0	0	0	17	0	0	0	0	1	0	0	0	0	0	0	0	62	0	0	76	0	0	0	k__Bacteria; p__Gemmatimonadetes; c__Gemmatimonadetes; o__Gemmatimonadales; f__Gemmatimonadaceae; g__uncultured; s__uncultured_Gemmatimonadales_bacterium
662	0	1	2	160	187	152	0	2	1	89	0	34	107	66	0	0	63	267	2	0	0	0	0	1	4	174	0	1	k__Bacteria; p__Firmicutes; c__Clostridia; o__Clostridiales; f__Lachnospiraceae; g__Tyzzerella; s__uncultured_bacterium
663	2	2	244	1	2	101	48	35	2069	60	79	64	281	77	365	149	65	85	80	2	351	96	0	230	1	92	70	69	k__Bacteria; p__Firmicutes; c__Clostridia; o__Clostridiales; f__Lachnospiraceae; g__[Eubacterium]_hallii_group; s__uncultured_bacterium
664	0	1	0	0	1	0	1	1	4	0	0	0	0	66	0	0	0	1	0	0	0	0	1	0	1	0	1	1	k__Bacteria; p__Proteobacteria; c__Gammaproteobacteria; o__Xanthomonadales; f__Rhodanobacteraceae; g__Rhodanobacter; Ambiguous_taxa
665	0	1	0	0	0	0	0	17	0	0	5	0	0	0	0	4	0	0	0	0	0	6	0	38	0	0	0	0	k__Bacteria; p__Firmicutes; c__Clostridia; o__Clostridiales; f__Ruminococcaceae; g__uncultured; Ambiguous_taxa
666	0	10	0	0	0	0	19	0	0	0	0	0	0	116	1	0	0	176	102	0	0	0	0	1	0	140	13	0	k__Bacteria; p__Proteobacteria; c__Alphaproteobacteria; o__Acetobacterales; f__Acetobacteraceae
667	0	100	0	0	0	0	0	0	0	0	0	0	0	0	0	0	0	0	0	0	0	0	0	0	0	0	0	0	k__Bacteria; p__Actinobacteria; c__Actinobacteria; o__Pseudonocardiales; f__Pseudonocardiaceae
668	0	1	0	87	0	0	0	0	0	0	0	0	0	0	0	0	0	0	0	0	0	0	0	0	0	0	0	0	k__Bacteria; p__Proteobacteria; c__Alphaproteobacteria; o__Acetobacterales; f__Acetobacteraceae; g__Craurococcus; s__uncultured_bacterium
669	0	0	92	0	0	0	0	0	9	565	39	74	0	820	103	568	0	0	17	0	0	571	0	0	0	0	0	47	k__Bacteria; p__Firmicutes; c__Bacilli; o__Lactobacillales; f__Lactobacillaceae; g__Lactobacillus
670	0	0	133	1	0	1	0	1	1	0	3	1	0	0	0	43	0	1	0	0	0	0	0	0	40	1	65	92	k__Bacteria; p__Actinobacteria; c__Actinobacteria; o__Micrococcales; f__Intrasporangiaceae
671	0	1	143	157	99	135	25	39	155	0	0	0	0	67	108	0	199	78	110	0	82	50	86	49	0	44	0	132	k__Bacteria; p__Firmicutes; c__Clostridia; o__Clostridiales; f__Lachnospiraceae
672	0	0	531	97	1	521	0	383	5	116	230	60	9	16	0	9	0	108	129	0	70	62	98	48	0	26	28	0	k__Bacteria; p__Bacteroidetes; c__Bacteroidia; o__Bacteroidales; f__Prevotellaceae; g__Prevotellaceae_Ga6A1_group; s__uncultured_bacterium
673	0	1	154	0	1	0	0	12	0	0	0	0	0	1	0	3	1	0	0	0	0	0	0	105	0	0	0	0	k__Bacteria; p__Firmicutes; c__Clostridia; o__Clostridiales; f__Lachnospiraceae
674	0	0	98	83	0	0	0	0	0	0	0	0	0	0	0	0	0	0	0	0	0	0	0	0	0	0	0	0	k__Bacteria; p__Bacteroidetes; c__Bacteroidia; o__Bacteroidales; f__Muribaculaceae
675	0	0	100	0	1	0	0	0	0	0	0	0	0	0	0	0	0	14	0	0	0	0	0	0	0	0	0	0	k__Bacteria; p__Firmicutes; c__Clostridia; o__Clostridiales; f__Lachnospiraceae
676	0	0	187	83	0	1	5	0	1	36	0	0	0	0	0	21	0	0	52	153	0	44	0	71	33	43	1	36	k__Bacteria; p__Bacteroidetes; c__Bacteroidia; o__Bacteroidales; f__Muribaculaceae; g__uncultured_bacterium; s__uncultured_bacterium
677	0	0	93	0	0	0	0	0	0	0	0	0	0	0	0	0	0	0	0	0	0	0	0	0	0	0	0	0	k__Bacteria; p__Proteobacteria; c__Deltaproteobacteria; o__Myxococcales; f__BIrii41
678	1	1	674	673	587	515	246	34	6	83	64	98	19	411	330	59	35	444	199	484	179	455	268	144	275	201	269	282	k__Bacteria; p__Bacteroidetes; c__Bacteroidia; o__Bacteroidales; f__Muribaculaceae; g__uncultured_bacterium; s__uncultured_bacterium
679	0	0	265	1	0	0	0	0	0	0	0	0	0	0	0	0	0	0	0	0	0	0	0	0	0	0	0	0	k__Bacteria
680	0	0	215	0	112	0	97	1	0	61	46	15	45	0	200	0	0	250	0	1	0	100	0	111	108	78	177	0	k__Bacteria; p__Firmicutes; c__Clostridia; o__Clostridiales; f__Clostridiaceae_1; g__Clostridium_sensu_stricto_1; s__human_gut_metagenome
681	0	0	125	0	0	0	11	0	0	0	0	0	0	1	113	27	0	0	81	0	0	0	0	0	0	24	0	0	k__Bacteria; p__Acidobacteria; c__Acidobacteriia; o__Acidobacteriales; f__Acidobacteriaceae_(Subgroup_1); g__Edaphobacter
682	0	0	165	0	0	0	0	2	0	86	24	0	0	55	58	7	0	0	0	0	75	0	0	0	0	0	171	0	k__Bacteria; p__Firmicutes; c__Clostridia; o__Clostridiales; f__Ruminococcaceae; g__Negativibacillus; Ambiguous_taxa
683	1	0	109	0	0	78	84	0	0	32	31	0	0	0	0	0	0	0	0	165	0	0	0	0	36	0	0	0	k__Bacteria; p__Proteobacteria; c__Gammaproteobacteria; o__KF-JG30-C25; f__uncultured_proteobacterium; g__uncultured_proteobacterium; s__uncultured_proteobacterium
684	0	0	119	1	259	0	0	0	23	0	35	0	0	0	1	0	0	0	0	0	0	0	0	0	0	0	0	93	k__Bacteria; p__Bacteroidetes; c__Bacteroidia; o__Bacteroidales; f__Prevotellaceae; g__Alloprevotella
685	0	0	61	0	0	0	0	0	0	0	4	0	0	0	0	0	0	0	0	0	73	4	0	81	1	0	1	7	k__Bacteria; p__Bacteroidetes; c__Bacteroidia; o__Chitinophagales; f__Chitinophagaceae; g__uncultured
686	0	0	83	0	0	0	0	9	3	0	0	0	0	0	0	9	0	0	49	0	0	0	0	0	0	48	0	59	k__Bacteria; p__Acidobacteria; c__Acidobacteriia; o__Solibacterales; f__Solibacteraceae_(Subgroup_3); g__Bryobacter
687	0	0	119	126	0	0	16	8	1	0	53	0	0	1	76	37	0	0	82	109	1	0	0	51	0	20	0	77	k__Bacteria; p__Proteobacteria; c__Alphaproteobacteria; o__Micropepsales; f__Micropepsaceae; g__uncultured; Ambiguous_taxa
688	1	0	179	0	0	0	35	0	2	0	0	0	6	0	0	0	0	0	83	0	0	0	0	0	40	0	0	0	k__Bacteria; p__Firmicutes; c__Clostridia; o__Clostridiales; f__Lachnospiraceae; g__[Eubacterium]_ruminantium_group; s__uncultured_bacterium
689	1	0	189	0	0	0	0	0	0	0	0	0	0	0	0	0	0	0	0	0	0	0	0	0	0	0	0	0	k__Bacteria; p__Bacteroidetes; c__Bacteroidia; o__Bacteroidales
690	0	0	187	0	0	1	0	0	3	0	0	25	0	0	0	0	0	0	0	0	0	1	61	0	0	53	0	0	k__Bacteria; p__Actinobacteria; c__Actinobacteria; o__Frankiales; f__uncultured; Ambiguous_taxa; Ambiguous_taxa
691	0	1	200	0	0	0	49	4	42	0	0	44	86	45	137	6	30	0	0	71	124	0	118	0	52	1	0	16	k__Bacteria; p__Firmicutes; c__Clostridia; o__Clostridiales; f__Lachnospiraceae; g__[Eubacterium]_ventriosum_group; Ambiguous_taxa
692	0	0	121	0	0	0	0	23	6	0	33	19	0	0	1	0	0	0	0	0	0	0	0	0	163	0	0	0	k__Bacteria; p__Firmicutes; c__Clostridia; o__Clostridiales; f__Ruminococcaceae; g__Ruminococcaceae_UCG-003
693	0	0	221	0	0	0	0	0	0	0	0	0	0	0	0	0	0	0	0	0	0	0	0	0	0	0	0	0	k__Bacteria; p__Firmicutes; c__Clostridia; o__Clostridiales; f__Ruminococcaceae; g__Oscillibacter
694	0	0	60	0	0	0	0	0	1	0	0	0	0	0	0	0	0	0	0	0	0	0	0	0	0	0	53	12	k__Bacteria; p__Bacteroidetes; c__Bacteroidia; o__Chitinophagales; f__Chitinophagaceae; g__Niastella; s__uncultured_bacterium
695	0	0	79	0	0	0	1	0	7	0	0	0	0	0	0	0	0	0	0	0	0	0	0	0	0	9	0	0	k__Bacteria; p__Bacteroidetes; c__Bacteroidia; o__Bacteroidales; f__Muribaculaceae
696	0	0	125	0	0	0	56	4	0	0	0	0	0	0	0	0	0	0	0	0	0	0	0	0	0	0	0	0	k__Bacteria; p__Actinobacteria; c__Coriobacteriia; o__Coriobacteriales; f__Atopobiaceae
697	0	0	106	0	0	0	0	0	0	0	0	0	0	0	0	0	0	0	0	0	0	0	0	0	0	0	0	0	k__Bacteria; p__Bacteroidetes; c__Bacteroidia; o__Bacteroidales; f__Muribaculaceae; g__uncultured_bacterium; s__uncultured_bacterium
698	0	0	124	1	0	0	0	0	0	0	0	0	0	0	0	0	0	0	0	0	0	0	0	0	94	0	0	0	k__Bacteria; p__Proteobacteria; c__Alphaproteobacteria; o__Rhizobiales; f__Rhizobiales_Incertae_Sedis; g__Bauldia; Ambiguous_taxa
699	0	0	84	0	0	0	0	0	0	0	0	0	0	0	0	0	0	0	0	0	0	0	0	0	0	0	0	0	k__Bacteria; p__Proteobacteria; c__Alphaproteobacteria; o__Tistrellales; f__Geminicoccaceae; g__Candidatus_Alysiosphaera
700	0	0	150	0	0	0	0	0	0	0	0	0	0	0	0	0	0	0	0	0	0	0	0	0	0	0	0	0	k__Bacteria; p__Acidobacteria; c__Holophagae; o__Subgroup_7
701	15	0	172	0	0	204	0	4	7	6	0	1	0	5	0	27	30	0	0	1	0	49	46	47	1	0	51	21	k__Bacteria; p__Bacteroidetes; c__Bacteroidia; o__Bacteroidales; f__Muribaculaceae; g__uncultured_bacterium; s__uncultured_bacterium
702	0	0	84	0	0	0	0	0	0	0	0	0	0	0	0	0	0	0	0	0	0	0	0	0	0	0	0	0	k__Bacteria; p__Bacteroidetes; c__Bacteroidia; o__Bacteroidales; f__Muribaculaceae; g__uncultured_bacterium; s__uncultured_bacterium
703	0	0	102	0	0	0	0	0	0	0	0	53	0	0	0	0	0	101	0	0	40	0	0	96	0	0	0	0	k__Bacteria; p__Proteobacteria; c__Alphaproteobacteria; o__Parvibaculales; f__Parvibaculaceae
704	0	0	140	0	0	0	0	0	0	0	0	0	0	1	0	0	0	0	0	0	0	0	0	0	0	0	0	0	k__Bacteria; p__Proteobacteria; c__Alphaproteobacteria; o__Acetobacterales; f__Acetobacteraceae
705	0	0	217	0	0	0	37	25	1	0	0	32	0	1	49	0	0	141	0	0	82	0	124	0	0	0	0	0	k__Bacteria; p__Actinobacteria; c__Acidimicrobiia; o__Microtrichales; f__uncultured
706	0	0	115	0	5	1	0	0	0	0	0	0	0	2	1	0	0	0	0	0	0	1	0	0	0	0	0	0	k__Bacteria; p__Bacteroidetes; c__Bacteroidia; o__Bacteroidales; f__Muribaculaceae; g__uncultured_bacterium; s__uncultured_bacterium
707	0	0	145	0	0	0	0	0	0	0	0	0	0	0	0	0	0	0	7	0	0	0	0	0	0	0	0	0	k__Bacteria; p__Firmicutes; c__Limnochordia; o__Limnochordales; f__Limnochordaceae; Ambiguous_taxa; Ambiguous_taxa
708	0	1	154	0	1	0	0	0	0	1	0	0	0	0	0	0	0	0	0	0	0	0	0	0	0	0	0	0	k__Bacteria; p__Firmicutes; c__Clostridia; o__Clostridiales; f__Ruminococcaceae
709	0	0	294	0	0	0	0	0	3	5	0	0	0	0	0	38	0	0	0	0	0	0	0	0	0	0	0	74	k__Bacteria; p__Acidobacteria; c__Acidobacteriia; o__Solibacterales; f__Solibacteraceae_(Subgroup_3); g__Paludibaculum; s__uncultured_bacterium
710	0	0	134	0	0	0	0	0	0	21	0	0	0	0	0	20	0	0	2	0	0	53	0	0	0	0	0	0	k__Bacteria; p__Proteobacteria; c__Alphaproteobacteria; o__Sphingomonadales; f__Sphingomonadaceae; g__Sphingomonas
711	0	0	147	0	0	0	0	0	0	0	0	0	0	0	0	0	0	0	0	0	0	0	0	0	0	0	0	0	k__Bacteria; p__Firmicutes; c__Clostridia; o__Clostridiales; f__Lachnospiraceae
712	0	0	141	26	0	91	0	0	0	0	0	0	0	0	0	0	0	0	0	0	0	0	0	0	0	0	0	0	k__Bacteria; p__Proteobacteria; c__Deltaproteobacteria; o__Myxococcales; f__bacteriap25; g__metagenome; s__metagenome
713	0	0	197	0	0	0	0	30	3	0	94	45	99	12	0	108	22	67	0	125	10	86	42	107	0	124	0	73	k__Bacteria; p__Bacteroidetes; c__Bacteroidia; o__Bacteroidales; f__Rikenellaceae; g__Alistipes
714	0	0	103	0	0	0	0	0	0	0	0	0	0	0	0	0	0	0	0	0	1	0	0	1	0	0	0	0	k__Bacteria; p__Bacteroidetes; c__Bacteroidia; o__Bacteroidales; f__Muribaculaceae; g__uncultured_bacterium; s__uncultured_bacterium
715	1	0	123	0	0	128	0	39	16	4	0	0	23	38	3	1	0	0	0	96	0	0	0	0	0	86	1	1	k__Bacteria; p__Actinobacteria; c__Actinobacteria; o__Streptomycetales; f__Streptomycetaceae; g__Streptomyces; Ambiguous_taxa
716	0	1	81	50	2	0	0	1	0	0	0	0	0	0	0	0	0	0	0	1	0	0	0	0	0	0	0	0	k__Bacteria; p__Bacteroidetes; c__Bacteroidia; o__Bacteroidales; f__Tannerellaceae; g__Parabacteroides
717	0	0	95	0	0	0	0	0	1	0	0	0	0	1	2	24	12	0	56	0	0	0	0	0	0	39	0	0	k__Bacteria; p__Firmicutes; c__Clostridia; o__Clostridiales; f__Clostridiaceae_1; g__Candidatus_Arthromitus; s__uncultured_bacterium
718	0	0	107	0	0	0	1	19	2	78	26	40	38	137	10	88	31	214	0	59	183	70	0	0	0	8	273	119	k__Bacteria; p__Firmicutes; c__Clostridia; o__Clostridiales; f__Lachnospiraceae; g__Lachnospiraceae_NK4A136_group; s__uncultured_bacterium
719	0	0	114	0	0	0	0	0	0	0	0	0	0	0	0	0	0	0	0	0	0	0	1	78	0	0	0	0	k__Bacteria; p__Actinobacteria; c__Actinobacteria; o__Pseudonocardiales; f__Pseudonocardiaceae; g__Pseudonocardia; s__uncultured_bacterium
720	0	0	143	107	0	60	0	0	7	0	2	0	17	0	0	0	0	0	0	0	0	103	0	0	0	82	0	0	k__Bacteria; p__Actinobacteria; c__Actinobacteria; o__Frankiales; f__Geodermatophilaceae; g__Geodermatophilus; Ambiguous_taxa
721	0	0	129	0	0	0	0	0	0	84	0	0	0	0	0	0	0	0	0	0	0	0	0	0	0	0	0	0	k__Bacteria; p__Actinobacteria; c__Thermoleophilia; o__Solirubrobacterales; f__Solirubrobacteraceae
722	0	1	263	2	0	1	3	0	8	1	0	28	1	0	0	0	0	133	2	0	0	1	0	0	8	0	0	0	k__Bacteria; p__Firmicutes; c__Clostridia; o__Clostridiales; f__Ruminococcaceae
723	0	0	162	1	111	0	0	0	0	0	0	0	0	0	0	0	0	0	88	0	0	0	0	0	0	0	0	0	k__Bacteria; p__Bacteroidetes; c__Bacteroidia; o__Cytophagales; f__Microscillaceae; g__uncultured
724	86	7	50	0	0	0	0	0	0	0	0	0	19	28	0	0	0	0	0	89	0	49	12	12	0	0	18	0	k__Bacteria; p__Actinobacteria; c__Actinobacteria; o__Frankiales; f__Acidothermaceae; g__Acidothermus; Ambiguous_taxa
725	0	0	89	0	0	0	0	0	0	0	0	0	0	0	0	0	0	0	0	0	0	0	0	0	0	0	0	0	k__Bacteria
726	0	2	233	0	2	0	1	0	0	0	18	0	0	0	0	1	1	4	0	0	0	0	0	0	4	1	0	0	k__Bacteria; p__Firmicutes; c__Clostridia; o__Clostridiales; f__Lachnospiraceae; g__Lachnospiraceae_NK4A136_group; s__uncultured_bacterium
727	0	0	124	0	0	0	2	0	1	0	0	0	37	0	5	0	0	0	0	0	0	0	0	0	1	0	0	0	k__Bacteria; p__Firmicutes; c__Clostridia; o__Clostridiales; f__Lachnospiraceae; g__[Ruminococcus]_torques_group
728	0	0	96	0	0	0	0	0	0	0	0	0	0	0	0	0	0	0	0	0	0	0	0	0	0	0	0	0	k__Bacteria; p__Bacteroidetes; c__Bacteroidia; o__Bacteroidales; f__Prevotellaceae; g__Alloprevotella
729	0	0	125	0	0	0	10	97	0	0	84	1	6	1	1	167	8	0	0	0	0	1	58	58	5	1	0	0	k__Bacteria; p__Bacteroidetes; c__Bacteroidia; o__Bacteroidales; f__Muribaculaceae
730	0	0	96	0	0	0	0	0	0	0	0	0	0	0	0	0	0	0	0	0	0	0	0	0	0	0	0	0	k__Bacteria; p__Bacteroidetes; c__Bacteroidia; o__Bacteroidales; f__Muribaculaceae; g__uncultured_bacterium; s__uncultured_bacterium
731	0	1	159	0	0	0	0	2	3	44	7	0	0	38	0	16	0	0	0	0	0	0	0	0	0	0	0	0	k__Bacteria; p__Firmicutes; c__Clostridia; o__Clostridiales; f__Lachnospiraceae
732	0	1	38	60	1	0	1	4	0	64	1	0	9	1	0	2	75	2	5	0	0	1	0	33	34	58	0	2	k__Bacteria; p__Firmicutes; c__Clostridia; o__Clostridiales; f__Lachnospiraceae; g__Lachnoclostridium; s__uncultured_bacterium
733	0	0	120	0	0	0	0	0	3	1	0	0	0	0	0	19	0	0	0	63	60	0	0	0	0	0	0	3	k__Bacteria; p__Proteobacteria; c__Alphaproteobacteria; o__Dongiales; f__Dongiaceae; g__Dongia; Ambiguous_taxa
734	0	0	118	0	0	0	0	0	0	0	0	0	0	0	0	0	0	0	0	0	0	0	0	0	0	0	0	0	k__Bacteria; p__Bacteroidetes; c__Bacteroidia; o__Bacteroidales
735	0	0	251	0	0	79	19	8	8	173	38	54	0	12	211	22	2	195	0	198	60	208	1	0	144	18	0	143	k__Bacteria; p__Actinobacteria; c__Actinobacteria; o__Micrococcales; f__Micrococcaceae; g__Arthrobacter; Ambiguous_taxa
736	0	0	195	143	24	0	0	5	5	1	0	33	8	1	0	24	0	0	0	34	0	92	0	100	61	81	0	1	k__Bacteria; p__Firmicutes; c__Clostridia; o__Clostridiales; f__Lachnospiraceae; g__Lachnospiraceae_NK4A136_group; s__uncultured_bacterium
737	0	0	105	0	0	0	0	0	0	0	0	0	0	0	0	8	0	0	0	0	0	0	0	48	83	0	0	0	k__Bacteria; p__Proteobacteria; c__Alphaproteobacteria; o__Reyranellales; f__Reyranellaceae; g__Reyranella; Ambiguous_taxa
738	0	0	37	0	0	0	0	0	0	0	0	0	0	0	0	0	0	0	0	0	0	0	0	0	0	0	0	0	k__Bacteria; p__Bacteroidetes; c__Bacteroidia; o__Bacteroidales; f__Prevotellaceae; g__Prevotellaceae_UCG-001
739	0	0	81	0	0	0	0	10	2	39	0	0	0	0	127	0	0	79	0	0	0	0	0	0	0	0	0	0	k__Bacteria; p__Firmicutes; c__Bacilli; o__Lactobacillales; f__Lactobacillaceae; g__Lactobacillus; s__Lactobacillus_fermentum
740	0	1	284	0	0	0	0	0	0	0	0	0	0	0	0	0	0	0	0	0	0	0	0	0	0	0	0	0	k__Bacteria
741	0	0	129	0	1	0	0	0	0	0	0	0	0	0	0	0	0	0	0	0	0	0	0	0	0	0	0	0	k__Bacteria; p__Gemmatimonadetes; c__Gemmatimonadetes; o__Gemmatimonadales; f__Gemmatimonadaceae
742	0	0	278	0	0	0	5	0	5	0	0	0	0	0	0	0	0	0	52	0	0	0	0	65	38	0	76	0	k__Bacteria; p__Firmicutes; c__Limnochordia; o__Limnochordales; f__Limnochordaceae; g__Limnochorda; Ambiguous_taxa
743	0	0	176	0	0	0	70	0	0	0	53	0	0	17	0	0	0	0	0	0	0	0	53	49	0	0	0	0	k__Bacteria; p__Firmicutes; c__Clostridia; o__Clostridiales; f__Clostridiales_vadinBB60_group; g__uncultured_bacterium; s__uncultured_bacterium
744	0	0	254	211	1	135	401	35	5	204	173	198	2064	180	1	93	918	433	1	74	136	113	175	312	81	64	329	121	k__Bacteria; p__Fusobacteria; c__Fusobacteriia; o__Fusobacteriales; f__Fusobacteriaceae; g__Fusobacterium
745	0	0	94	0	2	1	0	0	0	0	13	0	0	0	0	0	0	0	60	0	0	0	0	0	0	0	0	0	k__Bacteria; p__Bacteroidetes; c__Bacteroidia; o__Bacteroidales; f__Muribaculaceae; g__uncultured_bacterium; s__uncultured_bacterium
746	0	0	84	0	0	0	23	208	14	0	17	70	33	0	143	5	0	5	1	16	3	1	4	0	0	37	98	1	k__Bacteria; p__Firmicutes; c__Bacilli; o__Lactobacillales; f__Streptococcaceae; g__Streptococcus; s__Streptococcus_equinus
747	0	0	100	0	0	0	0	0	0	0	0	0	0	0	0	0	0	0	0	0	0	0	0	0	0	0	0	0	k__Bacteria; p__Bacteroidetes; c__Bacteroidia
748	0	0	191	0	0	1	0	0	0	0	0	0	0	0	0	0	0	0	0	0	0	0	0	0	0	0	0	0	k__Bacteria; p__Firmicutes; c__Clostridia; o__Clostridiales; f__Lachnospiraceae
749	0	0	157	0	0	1	0	35	3	42	41	1	14	0	1	9	0	0	0	0	64	1	0	111	1	0	0	21	k__Bacteria; p__Firmicutes; c__Clostridia; o__Clostridiales; f__Ruminococcaceae
750	0	0	92	39	0	0	0	0	0	0	0	0	0	1	0	37	0	0	0	60	0	0	0	0	0	0	0	0	k__Bacteria; p__Bacteroidetes; c__Bacteroidia; o__Bacteroidales
751	0	0	115	0	242	0	0	0	3	0	0	0	0	0	0	0	0	0	0	0	0	0	0	0	0	0	0	0	k__Bacteria; p__Actinobacteria; c__Acidimicrobiia; o__Microtrichales; f__uncultured; g__uncultured_bacterium; s__uncultured_bacterium
752	0	0	134	0	1	0	0	0	1	0	0	0	18	0	0	31	0	3	0	0	1	0	0	0	0	55	51	0	k__Bacteria; p__Proteobacteria; c__Alphaproteobacteria; o__Rhizobiales; f__Xanthobacteraceae; g__uncultured; Ambiguous_taxa
753	1	0	172	0	1	1	0	0	3	0	0	0	0	0	0	66	0	0	0	0	0	0	0	0	62	0	0	0	k__Bacteria; p__Firmicutes; c__Clostridia; o__Clostridiales; f__Ruminococcaceae; g__Ruminococcus_1; s__metagenome
754	0	0	183	0	0	0	1	6	0	0	0	0	0	0	0	0	48	43	96	0	0	0	0	31	0	0	0	42	k__Bacteria; p__Firmicutes; c__Erysipelotrichia; o__Erysipelotrichales; f__Erysipelotrichaceae; g__Holdemanella; s__uncultured_bacterium
755	0	0	214	0	0	0	0	15	0	0	93	0	3	1	0	10	16	0	56	0	0	0	0	0	0	0	0	40	k__Bacteria; p__Firmicutes; c__Clostridia; o__Clostridiales; f__Lachnospiraceae
756	0	0	93	0	0	0	0	0	0	0	0	0	0	0	0	0	0	0	0	0	0	0	0	0	0	41	0	0	k__Bacteria; p__Bacteroidetes; c__Bacteroidia; o__Bacteroidales; f__Muribaculaceae; g__uncultured_bacterium; s__uncultured_bacterium
757	0	1	96	0	0	0	0	0	0	0	0	0	0	0	0	0	0	0	0	0	0	0	0	0	0	0	0	0	k__Bacteria; p__Proteobacteria; c__Alphaproteobacteria; o__Rhizobiales; f__Xanthobacteraceae; g__Bradyrhizobium
758	0	0	95	0	0	0	0	0	0	0	0	0	0	0	0	0	0	0	0	0	0	0	50	0	0	0	0	0	k__Bacteria; p__Proteobacteria; c__Deltaproteobacteria; o__Myxococcales; f__Nannocystaceae; g__Nannocystis
759	0	0	114	0	1	0	0	8	0	0	0	0	0	0	0	0	0	0	0	0	0	0	0	0	0	0	0	0	k__Bacteria; p__Gemmatimonadetes; c__Gemmatimonadetes; o__Gemmatimonadales; f__Gemmatimonadaceae; g__Gemmatimonas; Ambiguous_taxa
760	0	0	139	0	0	0	0	0	0	25	0	0	0	0	0	0	0	0	0	0	0	0	0	0	0	0	0	0	k__Bacteria; p__Actinobacteria; c__Thermoleophilia; o__Solirubrobacterales; f__67-14; Ambiguous_taxa; Ambiguous_taxa
761	0	1	122	0	0	0	0	0	0	0	0	0	0	23	0	28	0	0	1	0	0	0	0	0	0	0	99	1	k__Bacteria; p__Proteobacteria; c__Gammaproteobacteria; o__Xanthomonadales; f__Rhodanobacteraceae; g__Rhodanobacter
762	0	0	79	0	0	0	0	0	0	0	0	0	0	0	0	0	0	1	0	0	0	0	0	0	54	0	0	1	k__Bacteria; p__Bacteroidetes; c__Bacteroidia; o__Bacteroidales; f__Muribaculaceae; g__uncultured_bacterium; s__uncultured_bacterium
763	0	0	123	0	0	0	0	6	0	0	79	0	0	0	0	0	0	0	0	114	0	0	0	0	0	0	45	0	k__Bacteria; p__Proteobacteria; c__Alphaproteobacteria; o__Rhizobiales; f__Rhizobiales_Incertae_Sedis; g__Nordella
764	0	0	90	0	0	0	0	0	1	0	0	0	0	0	0	0	0	0	0	0	0	0	0	0	0	0	0	0	k__Bacteria; p__Bacteroidetes; c__Bacteroidia; o__Bacteroidales; f__Prevotellaceae
765	0	0	112	29	282	1	1	0	3	140	43	14	0	0	70	24	40	157	64	0	0	0	58	116	65	0	0	1	k__Bacteria; p__Acidobacteria; c__Acidobacteriia; o__Subgroup_2; Ambiguous_taxa; Ambiguous_taxa; Ambiguous_taxa
766	0	0	129	0	0	0	0	0	2	0	0	0	0	0	0	0	0	0	0	0	0	0	0	0	0	0	0	0	k__Bacteria; p__Firmicutes; c__Clostridia; o__Clostridiales; f__Ruminococcaceae; g__Ruminococcaceae_UCG-005
767	0	0	88	0	0	0	0	0	1	0	0	0	0	0	0	38	29	0	0	0	0	0	0	0	0	0	0	0	k__Bacteria; p__Firmicutes; c__Erysipelotrichia; o__Erysipelotrichales; f__Erysipelotrichaceae; g__Catenibacterium; s__uncultured_bacterium
768	0	0	80	0	1	0	0	1	0	2	0	0	0	0	0	0	0	0	0	0	0	0	0	0	0	1	0	0	k__Bacteria; p__Bacteroidetes; c__Bacteroidia; o__Bacteroidales; f__Muribaculaceae
769	0	0	98	0	0	0	0	0	0	0	0	5	0	1	0	0	0	0	0	0	0	0	0	20	0	0	0	0	k__Bacteria; p__Bacteroidetes; c__Bacteroidia; o__Bacteroidales; f__Muribaculaceae; g__uncultured_bacterium; s__uncultured_bacterium
770	0	0	52	0	1	0	0	0	0	0	0	0	0	0	0	0	0	0	0	0	0	0	0	0	14	29	0	0	k__Bacteria; p__Bacteroidetes; c__Bacteroidia; o__Bacteroidales; f__Muribaculaceae; g__uncultured_bacterium; s__uncultured_bacterium
771	0	0	41	0	0	0	0	0	3	0	0	0	0	0	0	11	0	0	0	96	0	0	0	0	0	0	0	0	k__Bacteria; p__Acidobacteria; c__Acidobacteriia; o__Subgroup_2
772	0	0	97	0	12	5	0	17	10	216	44	0	55	78	137	0	0	126	65	1	0	104	125	0	66	1	0	2	k__Bacteria; p__Proteobacteria; c__Alphaproteobacteria; o__Sphingomonadales; f__Sphingomonadaceae; g__Sphingomonas
773	0	0	198	0	0	0	85	4	0	0	1	0	0	27	22	0	0	75	49	0	5	3	0	0	1	0	55	2	k__Bacteria; p__Bacteroidetes; c__Bacteroidia; o__Chitinophagales; f__Chitinophagaceae; g__uncultured
774	0	0	256	0	2	120	102	8	61	31	0	59	28	0	53	0	56	0	26	52	38	126	0	45	0	124	79	90	k__Bacteria; p__Bacteroidetes; c__Bacteroidia; o__Bacteroidales; f__Muribaculaceae; g__uncultured_bacterium; s__uncultured_bacterium
775	0	1	132	122	1	0	48	0	0	107	0	0	5	0	0	63	0	0	0	11	0	0	45	16	68	0	72	0	k__Bacteria; p__Proteobacteria; c__Alphaproteobacteria; o__Sphingomonadales; f__Sphingomonadaceae; g__Sphingomonas
776	0	0	162	0	0	0	0	11	1	0	45	1	0	0	0	3	0	0	0	4	0	0	96	0	0	0	0	0	k__Bacteria; p__Firmicutes; c__Clostridia; o__Clostridiales; f__Lachnospiraceae
777	1	0	76	0	4	1	2	7	0	2	0	21	7	0	4	2	32	63	0	79	70	3	1	81	2	0	0	2	k__Bacteria; p__Bacteroidetes; c__Bacteroidia; o__Bacteroidales; f__Prevotellaceae; g__Alloprevotella; Ambiguous_taxa
778	0	0	83	0	0	0	0	0	0	0	0	0	0	0	0	0	0	0	0	0	0	0	0	0	0	0	0	0	k__Bacteria; p__Actinobacteria; c__Acidimicrobiia
779	0	0	141	0	0	0	0	0	0	0	0	0	0	0	0	0	0	0	0	0	0	0	0	0	0	0	0	0	k__Bacteria; p__Proteobacteria; c__Gammaproteobacteria; o__Betaproteobacteriales; f__Rhodocyclaceae; g__Denitratisoma
780	0	0	98	13	0	0	0	0	1	0	1	0	0	0	0	0	0	0	0	0	0	0	106	0	0	0	0	0	k__Bacteria; p__Proteobacteria; c__Deltaproteobacteria; o__Myxococcales; f__Haliangiaceae; g__Haliangium
781	0	0	91	0	0	0	25	0	0	0	0	0	0	0	0	0	0	0	1	107	0	0	25	0	0	11	28	0	k__Bacteria; p__Proteobacteria; c__Gammaproteobacteria; o__Betaproteobacteriales; f__Burkholderiaceae; g__Bordetella
782	0	0	109	0	0	217	49	18	1	130	38	27	8	67	45	14	27	0	0	0	0	0	0	0	1	100	0	53	k__Bacteria; p__Firmicutes; c__Clostridia; o__Clostridiales; f__Ruminococcaceae; g__Ruminococcus_1; Ambiguous_taxa
783	1	0	41	0	0	0	86	10	1	0	1	0	0	0	0	12	0	0	0	0	0	0	0	22	0	0	0	0	k__Bacteria; p__Firmicutes; c__Clostridia; o__Clostridiales; f__Ruminococcaceae; g__Ruminiclostridium_6; s__uncultured_bacterium
784	0	0	207	0	0	0	35	0	0	0	19	0	19	0	0	0	0	0	0	103	0	0	0	5	0	0	0	0	k__Bacteria; p__Proteobacteria; c__Alphaproteobacteria; o__Micropepsales; f__Micropepsaceae; g__uncultured
785	0	1	138	162	148	1	1	0	7	1	28	69	0	50	1	2	0	1	0	24	110	0	54	0	1	0	106	19	k__Bacteria; p__Firmicutes; c__Clostridia; o__Clostridiales; f__Ruminococcaceae; g__Ruminiclostridium; s__uncultured_bacterium
786	0	0	56	0	0	0	0	0	1	0	0	0	0	0	0	0	0	0	0	178	0	52	0	0	0	0	0	124	k__Bacteria; p__Actinobacteria; c__Acidimicrobiia; o__Microtrichales; f__Iamiaceae; g__Iamia
787	0	0	71	0	8	0	21	0	0	75	219	34	27	67	96	46	0	0	161	197	38	26	44	65	43	0	222	99	k__Bacteria; p__Bacteroidetes; c__Bacteroidia; o__Bacteroidales; f__Muribaculaceae; g__uncultured_bacterium; s__uncultured_bacterium
788	0	0	104	0	0	0	0	0	0	0	0	0	0	0	0	0	0	0	0	0	0	0	0	0	48	0	81	0	k__Bacteria; p__Elusimicrobia; c__Lineage_IIb
789	0	0	75	0	0	0	0	0	0	0	0	0	0	0	0	0	0	0	0	0	0	0	0	0	0	0	0	0	k__Bacteria; p__Proteobacteria; c__Deltaproteobacteria; o__Oligoflexales; f__0319-6G20; g__uncultured_bacterium; s__uncultured_bacterium
790	0	0	21	0	0	0	0	0	0	0	0	0	0	0	0	0	0	0	0	0	0	0	0	0	0	0	0	0	k__Bacteria; p__Proteobacteria
791	0	0	41	0	0	0	0	0	2	0	0	0	0	0	0	0	0	0	0	0	0	0	0	0	0	0	0	0	k__Bacteria; p__Bacteroidetes; c__Bacteroidia; o__Bacteroidales; f__Prevotellaceae; g__Alloprevotella; s__uncultured_organism
792	0	0	76	0	0	0	0	0	0	0	0	0	0	0	0	0	0	0	0	0	0	0	0	0	0	0	0	0	k__Bacteria; p__Bacteroidetes; c__Bacteroidia; o__Cytophagales; f__Hymenobacteraceae; g__Adhaeribacter
793	0	1	64	0	0	0	38	3	1	1	26	0	0	0	47	10	0	199	0	1	31	16	0	1	40	1	49	25	k__Bacteria; p__Firmicutes; c__Clostridia; o__Clostridiales; f__Lachnospiraceae
794	0	0	115	0	0	0	0	0	0	0	0	0	0	1	58	40	0	0	0	0	0	0	0	0	0	0	0	0	k__Bacteria; p__Bacteroidetes; c__Rhodothermia; o__Rhodothermales; f__Rhodothermaceae; g__Rhodothermus; Ambiguous_taxa
795	0	0	55	0	0	0	0	0	0	0	0	0	0	0	0	0	0	0	0	0	0	0	0	0	0	0	0	0	k__Bacteria; p__Bacteroidetes; c__Bacteroidia; o__Bacteroidales; f__Prevotellaceae; g__Alloprevotella
796	0	0	102	0	0	0	0	0	2	0	18	0	0	0	0	0	0	0	0	0	0	0	0	15	0	0	0	0	k__Bacteria; p__Bacteroidetes; c__Bacteroidia; o__Bacteroidales; f__Muribaculaceae; g__uncultured_bacterium; s__uncultured_bacterium
797	0	0	33	0	0	0	0	0	2	0	0	0	0	0	0	0	0	0	0	0	0	0	39	0	0	0	0	0	k__Bacteria; p__Gemmatimonadetes; c__Gemmatimonadetes; o__Gemmatimonadales; f__Gemmatimonadaceae; g__Gemmatimonas; s__uncultured_Gemmatimonadaceae_bacterium
798	0	0	43	0	0	0	6	0	0	0	0	0	0	0	72	0	0	0	0	0	0	0	0	0	0	0	0	0	k__Bacteria; p__Actinobacteria; c__Actinobacteria; o__Micrococcales; f__Microbacteriaceae; g__Agromyces
799	0	0	144	0	0	0	0	0	0	0	0	59	0	24	0	0	0	0	0	1	0	77	0	99	0	0	0	0	k__Bacteria; p__Bacteroidetes; c__Bacteroidia; o__Bacteroidales; f__Rikenellaceae; g__Alistipes; Ambiguous_taxa
800	0	0	24	0	0	0	0	0	0	0	0	0	0	0	0	0	0	0	0	0	0	0	0	0	0	0	0	0	k__Bacteria; p__Gemmatimonadetes; c__Longimicrobia; o__Longimicrobiales; f__Longimicrobiaceae; Ambiguous_taxa; Ambiguous_taxa
801	0	0	70	0	0	0	0	0	0	0	0	0	0	0	0	0	0	0	0	0	0	0	0	0	0	0	0	0	k__Bacteria; p__Proteobacteria; c__Deltaproteobacteria; o__Myxococcales; f__Archangiaceae; g__Anaeromyxobacter; Ambiguous_taxa
802	0	0	3	0	0	0	0	0	0	0	0	0	0	0	0	0	0	0	0	0	0	0	0	0	0	0	0	0	k__Bacteria; p__Actinobacteria; c__Thermoleophilia; o__Solirubrobacterales; f__Solirubrobacteraceae; g__Solirubrobacter
803	0	0	72	0	0	0	0	0	0	0	0	0	0	0	0	0	0	0	0	0	0	0	0	0	0	0	0	0	k__Bacteria; p__Bacteroidetes; c__Bacteroidia; o__Bacteroidales; f__Muribaculaceae; g__uncultured_bacterium; s__uncultured_bacterium
804	0	0	159	1	0	383	26	0	2	62	216	147	94	1	0	91	59	186	0	0	89	206	20	79	95	0	101	0	k__Bacteria; p__Firmicutes; c__Clostridia; o__Clostridiales; f__Ruminococcaceae; g__UBA1819; s__uncultured_organism
805	0	0	6	0	0	0	9	0	0	0	0	0	0	0	5	18	0	0	0	0	14	4	4	1	0	0	0	10	k__Bacteria; p__Proteobacteria; c__Gammaproteobacteria; o__Betaproteobacteriales; f__Burkholderiaceae; g__Curvibacter; Ambiguous_taxa
806	0	0	109	0	0	0	0	0	0	0	0	0	0	0	0	0	0	0	0	0	0	0	0	0	0	0	0	0	k__Bacteria; p__Actinobacteria; c__Actinobacteria; o__Frankiales; f__uncultured
807	0	0	115	1	1	0	0	0	1	0	0	1	0	0	0	0	0	73	0	0	1	0	0	0	1	0	0	0	k__Bacteria; p__Bacteroidetes; c__Bacteroidia; o__Bacteroidales; f__Muribaculaceae; g__uncultured_bacterium; s__uncultured_bacterium
808	0	0	91	78	0	0	0	0	0	0	0	64	0	54	0	0	0	83	1	0	0	0	0	9	0	0	0	0	k__Bacteria; p__Bacteroidetes; c__Bacteroidia; o__Bacteroidales; f__Muribaculaceae; g__uncultured_bacterium; s__uncultured_bacterium
809	0	0	121	0	0	0	0	0	0	0	0	0	0	0	0	0	0	0	0	0	0	0	0	0	0	46	0	0	k__Bacteria; p__Bacteroidetes; c__Bacteroidia; o__Bacteroidales; f__Muribaculaceae; g__uncultured_bacterium; s__uncultured_bacterium
810	0	0	125	0	0	0	0	0	4	0	39	0	0	0	0	0	0	60	0	0	0	0	0	0	0	0	0	32	k__Bacteria; p__Actinobacteria; c__Acidimicrobiia; o__uncultured; f__uncultured_bacterium; g__uncultured_bacterium; s__uncultured_bacterium
811	0	0	79	0	0	0	0	0	0	0	0	0	0	0	0	0	0	0	0	0	0	0	0	0	0	0	0	0	k__Bacteria; p__Firmicutes
812	0	0	47	2	0	0	117	40	2	90	170	154	112	250	0	74	59	0	0	1	49	185	497	18	47	0	0	151	k__Bacteria; p__Firmicutes; c__Clostridia; o__Clostridiales; f__Christensenellaceae; g__Christensenellaceae_R-7_group; s__uncultured_organism
813	0	0	81	0	0	0	0	0	0	0	0	0	0	0	0	0	0	0	0	0	0	0	0	0	0	0	0	0	k__Bacteria; p__Bacteroidetes; c__Bacteroidia; o__Bacteroidales; f__Muribaculaceae; g__uncultured_bacterium; s__uncultured_bacterium
814	0	0	178	0	0	0	0	0	0	0	0	0	0	0	0	0	0	0	0	0	0	0	0	0	0	0	0	0	k__Bacteria; p__Proteobacteria; c__Gammaproteobacteria; o__Xanthomonadales; f__Rhodanobacteraceae; g__Tahibacter; s__uncultured_bacterium
815	0	0	163	0	0	0	0	0	0	0	0	0	0	0	0	0	0	0	0	0	0	0	0	0	0	0	0	0	k__Bacteria; p__Bacteroidetes; c__Bacteroidia; o__Bacteroidales; f__Muribaculaceae; g__uncultured_bacterium; s__uncultured_bacterium
816	0	0	142	0	0	0	0	0	0	0	0	0	0	0	0	0	0	0	0	0	0	0	59	0	0	0	0	0	k__Bacteria; p__Acidobacteria; c__Acidobacteriia; o__Acidobacteriales; f__uncultured
817	0	1	39	0	0	0	0	0	0	0	0	0	0	0	0	0	0	0	0	0	0	0	0	0	0	0	0	0	k__Bacteria
818	0	0	95	0	0	0	0	0	0	0	0	0	13	0	0	0	0	0	0	0	0	0	0	0	0	0	0	0	k__Bacteria; p__Proteobacteria; c__Deltaproteobacteria; o__Myxococcales; f__Phaselicystidaceae; g__Phaselicystis; s__uncultured_bacterium
819	0	0	142	0	163	0	32	18	13	105	26	0	7	88	0	18	32	0	0	0	0	0	0	34	119	47	110	35	k__Bacteria; p__Bacteroidetes; c__Bacteroidia; o__Bacteroidales; f__Prevotellaceae; g__Paraprevotella; s__gut_metagenome
820	0	0	144	0	0	0	0	0	0	0	0	0	0	0	0	0	0	0	0	0	0	0	0	0	0	0	0	0	k__Bacteria; p__Acidobacteria; c__Subgroup_22
821	0	0	170	1	0	0	0	0	0	0	0	0	0	0	0	0	0	0	0	0	0	0	0	0	0	0	0	0	k__Bacteria; p__Actinobacteria; c__Thermoleophilia; o__Gaiellales; f__uncultured
822	0	0	77	0	0	0	0	0	0	0	0	0	0	1	0	0	0	0	0	0	0	0	0	0	0	0	0	0	k__Bacteria; p__Bacteroidetes; c__Bacteroidia; o__Bacteroidales; f__Muribaculaceae
823	0	0	5	0	0	0	0	0	0	0	0	0	0	0	0	0	0	0	0	0	0	0	0	0	0	0	0	0	k__Bacteria; p__Firmicutes; c__Bacilli; o__Lactobacillales; f__Aerococcaceae; g__Globicatella
824	0	0	79	0	0	0	0	0	0	0	0	0	0	0	0	0	0	0	0	0	0	0	0	0	0	0	0	0	k__Bacteria; p__Gemmatimonadetes; c__Gemmatimonadetes; o__Gemmatimonadales; f__Gemmatimonadaceae; g__Gemmatimonas
825	0	0	80	0	0	0	0	7	0	0	0	0	0	0	0	0	0	0	1	0	6	0	0	0	0	0	0	0	k__Bacteria; p__Bacteroidetes; c__Bacteroidia; o__Bacteroidales; f__Rikenellaceae; g__Rikenellaceae_RC9_gut_group
826	0	0	77	0	1	0	0	1	0	0	0	0	20	0	0	0	0	0	1	80	0	111	0	46	0	0	0	0	k__Bacteria; p__Firmicutes; c__Clostridia; o__Clostridiales; f__Lachnospiraceae
827	1	0	256	0	150	0	48	1	0	1	0	0	2	0	0	41	0	0	0	41	0	74	6	0	0	37	93	3	k__Bacteria; p__Acidobacteria; c__Acidobacteriia; o__Acidobacteriales; f__Acidobacteriaceae_(Subgroup_1)
828	0	0	155	0	1	0	0	60	4	0	0	26	0	0	1	0	0	0	0	0	0	0	0	0	0	0	0	0	k__Bacteria; p__Firmicutes; c__Clostridia; o__Clostridiales; f__Clostridiales_vadinBB60_group; g__uncultured_bacterium; s__uncultured_bacterium
829	0	0	95	0	0	0	0	0	0	0	0	0	0	0	0	0	0	0	0	0	0	0	0	0	0	0	0	0	k__Bacteria; p__Bacteroidetes; c__Bacteroidia; o__Cytophagales; f__Microscillaceae; g__Ohtaekwangia; Ambiguous_taxa
830	0	0	108	0	0	1	0	0	0	0	0	0	0	0	0	0	0	0	0	0	0	0	0	0	0	0	0	0	k__Bacteria; p__Proteobacteria; c__Alphaproteobacteria
831	0	0	66	0	0	0	0	0	1	0	31	0	0	0	0	0	0	0	0	0	0	0	0	0	0	0	0	3	k__Bacteria; p__Bacteroidetes; c__Bacteroidia; o__Bacteroidales; f__Muribaculaceae; g__uncultured_bacterium; s__uncultured_bacterium
832	0	0	50	0	0	0	0	0	0	0	0	0	0	0	0	0	0	0	0	0	0	0	0	0	0	0	0	0	k__Bacteria
833	0	0	49	0	0	0	0	0	5	32	0	0	0	11	0	0	0	0	0	0	0	0	0	0	49	0	0	0	k__Bacteria; p__Proteobacteria; c__Gammaproteobacteria; o__Betaproteobacteriales; f__Burkholderiaceae
834	0	2	47	0	0	0	0	0	0	42	34	1	1	0	0	85	0	0	33	0	27	0	0	0	0	0	1	0	k__Bacteria; p__Proteobacteria; c__Gammaproteobacteria; o__Betaproteobacteriales; f__Burkholderiaceae; g__Sutterella; Ambiguous_taxa
835	0	0	17	0	0	0	0	0	2	0	0	0	0	0	0	0	0	0	0	0	0	0	0	0	0	0	0	0	k__Bacteria; p__Proteobacteria; c__Deltaproteobacteria; o__NB1-j
836	0	0	111	0	0	0	0	19	0	0	0	60	0	0	0	0	0	0	0	0	21	0	0	0	0	1	0	0	k__Bacteria; p__Actinobacteria; c__Acidimicrobiia; o__Actinomarinales; f__uncultured; g__uncultured_compost_bacterium; s__uncultured_compost_bacterium
837	0	2	150	162	84	202	13	0	4	41	0	36	53	135	143	128	0	72	1	0	123	119	144	96	82	144	309	168	k__Bacteria; p__Bacteroidetes; c__Bacteroidia; o__Bacteroidales; f__Rikenellaceae; g__Alistipes; s__uncultured_bacterium
838	0	0	63	0	0	0	0	4	0	0	0	0	0	0	0	0	0	0	0	0	0	0	0	0	0	0	0	0	k__Bacteria
839	0	0	1	0	0	0	0	0	0	0	1	13	0	0	2	0	1	0	0	0	0	1	0	1	2	0	14	0	k__Bacteria; p__Bacteroidetes; c__Bacteroidia; o__Bacteroidales
840	0	0	61	0	0	0	0	0	0	0	0	0	0	0	0	0	0	0	0	0	0	0	0	0	0	0	0	0	k__Bacteria; p__Dependentiae; c__Babeliae; o__Babeliales; f__Vermiphilaceae; Ambiguous_taxa; Ambiguous_taxa
841	1	0	53	0	0	128	0	0	0	0	38	144	45	0	0	68	0	0	0	1	110	0	0	0	0	0	260	1	k__Bacteria; p__Bacteroidetes; c__Bacteroidia; o__Bacteroidales; f__Muribaculaceae; g__uncultured_bacterium; s__uncultured_bacterium
842	0	0	76	0	0	0	0	0	0	0	0	0	0	0	0	0	0	0	0	0	0	0	0	0	0	0	0	0	k__Bacteria; p__Actinobacteria; c__Nitriliruptoria; o__Euzebyales; f__Euzebyaceae; g__uncultured; s__uncultured_bacterium
843	0	0	81	0	0	0	0	0	0	0	0	0	0	0	0	0	0	0	0	0	0	0	0	0	0	1	0	0	k__Bacteria; p__Proteobacteria; c__Deltaproteobacteria; o__Myxococcales; f__Archangiaceae; g__Anaeromyxobacter; Ambiguous_taxa
844	88	24	112	9	90	177	55	10	9	139	42	442	50	27	0	44	99	4	27	127	45	15	174	64	4	16	56	55	k__Bacteria; p__Bacteroidetes; c__Bacteroidia; o__Bacteroidales; f__Prevotellaceae; g__Prevotella_9
845	0	0	95	0	0	0	0	0	0	0	0	0	0	0	0	0	0	0	0	0	0	0	0	0	0	0	0	0	k__Bacteria; p__Proteobacteria; c__Deltaproteobacteria; o__Myxococcales; f__Haliangiaceae; g__Haliangium
846	0	0	69	0	0	89	0	0	0	0	0	0	0	0	0	0	0	0	0	0	0	0	0	0	0	0	0	0	k__Bacteria; p__Gemmatimonadetes; c__Gemmatimonadetes; o__Gemmatimonadales; f__Gemmatimonadaceae; g__Gemmatimonas; s__uncultured_bacterium
847	0	0	73	0	0	0	0	0	0	0	0	0	0	0	0	0	0	0	72	0	14	0	0	22	0	41	48	0	k__Bacteria; p__Bacteroidetes; c__Bacteroidia; o__Bacteroidales
848	0	0	89	0	0	0	0	0	1	0	0	0	0	0	0	0	0	0	1	0	0	0	0	0	0	0	0	0	k__Bacteria; p__Firmicutes; c__Clostridia; o__Clostridiales; f__Lachnospiraceae
849	1	0	171	122	0	0	52	0	7	104	62	28	10	55	0	20	35	174	63	141	0	21	1	16	101	0	272	27	k__Bacteria; p__Bacteroidetes; c__Bacteroidia; o__Bacteroidales; f__Muribaculaceae; g__uncultured_bacterium; s__uncultured_bacterium
850	0	0	150	0	0	157	49	892	39	88	94	84	31	12	116	1673	0	1	48	65	136	0	14	57	172	39	15	68	k__Bacteria; p__Bacteroidetes; c__Bacteroidia; o__Bacteroidales; f__Prevotellaceae; g__Prevotella_9; s__uncultured_bacterium
851	0	0	1	96	0	1	0	0	0	0	0	0	0	0	0	0	0	113	119	0	0	56	0	1	0	0	0	0	k__Bacteria; p__Proteobacteria; c__Alphaproteobacteria; o__Elsterales; f__uncultured; g__uncultured_alpha_proteobacterium; s__uncultured_alpha_proteobacterium
852	0	0	92	0	0	0	0	0	0	0	0	0	0	0	0	0	0	0	0	0	0	0	0	0	0	0	0	0	k__Bacteria; p__Bacteroidetes; c__Bacteroidia; o__Bacteroidales; f__Marinifilaceae; g__Butyricimonas
853	0	0	6	0	0	0	0	5	0	0	0	0	0	0	0	0	0	0	0	0	0	0	0	0	0	0	0	0	k__Bacteria; p__Firmicutes; c__Bacilli; o__Bacillales
854	0	0	177	0	1	2	0	0	15	0	0	1	8	0	0	0	1	0	0	0	0	0	0	67	1	0	0	0	k__Bacteria; p__Proteobacteria; c__Gammaproteobacteria; o__Pseudomonadales; f__Pseudomonadaceae; g__Pseudomonas
855	0	0	126	0	0	0	0	0	0	0	0	0	0	0	0	0	0	0	0	0	0	0	0	0	0	0	0	0	k__Bacteria; p__Firmicutes; c__Clostridia; o__Clostridiales; f__Ruminococcaceae; g__Ruminococcaceae_UCG-014
856	0	0	60	0	0	0	0	0	0	0	0	27	4	0	40	0	0	0	0	0	0	0	0	0	42	0	0	0	k__Bacteria; p__Bacteroidetes; c__Bacteroidia; o__Bacteroidales; f__Prevotellaceae; g__Alloprevotella; Ambiguous_taxa
857	0	0	34	0	0	0	0	0	0	0	0	0	0	0	0	0	0	0	0	0	0	0	0	1	0	0	0	0	k__Bacteria; p__Bacteroidetes; c__Bacteroidia; o__Bacteroidales; f__Muribaculaceae; g__uncultured_bacterium; s__uncultured_bacterium
858	0	0	67	83	0	0	0	0	0	0	0	0	0	0	0	0	0	0	0	0	0	0	0	0	0	0	0	0	k__Bacteria; p__Firmicutes; c__Clostridia; o__Clostridiales; f__Clostridiales_vadinBB60_group; g__uncultured_Firmicutes_bacterium; s__uncultured_Firmicutes_bacterium
859	0	0	7	0	144	0	0	0	0	0	0	0	0	0	0	0	0	0	0	0	0	0	0	0	0	0	0	0	k__Bacteria; p__Bacteroidetes; c__Bacteroidia; o__Bacteroidales; f__Muribaculaceae
860	0	0	2	0	192	0	0	8	0	0	0	40	0	0	21	0	0	0	1	0	0	35	40	0	0	0	0	48	k__Bacteria; p__Bacteroidetes; c__Bacteroidia; o__Bacteroidales
861	0	0	51	0	0	0	0	0	0	0	0	0	0	0	0	0	0	0	0	0	0	0	0	0	0	0	0	0	k__Bacteria; p__Proteobacteria; c__Deltaproteobacteria; o__Myxococcales; f__Phaselicystidaceae; g__Phaselicystis; Ambiguous_taxa
862	0	0	13	0	0	0	0	0	0	0	0	0	0	0	0	0	0	0	0	0	0	0	0	0	0	0	0	0	k__Bacteria; p__Proteobacteria; c__Alphaproteobacteria
863	1	0	1	0	1	0	0	0	2	0	0	0	0	0	0	0	0	0	0	0	0	0	0	0	0	0	0	0	k__Bacteria; p__Firmicutes; c__Clostridia; o__Clostridiales
864	0	0	1	0	108	0	0	0	0	0	0	0	0	0	0	0	0	0	0	0	0	0	0	0	0	0	0	0	k__Bacteria; p__Proteobacteria; c__Deltaproteobacteria
865	0	0	9	0	0	0	0	3	0	0	0	0	0	0	0	0	21	0	0	73	0	43	0	31	0	32	0	0	k__Bacteria; p__Acidobacteria; c__Acidobacteriia; o__Subgroup_13; f__uncultured_bacterium; g__uncultured_bacterium; s__uncultured_bacterium
866	0	0	10	0	0	0	0	0	0	0	0	0	0	0	0	0	0	0	0	0	0	0	0	0	0	0	0	0	k__Bacteria; p__Firmicutes; c__Clostridia; o__Clostridiales; f__Ruminococcaceae; g__Ruminococcaceae_UCG-010
867	0	0	2	0	0	0	0	0	0	1	0	0	0	0	1	0	0	0	0	0	1	1	0	0	0	0	0	0	k__Bacteria; p__Bacteroidetes; c__Bacteroidia; o__Bacteroidales; f__Rikenellaceae; g__Alistipes
868	1	1	9	0	2	2	2	9	10	93	2	0	41	0	3	3	55	4	0	1	2	60	1	2	0	77	1	5	k__Bacteria; p__Bacteroidetes; c__Bacteroidia; o__Bacteroidales; f__Bacteroidaceae; g__Bacteroides
869	0	0	99	0	0	0	0	0	0	0	0	0	0	0	0	0	0	0	0	0	0	0	0	0	0	0	0	0	k__Bacteria; p__Proteobacteria; c__Alphaproteobacteria; o__Caulobacterales; f__Caulobacteraceae
870	0	0	2	0	0	0	0	0	0	0	0	0	0	0	0	0	0	0	0	0	0	0	0	0	0	0	0	0	k__Bacteria; p__Actinobacteria; c__Actinobacteria; o__Frankiales; f__Acidothermaceae; g__Acidothermus
871	0	0	8	0	0	0	0	0	0	0	0	0	0	0	0	0	0	0	0	0	0	0	0	0	0	0	0	0	k__Bacteria; p__Entotheonellaeota; c__Entotheonellia; o__Entotheonellales; f__Entotheonellaceae; g__uncultured_bacterium; s__uncultured_bacterium
872	1	0	88	0	0	0	0	0	0	0	0	0	0	0	0	0	0	0	0	0	0	0	0	0	0	41	103	1	k__Bacteria; p__Bacteroidetes; c__Bacteroidia; o__Bacteroidales; f__Muribaculaceae; g__uncultured_bacterium; s__uncultured_bacterium
873	0	0	1	154	0	0	0	0	0	0	0	0	0	0	0	0	0	0	0	0	0	0	0	0	0	0	0	0	k__Bacteria; p__Actinobacteria; c__Thermoleophilia; o__Solirubrobacterales
874	0	0	2	0	0	0	0	0	0	0	0	0	0	0	0	1	0	0	0	0	0	0	0	0	0	0	0	0	k__Bacteria; p__Bacteroidetes; c__Bacteroidia; o__Bacteroidales; f__Bacteroidaceae; g__Bacteroides
875	0	0	1	113	0	0	0	0	0	0	0	0	0	0	1	0	0	0	0	0	0	0	0	0	0	0	0	0	k__Bacteria; p__Firmicutes; c__Clostridia; o__Clostridiales; f__Lachnospiraceae; g__Lachnospiraceae_NK4A136_group; s__uncultured_bacterium
876	0	0	14	0	0	0	0	0	0	0	0	0	0	0	0	0	0	0	0	1	0	0	0	0	0	0	0	0	k__Bacteria; p__Bacteroidetes; c__Bacteroidia; o__Bacteroidales; f__Muribaculaceae; g__uncultured_bacterium; s__uncultured_bacterium
877	1	2	121	0	0	0	0	0	0	18	0	0	1	13	0	0	0	0	1	0	0	56	0	0	0	0	0	17	k__Bacteria; p__Bacteroidetes; c__Bacteroidia; o__Bacteroidales; f__Muribaculaceae; g__uncultured_bacterium; s__uncultured_bacterium
878	0	0	1	1	114	0	80	14	2539	57	36	311	1	0	0	50	118	0	313	144	811	39	0	412	0	1	1	79	k__Bacteria; p__Firmicutes; c__Negativicutes; o__Selenomonadales; f__Veillonellaceae; g__Dialister; Ambiguous_taxa
879	0	0	1	0	0	0	0	0	3	2	0	0	0	1	0	0	0	0	0	1	0	0	0	0	1	0	0	0	k__Bacteria; p__Actinobacteria; c__Actinobacteria; o__Streptosporangiales; f__Thermomonosporaceae; g__Actinomadura; Ambiguous_taxa
880	0	0	2	0	0	0	0	0	0	0	0	0	0	0	1	0	1	0	0	0	0	0	0	0	0	0	0	0	k__Bacteria; p__Firmicutes; c__Clostridia; o__Clostridiales; f__Lachnospiraceae; g__[Ruminococcus]_gnavus_group; Ambiguous_taxa
881	0	0	7	0	1	0	2	1	0	0	3	0	3	0	0	1	2	1	3	0	0	0	0	2	0	0	0	0	k__Bacteria; p__Bacteroidetes; c__Bacteroidia; o__Bacteroidales
882	0	0	123	0	0	0	0	0	0	0	0	0	0	0	0	0	0	0	0	0	0	0	0	0	0	0	0	0	k__Bacteria; p__Bacteroidetes; c__Bacteroidia; o__Bacteroidales; f__Muribaculaceae; g__uncultured_bacterium; s__uncultured_bacterium
883	0	0	2	0	0	0	0	0	0	0	0	0	0	0	0	0	0	0	0	0	0	0	0	0	0	0	0	0	k__Bacteria
884	0	0	1	53	169	0	0	0	0	0	0	0	0	0	0	8	0	157	0	0	81	92	0	0	0	0	0	0	k__Bacteria; p__Firmicutes; c__Clostridia; o__Clostridiales; f__Lachnospiraceae
885	0	0	1	0	0	0	0	0	24	0	0	0	0	0	148	0	0	0	0	0	0	0	0	0	0	0	0	0	k__Bacteria; p__Firmicutes; c__Clostridia; o__Clostridiales; f__Lachnospiraceae
886	245	127	79	0	93	98	188	45	614	158	0	43	246	151	0	124	520	55	132	0	314	51	15	3	208	217	49	97	k__Bacteria; p__Firmicutes; c__Clostridia; o__Clostridiales; f__Lachnospiraceae; g__Lachnoclostridium; s__uncultured_organism
887	1	0	3	0	3	0	1	0	0	1	0	0	0	0	0	0	0	0	0	0	0	0	1	1	0	0	0	3	k__Bacteria
888	0	0	1	0	0	0	0	0	0	1	0	0	0	0	0	0	0	0	0	0	0	0	0	0	0	0	0	0	k__Bacteria; p__Gemmatimonadetes; c__Gemmatimonadetes; o__Gemmatimonadales; f__Gemmatimonadaceae
889	0	0	147	0	0	0	0	0	0	0	0	0	0	0	105	0	0	0	0	0	0	0	0	0	0	1	0	0	k__Bacteria; p__Bacteroidetes; c__Bacteroidia; o__Bacteroidales; f__Rikenellaceae; g__Alistipes
890	0	0	33	59	0	103	0	0	0	0	0	0	0	0	0	0	0	0	0	0	30	0	0	0	0	1	0	0	k__Bacteria; p__Firmicutes; c__Clostridia; o__Clostridiales; f__Clostridiales_vadinBB60_group; g__uncultured_bacterium; s__uncultured_bacterium
891	0	0	2	0	0	0	0	0	0	0	0	0	0	0	0	0	0	0	0	0	0	0	0	0	0	0	0	0	k__Bacteria; p__Bacteroidetes; c__Bacteroidia; o__Bacteroidales; f__Muribaculaceae
892	0	0	3	0	0	0	0	0	1	0	0	0	0	0	0	0	6	0	0	0	0	0	0	0	0	1	0	0	k__Bacteria; p__Firmicutes; c__Clostridia; o__Clostridiales; f__Lachnospiraceae
893	0	0	1	0	0	0	0	39	3	1	111	58	0	45	0	14	0	0	0	83	0	0	65	0	0	0	0	1	k__Bacteria; p__Firmicutes; c__Clostridia; o__Clostridiales; f__Ruminococcaceae
894	0	1	37	1	11	155	1	0	0	15	1	0	0	1	39	2	24	90	1	80	0	4	0	1	0	1	1	1	k__Bacteria; p__Bacteroidetes; c__Bacteroidia; o__Bacteroidales; f__Muribaculaceae; g__uncultured_bacterium; s__uncultured_bacterium
895	0	1	3	0	0	1	0	0	0	0	0	0	0	1	0	0	0	0	0	0	0	0	0	0	0	0	0	1	k__Bacteria; p__Bacteroidetes; c__Bacteroidia; o__Bacteroidales; f__Bacteroidaceae; g__Bacteroides
896	0	0	2	0	0	0	0	0	5	0	0	0	0	0	0	0	0	0	0	0	0	0	0	0	52	0	0	0	k__Bacteria; p__Firmicutes; c__Bacilli; o__Lactobacillales; f__Streptococcaceae; g__Lactococcus; s__Lactococcus_lactis
897	0	0	1	0	0	0	0	0	0	0	0	0	0	0	0	0	0	0	0	0	0	0	0	35	0	0	0	0	k__Bacteria; p__Acidobacteria; c__Acidobacteriia; o__Solibacterales; f__Solibacteraceae_(Subgroup_3); g__Bryobacter
898	0	0	1	107	0	0	32	0	0	54	0	0	0	0	0	0	0	0	0	0	0	0	0	0	0	28	0	0	k__Bacteria; p__Bacteroidetes; c__Bacteroidia; o__Bacteroidales; f__Muribaculaceae
899	0	0	1	102	0	196	0	0	0	0	0	0	20	0	0	0	0	0	0	0	0	0	0	0	0	0	0	16	k__Bacteria; p__Actinobacteria; c__Thermoleophilia; o__Gaiellales; f__uncultured
900	0	0	0	98	1	0	0	1	1	1	0	0	0	0	3	0	0	0	1	0	1	1	0	1	1	56	0	0	k__Bacteria; p__Firmicutes; c__Clostridia; o__Clostridiales; f__Clostridiales_vadinBB60_group; g__uncultured_bacterium; s__uncultured_bacterium
901	0	0	0	134	0	0	0	0	0	0	0	0	0	0	0	0	0	0	0	0	0	0	0	0	0	1	0	0	k__Bacteria; p__Proteobacteria; c__Deltaproteobacteria; o__MBNT15; Ambiguous_taxa; Ambiguous_taxa; Ambiguous_taxa
902	0	0	0	216	0	219	0	0	0	0	0	2	0	29	0	8	3	0	0	90	25	0	2	0	0	50	0	0	k__Bacteria; p__Proteobacteria; c__Gammaproteobacteria; o__Gammaproteobacteria_Incertae_Sedis; f__Unknown_Family; g__Acidibacter; Ambiguous_taxa
903	0	0	0	127	236	0	41	0	0	0	0	0	0	109	0	0	0	0	0	0	0	0	0	0	56	0	0	72	k__Bacteria; p__Acidobacteria; c__Acidobacteriia; o__Acidobacteriales; f__uncultured; Ambiguous_taxa; Ambiguous_taxa
904	0	0	0	76	0	0	0	0	1	0	0	0	0	0	0	0	0	0	0	0	0	0	1	0	0	0	0	1	k__Bacteria; p__Firmicutes; c__Clostridia; o__Clostridiales; f__Lachnospiraceae
905	0	0	0	328	0	0	1	14	3	0	72	0	0	46	0	80	59	0	0	1	0	0	30	2	59	0	0	0	k__Bacteria; p__Proteobacteria; c__Deltaproteobacteria; o__Desulfovibrionales; f__Desulfovibrionaceae; g__Desulfovibrio
906	0	0	0	235	51	0	0	0	3	55	58	78	8	31	131	10	0	0	130	251	47	72	0	2	0	0	59	0	k__Bacteria; p__Proteobacteria; c__Alphaproteobacteria; o__Micropepsales; f__Micropepsaceae; g__uncultured; Ambiguous_taxa
907	0	0	0	268	0	0	0	0	0	0	0	0	0	0	0	0	0	0	0	0	0	0	0	67	0	0	0	0	k__Bacteria; p__Proteobacteria; c__Alphaproteobacteria; o__Tistrellales; f__Geminicoccaceae; g__Geminicoccus; Ambiguous_taxa
908	0	0	0	100	0	0	0	0	0	0	0	0	0	0	0	1	0	0	0	0	0	0	0	0	0	0	0	0	k__Bacteria; p__Actinobacteria; c__Acidimicrobiia; o__IMCC26256; f__uncultured_bacterium; g__uncultured_bacterium; s__uncultured_bacterium
909	0	0	0	124	0	0	0	0	0	0	0	0	0	0	0	0	0	0	0	0	0	0	0	0	0	0	0	0	k__Bacteria; p__Proteobacteria; c__Alphaproteobacteria; o__Rhizobiales; f__Xanthobacteraceae; g__GAS113; Ambiguous_taxa
910	0	0	0	135	0	0	1	0	0	0	1	0	0	0	1	0	0	0	0	0	0	0	0	0	2	0	1	0	k__Bacteria; p__Firmicutes; c__Clostridia; o__Clostridiales; f__Clostridiales_vadinBB60_group; g__uncultured_bacterium; s__uncultured_bacterium
911	0	0	0	198	0	0	0	0	4	0	0	57	0	0	0	0	0	0	0	0	0	1	0	85	0	0	0	0	k__Bacteria; p__Proteobacteria; c__Alphaproteobacteria; o__Rhizobiales; f__uncultured
912	0	0	0	137	0	0	2	70	2	0	19	30	4	0	0	30	61	0	0	0	0	0	0	0	106	0	0	27	k__Bacteria; p__Bacteroidetes; c__Bacteroidia; o__Bacteroidales; f__Muribaculaceae
913	0	0	0	86	0	0	0	0	0	0	0	0	0	0	0	0	0	0	0	0	0	0	0	0	0	0	0	0	k__Bacteria; p__Bacteroidetes; c__Bacteroidia; o__Bacteroidales
914	0	0	0	78	0	0	0	0	0	0	0	0	0	0	0	0	0	0	0	0	0	0	0	0	0	0	0	0	k__Bacteria; p__Bacteroidetes; c__Bacteroidia; o__Bacteroidales; f__Muribaculaceae; g__uncultured_bacterium; s__uncultured_bacterium
915	0	0	1	134	233	1	0	0	0	0	49	0	0	0	22	0	0	0	66	1	0	0	0	0	0	0	0	0	k__Bacteria; p__Bacteroidetes; c__Bacteroidia; o__Bacteroidales; f__Marinifilaceae; g__Odoribacter
916	0	0	0	70	1	0	0	6	0	0	0	0	0	0	0	0	0	0	0	0	0	0	0	0	34	0	0	0	k__Bacteria; p__Firmicutes; c__Clostridia; o__Clostridiales; f__Ruminococcaceae; g__uncultured; s__human_gut_metagenome
917	0	0	0	163	0	2	16	0	2	14	0	0	23	0	0	0	0	0	0	0	0	0	0	0	0	33	0	0	k__Bacteria; p__Actinobacteria; c__Actinobacteria; o__Micromonosporales; f__Micromonosporaceae; g__Asanoa; s__uncultured_bacterium
918	0	0	0	104	0	0	0	8	1	1	31	2	15	1	0	43	0	0	0	1	37	33	0	2	43	45	20	45	k__Bacteria; p__Firmicutes; c__Clostridia; o__Clostridiales; f__Lachnospiraceae
919	0	0	0	102	0	0	0	0	0	0	0	0	0	0	0	0	0	0	0	0	0	0	0	0	0	0	0	0	k__Bacteria; p__Bacteroidetes; c__Bacteroidia; o__Bacteroidales
920	0	0	0	54	0	0	72	0	0	64	0	0	0	0	98	0	1	0	0	0	0	12	0	0	0	0	109	0	k__Bacteria; p__Chloroflexi; c__Ktedonobacteria; o__Ktedonobacterales; f__Ktedonobacteraceae; g__FCPS473; s__uncultured_bacterium
921	0	0	0	46	0	6	0	0	0	0	46	1	0	0	0	0	0	0	0	0	0	0	0	0	0	0	0	0	k__Bacteria; p__Proteobacteria; c__Gammaproteobacteria; o__Betaproteobacteriales; f__Burkholderiaceae; g__Noviherbaspirillum; s__uncultured_bacterium
922	0	0	0	187	0	0	0	0	2	0	0	0	0	0	0	0	0	0	0	0	0	0	0	0	0	0	0	0	k__Bacteria; p__Firmicutes; c__Clostridia; o__Clostridiales; f__Lachnospiraceae
923	0	0	0	207	0	0	0	0	0	0	0	0	0	0	0	0	0	0	0	0	0	0	0	0	0	0	0	0	k__Bacteria; p__Actinobacteria; c__Actinobacteria; o__Micromonosporales; f__Micromonosporaceae; g__Longispora; s__uncultured_bacterium
924	0	1	1	209	0	0	0	0	0	0	0	1	0	0	0	0	0	0	0	0	1	0	0	0	0	0	0	0	k__Bacteria; p__Bacteroidetes; c__Bacteroidia; o__Bacteroidales; f__Rikenellaceae
925	0	0	0	64	0	0	0	1	0	0	0	0	0	0	1	47	0	0	67	0	0	0	0	0	0	0	0	0	k__Bacteria; p__Bacteroidetes; c__Bacteroidia; o__Bacteroidales; f__Prevotellaceae; g__Alloprevotella
926	0	0	0	57	0	0	0	0	0	0	0	0	0	0	0	0	0	0	0	0	0	0	0	0	0	0	0	0	k__Bacteria; p__Bacteroidetes; c__Bacteroidia; o__Bacteroidales; f__Prevotellaceae; g__Prevotellaceae_UCG-003; s__uncultured_bacterium
927	0	1	0	185	0	0	0	1	0	0	0	38	17	0	0	0	17	0	0	0	1	0	0	0	154	0	0	1	k__Bacteria; p__Firmicutes; c__Clostridia; o__Clostridiales; f__Clostridiales_vadinBB60_group; g__uncultured_bacterium; s__uncultured_bacterium
928	1	0	0	70	64	0	16	0	0	1	0	0	19	0	0	0	1	0	0	0	0	53	0	0	1	0	0	0	k__Bacteria; p__Firmicutes; c__Clostridia; o__Clostridiales; f__Lachnospiraceae; g__Lachnospiraceae_NK4A136_group
929	0	0	0	173	0	0	0	0	0	0	0	0	0	0	0	0	0	0	0	0	0	0	0	0	0	0	0	0	k__Bacteria; p__Actinobacteria; c__Acidimicrobiia; o__IMCC26256
930	1	2	0	118	0	0	0	0	0	0	0	0	0	49	0	82	0	0	0	0	58	0	52	0	97	0	0	0	k__Bacteria; p__Proteobacteria; c__Alphaproteobacteria; o__Rhodospirillales; f__uncultured; g__uncultured_bacterium; s__uncultured_bacterium
931	0	0	0	99	0	0	0	0	0	0	0	0	0	0	0	0	0	0	0	0	0	0	0	0	0	0	0	0	k__Bacteria; p__Proteobacteria; c__Deltaproteobacteria; o__Myxococcales; f__Haliangiaceae; g__Haliangium
932	0	0	0	219	0	0	90	0	7	0	0	38	0	0	0	38	47	0	0	0	0	0	0	90	0	0	1	1	k__Bacteria; p__Bacteroidetes; c__Bacteroidia; o__Bacteroidales; f__uncultured; Ambiguous_taxa; Ambiguous_taxa
933	0	0	0	102	0	0	0	2	0	0	0	0	0	0	0	0	0	0	0	0	0	0	0	0	0	0	0	0	k__Bacteria; p__Bacteroidetes; c__Bacteroidia; o__Bacteroidales; f__Muribaculaceae; g__uncultured_bacterium; s__uncultured_bacterium
934	0	0	0	89	0	0	0	0	0	0	0	0	0	25	49	0	0	74	0	0	0	0	0	0	0	0	0	0	k__Bacteria; p__Bacteroidetes; c__Bacteroidia; o__Sphingobacteriales; f__Sphingobacteriaceae; g__Pedobacter
935	0	0	0	82	0	0	0	0	0	0	0	0	0	0	1	11	0	0	0	0	0	0	0	25	0	0	0	0	k__Bacteria; p__Bacteroidetes; c__Bacteroidia; o__Bacteroidales; f__Muribaculaceae; g__uncultured_bacterium; s__uncultured_bacterium
936	0	0	0	82	0	0	0	0	0	0	0	0	0	0	0	0	0	0	0	0	0	0	0	0	0	0	1	0	k__Bacteria; p__Bacteroidetes; c__Bacteroidia; o__Bacteroidales; f__Muribaculaceae
937	0	0	1	212	0	0	0	0	0	0	0	0	0	0	0	0	0	0	0	0	0	0	0	0	0	0	0	0	k__Bacteria; p__Bacteroidetes; c__Bacteroidia; o__Bacteroidales; f__Marinifilaceae; g__Butyricimonas
938	0	0	2	110	0	0	52	0	0	1	0	0	0	0	0	0	0	0	0	0	0	0	0	0	0	7	0	0	k__Bacteria; p__Actinobacteria; c__Actinobacteria; o__Micromonosporales; f__Micromonosporaceae; g__Micromonospora; Ambiguous_taxa
939	0	0	0	63	0	0	0	0	0	0	0	0	0	0	0	0	0	0	0	0	0	0	0	0	0	0	0	0	k__Bacteria; p__Firmicutes; c__Clostridia; o__Clostridiales; f__Clostridiales_vadinBB60_group; g__uncultured_bacterium; s__uncultured_bacterium
940	0	1	0	38	5	0	0	0	0	84	0	0	0	29	0	62	0	0	0	0	0	42	0	0	1	1	0	1	k__Bacteria; p__Bacteroidetes; c__Bacteroidia; o__Bacteroidales; f__Muribaculaceae; g__uncultured_bacterium; s__uncultured_bacterium
941	0	0	0	97	0	0	0	0	0	0	0	0	0	0	0	0	0	0	0	0	0	0	0	0	0	0	0	0	k__Bacteria; p__Bacteroidetes; c__Bacteroidia
942	0	0	0	206	1	0	0	0	0	0	0	0	0	0	0	0	0	0	0	0	0	0	0	0	0	0	0	0	k__Bacteria; p__Bacteroidetes; c__Bacteroidia; o__Bacteroidales
943	0	0	0	87	0	0	0	9	2	61	73	0	23	33	64	15	33	0	116	0	1	0	0	0	0	0	0	0	k__Bacteria; p__Firmicutes; c__Clostridia; o__Clostridiales; f__Ruminococcaceae
944	0	0	0	105	0	0	0	0	0	0	0	0	0	0	0	0	0	0	0	0	0	0	0	0	0	0	0	0	k__Bacteria
945	0	0	0	186	0	0	0	0	0	0	0	0	0	0	0	0	0	0	0	0	0	0	0	0	0	0	0	0	k__Bacteria; p__Firmicutes; c__Clostridia; o__Clostridiales; f__Ruminococcaceae; g__Ruminococcaceae_UCG-010; Ambiguous_taxa
946	0	0	0	85	0	0	0	0	0	0	28	0	0	0	0	0	35	0	0	0	0	0	0	0	0	0	0	0	k__Bacteria; p__Actinobacteria; c__Acidimicrobiia; o__uncultured
947	0	0	1	72	0	0	32	0	3	63	0	0	0	0	0	0	0	0	0	0	0	0	0	0	1	0	0	0	k__Bacteria; p__Proteobacteria; c__Deltaproteobacteria; o__Myxococcales; f__BIrii41
948	0	0	0	102	0	0	0	0	0	0	0	0	0	0	0	0	0	0	0	0	0	0	57	30	0	0	0	0	k__Bacteria; p__Proteobacteria; c__Gammaproteobacteria; o__Xanthomonadales; f__Rhodanobacteraceae; g__Rudaea; Ambiguous_taxa
949	0	0	0	72	1	222	30	0	0	0	0	0	0	0	0	0	0	1	0	0	0	0	0	1	0	0	0	0	k__Bacteria; p__Proteobacteria; c__Alphaproteobacteria; o__Caulobacterales; f__Caulobacteraceae
950	0	0	0	79	0	0	14	0	6	0	1	0	0	0	67	0	0	0	1	1	0	0	0	32	0	0	0	0	k__Bacteria; p__Proteobacteria; c__Alphaproteobacteria; o__Rhizobiales; f__Hyphomicrobiaceae; g__Hyphomicrobium
951	0	0	0	48	0	0	0	0	0	47	93	20	13	0	0	40	16	0	0	0	0	0	1	37	72	0	76	0	k__Bacteria; p__Proteobacteria; c__Gammaproteobacteria; o__Betaproteobacteriales; f__Burkholderiaceae; g__Sutterella; s__gut_metagenome
952	0	0	1	113	0	0	0	0	0	0	0	0	0	0	0	0	0	0	0	0	0	0	0	0	0	0	0	0	k__Bacteria; p__Bacteroidetes; c__Bacteroidia; o__Bacteroidales; f__Muribaculaceae; g__uncultured_bacterium; s__uncultured_bacterium
953	1	0	1	267	1	71	1	1	1	0	1	0	0	1	2	2	2	60	3	1	0	43	2	56	0	1	0	2	k__Bacteria; p__Firmicutes; c__Clostridia; o__Clostridiales; f__Clostridiales_vadinBB60_group; g__uncultured_bacterium; s__uncultured_bacterium
954	0	0	0	178	0	0	0	0	0	0	0	76	4	0	1	1	0	0	0	0	0	39	48	0	51	47	0	0	k__Bacteria; p__Firmicutes; c__Clostridia; o__Clostridiales; f__Lachnospiraceae; g__Roseburia; s__uncultured_bacterium
955	0	0	0	94	0	1	0	0	0	0	0	0	0	0	0	0	0	0	0	0	0	0	0	0	0	0	0	0	k__Bacteria; p__Bacteroidetes; c__Bacteroidia; o__Bacteroidales
956	0	0	0	285	0	0	0	0	1	5	0	0	0	0	0	0	0	0	0	0	0	0	52	0	0	0	0	0	k__Bacteria; p__Proteobacteria; c__Gammaproteobacteria; o__Betaproteobacteriales; f__Nitrosomonadaceae; g__MND1
957	0	0	0	50	0	0	0	0	0	0	0	0	0	0	0	0	0	0	0	0	0	0	0	0	0	0	0	0	k__Bacteria; p__Firmicutes; c__Clostridia; o__Clostridiales; f__Lachnospiraceae; g__Lachnospiraceae_NK4A136_group
958	0	0	0	157	0	0	0	0	0	0	0	0	0	0	0	0	0	0	0	0	0	0	0	0	0	0	0	0	k__Bacteria; p__Proteobacteria; c__Alphaproteobacteria; o__Acetobacterales; f__Acetobacteraceae
959	1	0	0	110	0	0	0	0	0	142	0	3	0	0	132	0	0	0	0	0	0	0	0	0	0	0	61	0	k__Bacteria; p__Firmicutes; c__Clostridia; o__Clostridiales; f__Lachnospiraceae; g__Lachnospiraceae_NK4A136_group
960	0	0	0	192	0	0	0	0	0	0	0	0	0	0	0	0	0	0	0	0	0	0	0	0	0	0	0	4	k__Bacteria; p__Firmicutes; c__Clostridia; o__Clostridiales; f__Ruminococcaceae; g__Intestinimonas
961	0	0	0	113	0	0	0	0	0	0	0	0	0	0	0	0	0	0	0	0	0	0	82	0	1	0	0	0	k__Bacteria; p__Bacteroidetes; c__Bacteroidia; o__Bacteroidales; f__Muribaculaceae; g__uncultured_bacterium; s__uncultured_bacterium
962	0	0	0	174	0	0	44	1	0	0	1	0	0	38	0	32	0	0	0	53	68	0	0	0	3	41	0	0	k__Bacteria; p__Firmicutes; c__Clostridia; o__Clostridiales; f__Lachnospiraceae
963	0	0	0	113	0	0	0	0	15	0	0	49	0	0	0	47	0	0	0	0	0	0	0	115	0	0	0	0	k__Bacteria; p__Firmicutes; c__Clostridia; o__Clostridiales; f__Lachnospiraceae; g__Lachnospiraceae_NK4A136_group; s__uncultured_organism
964	0	0	0	245	0	0	0	0	0	0	0	0	0	0	0	0	0	0	0	0	0	0	0	0	0	0	0	0	k__Bacteria; p__Bacteroidetes; c__Bacteroidia; o__Bacteroidales; f__Muribaculaceae
965	0	0	0	88	44	0	12	0	0	0	30	0	0	0	0	0	0	87	0	49	0	48	0	0	9	0	69	0	k__Bacteria; p__Bacteroidetes; c__Bacteroidia; o__Chitinophagales; f__Chitinophagaceae; g__uncultured
966	0	0	0	84	0	0	0	0	2	0	0	0	0	0	0	60	0	0	102	0	48	0	63	0	0	0	0	1	k__Bacteria; p__Firmicutes; c__Limnochordia; o__Limnochordales; f__Limnochordaceae; Ambiguous_taxa; Ambiguous_taxa
967	0	0	0	48	0	0	0	0	0	0	0	0	0	28	0	0	0	0	0	0	0	40	0	0	0	0	44	0	k__Bacteria; p__Bacteroidetes; c__Bacteroidia; o__Bacteroidales; f__Marinifilaceae; g__Odoribacter
968	0	0	0	73	0	0	0	0	0	56	0	0	0	0	0	0	0	0	0	0	0	0	0	0	0	0	0	0	k__Bacteria; p__Firmicutes; c__Clostridia; o__Clostridiales; f__Lachnospiraceae
969	0	0	0	208	0	0	0	0	0	0	0	0	0	0	0	0	0	0	0	0	0	0	0	0	0	0	0	0	k__Bacteria; p__Proteobacteria; c__Deltaproteobacteria; o__Myxococcales; f__mle1-27; g__uncultured_delta_proteobacterium; s__uncultured_delta_proteobacterium
970	0	0	4	153	0	81	0	0	1	68	0	0	0	0	0	0	0	0	0	0	0	0	0	0	0	0	0	0	k__Bacteria; p__Bacteroidetes; c__Bacteroidia; o__Bacteroidales; f__Muribaculaceae; g__uncultured_bacterium; s__uncultured_bacterium
971	0	0	0	45	0	0	0	10	0	0	0	0	0	0	0	3	0	0	0	0	0	0	0	0	1	0	35	0	k__Bacteria; p__Firmicutes; c__Clostridia; o__Clostridiales; f__Clostridiales_vadinBB60_group; g__uncultured_bacterium; s__uncultured_bacterium
972	0	0	0	106	0	0	0	0	0	0	0	0	0	0	0	0	0	0	0	0	0	0	0	0	0	0	0	0	k__Bacteria; p__Actinobacteria; c__Thermoleophilia; o__Gaiellales; f__uncultured; g__uncultured_bacterium; s__uncultured_bacterium
973	0	0	0	29	0	0	0	7	0	0	0	0	0	0	0	0	1	0	0	0	0	0	0	0	0	0	0	0	k__Bacteria; p__Firmicutes; c__Clostridia; o__Clostridiales; f__Ruminococcaceae; g__Ruminococcaceae_UCG-010; s__uncultured_bacterium
974	0	0	0	240	0	14	24	11	0	0	1	1	1	46	104	1	0	83	128	6	0	1	0	1	3	52	2	0	k__Bacteria; p__Firmicutes; c__Clostridia; o__Clostridiales; f__Lachnospiraceae; g__Lachnospiraceae_NK4A136_group
975	0	0	0	103	2	1	0	0	0	0	0	0	0	0	0	0	0	0	0	0	0	0	0	0	0	0	0	0	k__Bacteria; p__Bacteroidetes; c__Bacteroidia; o__Bacteroidales
976	0	0	0	88	0	0	0	0	0	0	0	0	0	0	0	0	0	0	0	0	0	0	0	0	0	0	0	0	k__Bacteria; p__Actinobacteria; c__Actinobacteria; o__Micromonosporales; f__Micromonosporaceae; g__Dactylosporangium; Ambiguous_taxa
977	0	0	0	146	0	0	0	0	2	0	0	0	0	0	0	0	0	0	0	0	0	0	0	0	0	0	0	0	k__Bacteria; p__Gemmatimonadetes; c__Gemmatimonadetes; o__Gemmatimonadales; f__Gemmatimonadaceae
978	0	0	0	288	77	0	71	0	0	1	81	0	0	0	82	0	0	71	85	0	35	0	48	64	86	0	0	0	k__Bacteria; p__Firmicutes; c__Clostridia; o__Clostridiales; f__Lachnospiraceae
979	0	0	0	123	0	0	0	1	4	0	15	0	0	0	0	0	0	0	0	0	0	0	0	55	0	0	0	0	k__Bacteria; p__Proteobacteria; c__Gammaproteobacteria; o__Betaproteobacteriales; f__Burkholderiaceae
980	0	0	0	200	0	0	0	0	0	0	0	0	0	0	0	0	0	0	0	0	0	0	0	0	0	0	0	0	k__Bacteria; p__Proteobacteria; c__Alphaproteobacteria; o__Elsterales; f__uncultured
981	0	0	0	208	0	0	0	0	0	0	0	0	0	0	0	0	0	0	0	0	0	0	0	0	0	0	1	0	k__Bacteria; p__Bacteroidetes; c__Bacteroidia; o__Bacteroidales; f__Muribaculaceae; g__uncultured_bacterium; s__uncultured_bacterium
982	1	0	0	178	193	0	0	0	0	111	133	1	0	2	80	0	0	131	36	1	136	0	174	0	0	165	0	201	k__Bacteria; p__Proteobacteria; c__Deltaproteobacteria; o__Desulfovibrionales; f__Desulfovibrionaceae; g__Desulfovibrio; s__uncultured_bacterium
983	0	0	0	196	1	0	0	0	0	0	0	0	0	0	0	0	0	0	0	0	0	0	0	0	0	0	0	0	k__Bacteria; p__Bacteroidetes; c__Bacteroidia; o__Bacteroidales; f__Bacteroidaceae; g__Bacteroides
984	0	1	1	215	0	142	0	22	1	0	22	37	50	0	189	0	0	0	78	0	53	1	0	0	0	38	0	0	k__Bacteria; p__Firmicutes; c__Clostridia; o__Clostridiales; f__Clostridiales_vadinBB60_group
985	0	0	0	244	1	0	0	11	1	0	0	0	0	68	0	0	0	0	1	111	0	0	0	0	0	0	0	0	k__Bacteria; p__Bacteroidetes; c__Bacteroidia; o__Bacteroidales; f__Rikenellaceae; g__Rikenellaceae_RC9_gut_group; s__uncultured_bacterium
986	0	0	0	109	0	0	0	104	63	0	5	0	0	1	1	0	1	0	0	0	23	0	1	2	0	1	0	0	k__Bacteria; p__Deferribacteres; c__Deferribacteres; o__Deferribacterales; f__Deferribacteraceae; g__Mucispirillum; Ambiguous_taxa
987	0	0	0	142	0	1	0	0	0	0	0	0	0	0	0	0	0	0	0	0	0	0	0	0	0	0	0	0	k__Bacteria; p__Actinobacteria; c__Actinobacteria
988	0	0	0	142	4	0	0	0	3	0	1	0	0	0	0	15	0	0	0	0	0	0	1	32	0	0	0	0	k__Bacteria; p__Actinobacteria; c__Actinobacteria; o__Frankiales; f__uncultured
989	0	0	1	67	0	0	0	0	5	0	0	0	0	0	64	0	26	0	0	0	0	0	0	0	36	0	0	0	k__Bacteria; p__Firmicutes; c__Clostridia; o__Clostridiales; f__Lachnospiraceae; g__uncultured; Ambiguous_taxa
990	0	0	0	33	0	0	0	0	0	0	1	0	0	0	0	0	0	0	0	0	41	0	0	0	0	0	0	0	k__Bacteria; p__Firmicutes; c__Negativicutes; o__Selenomonadales; f__Veillonellaceae; g__Allisonella; s__uncultured_bacterium
991	0	0	0	105	0	0	0	0	2	0	0	0	0	0	0	0	0	0	1	0	0	0	0	0	0	0	0	0	k__Bacteria; p__Firmicutes; c__Clostridia; o__Clostridiales; f__Lachnospiraceae; g__Lachnospiraceae_NK4A136_group; s__uncultured_bacterium
992	0	0	0	59	0	0	0	0	0	0	0	0	0	0	0	4	46	0	0	0	0	0	0	3	0	0	0	1	k__Bacteria; p__Proteobacteria; c__Alphaproteobacteria; o__Caulobacterales; f__Caulobacteraceae; g__Brevundimonas; Ambiguous_taxa
993	0	0	0	137	0	1	0	0	0	0	47	0	0	0	0	0	0	0	0	0	0	0	0	0	0	0	0	0	k__Bacteria; p__Proteobacteria; c__Gammaproteobacteria; o__CCD24; f__uncultured_bacterium; g__uncultured_bacterium; s__uncultured_bacterium
994	0	0	3	203	1	0	0	16	1	1	40	2	32	0	0	0	42	0	0	2	1	1	0	1	2	0	3	0	k__Bacteria; p__Firmicutes; c__Clostridia; o__Clostridiales; f__Peptostreptococcaceae
995	0	0	0	140	0	0	0	0	0	0	0	0	0	0	0	0	0	0	0	0	0	0	0	0	0	0	0	0	k__Bacteria; p__Bacteroidetes; c__Bacteroidia; o__Bacteroidales; f__Marinifilaceae; g__Butyricimonas; s__uncultured_bacterium
996	0	0	0	1	0	0	0	0	0	0	0	38	0	0	0	0	0	0	0	0	0	0	0	0	0	0	0	0	k__Bacteria; p__Firmicutes; c__Clostridia; o__Clostridiales; f__Ruminococcaceae; g__Intestinimonas; Ambiguous_taxa
997	0	0	0	93	0	0	0	0	0	0	0	0	0	0	0	0	0	0	0	0	0	0	0	0	0	0	0	0	k__Bacteria; p__Proteobacteria; c__Gammaproteobacteria; o__Betaproteobacteriales; f__Burkholderiaceae; g__Comamonas
998	0	0	0	129	0	0	0	0	0	0	0	0	0	0	0	0	0	0	0	0	0	0	0	0	0	0	0	0	k__Bacteria; p__Acidobacteria; c__Acidobacteriia; o__Subgroup_12; f__uncultured_bacterium; g__uncultured_bacterium; s__uncultured_bacterium
999	0	0	0	148	0	0	0	0	0	0	0	0	0	0	0	0	0	0	0	0	0	0	0	0	0	0	0	0	k__Bacteria; p__Nitrospirae; c__4-29-1; Ambiguous_taxa; Ambiguous_taxa; Ambiguous_taxa; Ambiguous_taxa
1000	0	0	0	113	1	0	0	0	0	0	0	0	0	0	0	0	0	0	0	0	0	0	0	0	0	0	0	0	k__Bacteria; p__Firmicutes; c__Clostridia; o__Clostridiales; f__Lachnospiraceae
1001	0	0	0	59	0	0	0	0	0	0	0	0	0	0	0	0	0	87	0	0	0	0	0	0	0	0	0	0	k__Bacteria; p__Actinobacteria; c__Acidimicrobiia; o__uncultured
1002	0	0	0	223	0	0	17	0	1	0	0	0	8	0	76	90	0	93	0	0	0	0	0	112	0	34	86	0	k__Bacteria; p__Firmicutes; c__Clostridia; o__Clostridiales; f__Lachnospiraceae; g__Blautia; s__Lachnospiraceae_bacterium_28-4
1003	0	0	0	50	0	0	0	0	0	0	0	0	0	97	0	0	0	0	0	0	0	0	0	0	0	0	0	0	k__Bacteria; p__Bacteroidetes; c__Bacteroidia; o__Bacteroidales; f__Bacteroidaceae; g__Bacteroides; s__Bacteroides_gallinaceum
1004	0	0	0	127	0	0	0	0	0	1	123	149	134	88	0	72	30	0	0	24	1	46	1	248	203	17	0	1	k__Bacteria; p__Proteobacteria; c__Alphaproteobacteria; o__Rickettsiales; f__Mitochondria; g__Gleditsia_sinensis; s__Gleditsia_sinensis
1005	0	0	0	81	0	0	0	0	0	0	0	0	0	0	0	0	0	0	0	0	0	0	0	0	0	0	0	0	k__Bacteria; p__Actinobacteria; c__Acidimicrobiia; o__IMCC26256; Ambiguous_taxa; Ambiguous_taxa; Ambiguous_taxa
1006	0	0	0	70	0	0	0	0	0	0	0	0	0	0	0	0	0	131	0	0	0	0	0	0	61	0	0	0	k__Bacteria; p__Gemmatimonadetes; c__Gemmatimonadetes; o__Gemmatimonadales; f__Gemmatimonadaceae; g__Gemmatimonas; s__uncultured_bacterium
1007	0	0	0	15	0	0	0	0	0	0	0	0	0	0	0	0	0	0	0	0	0	0	0	0	0	0	0	0	k__Bacteria; p__Firmicutes; c__Clostridia; o__Clostridiales; f__Clostridiales_vadinBB60_group; g__uncultured_bacterium; s__uncultured_bacterium
1008	0	0	0	50	2	0	0	0	0	0	1	0	0	0	0	0	1	100	0	0	0	9	0	0	0	0	0	0	k__Bacteria; p__Bacteroidetes; c__Bacteroidia; o__Bacteroidales; f__Rikenellaceae; g__Alistipes; s__uncultured_bacterium
1009	0	0	0	130	0	0	0	0	0	0	0	0	0	0	0	0	0	0	0	0	0	0	0	0	0	0	0	0	k__Bacteria; p__Gemmatimonadetes; c__Gemmatimonadetes; o__Gemmatimonadales; f__Gemmatimonadaceae; g__Gemmatirosa
1010	0	0	0	232	0	0	0	0	0	0	0	0	0	0	0	0	0	0	0	0	0	0	0	0	0	0	0	0	k__Bacteria; p__Nitrospirae; c__Thermodesulfovibrionia; o__uncultured; f__uncultured_bacterium; g__uncultured_bacterium; s__uncultured_bacterium
1011	0	0	0	55	1	0	0	3	2	1	0	0	0	0	0	0	0	0	0	77	0	0	0	0	1	44	0	0	k__Bacteria; p__Firmicutes; c__Clostridia; o__Clostridiales; f__Lachnospiraceae; g__Lachnospiraceae_NK4A136_group; s__uncultured_bacterium
1012	0	0	0	94	0	0	0	0	0	0	0	0	0	0	0	0	0	0	0	0	0	0	0	0	0	21	0	0	k__Bacteria; p__Acidobacteria; c__Acidobacteriia
1013	0	0	0	28	0	0	0	0	0	0	0	0	0	0	0	0	0	0	0	0	0	0	0	0	0	0	0	0	k__Bacteria; p__Firmicutes; c__Clostridia; o__Clostridiales; f__Ruminococcaceae
1014	0	0	0	138	0	0	0	0	9	0	0	0	0	33	157	0	0	101	0	1	0	0	0	0	0	110	0	0	k__Bacteria; p__Gemmatimonadetes; c__Gemmatimonadetes; o__Gemmatimonadales; f__Gemmatimonadaceae; g__uncultured; s__uncultured_Gemmatimonadales_bacterium
1015	0	0	0	31	0	0	0	0	7	0	0	0	14	0	0	24	20	0	0	0	2	0	0	0	0	0	0	0	k__Bacteria; p__Proteobacteria; c__Gammaproteobacteria; o__Betaproteobacteriales; f__Burkholderiaceae
1016	0	0	0	132	0	1	97	11	0	0	0	43	0	0	0	0	0	0	0	169	0	0	0	0	0	0	0	0	k__Bacteria; p__Firmicutes; c__Clostridia; o__Clostridiales; f__Ruminococcaceae; g__Ruminococcaceae_NK4A214_group; s__uncultured_bacterium
1017	0	1	0	123	0	0	0	0	0	0	0	0	0	0	48	0	0	0	0	67	0	0	0	0	0	0	0	0	k__Bacteria; p__Proteobacteria; c__Deltaproteobacteria; o__Myxococcales; f__Polyangiaceae; g__Pajaroellobacter
1018	0	0	0	23	0	0	0	0	0	0	0	0	2	0	0	0	0	0	0	0	0	0	0	0	0	0	0	0	k__Bacteria; p__Firmicutes; c__Clostridia; o__Clostridiales; f__Lachnospiraceae
1019	0	0	0	124	0	0	0	0	0	0	0	0	0	0	0	0	0	0	0	0	0	0	0	0	0	0	0	0	k__Bacteria; p__Bacteroidetes; c__Bacteroidia; o__Bacteroidales; f__Tannerellaceae; g__Parabacteroides; s__uncultured_bacterium
1020	0	0	0	39	0	19	39	0	0	0	0	0	47	0	0	0	0	0	1	0	0	0	0	20	0	0	157	5	k__Bacteria; p__Proteobacteria; c__Gammaproteobacteria; o__Betaproteobacteriales; f__Burkholderiaceae; g__Massilia; Ambiguous_taxa
1021	0	0	0	127	0	0	0	0	0	0	0	0	0	0	0	0	0	0	0	0	0	0	0	0	0	0	0	0	k__Bacteria; p__Bacteroidetes; c__Bacteroidia; o__Bacteroidales; f__Prevotellaceae; g__Prevotellaceae_UCG-001; s__uncultured_Bacteroidales_bacterium
1022	0	0	0	19	0	0	0	0	0	0	0	0	0	0	0	0	0	79	0	0	38	0	37	0	0	0	0	0	k__Bacteria; p__Bacteroidetes; c__Bacteroidia; o__Cytophagales; f__Microscillaceae; g__uncultured; s__metagenome
1023	0	0	0	91	0	0	0	0	0	0	0	0	0	0	0	0	0	0	0	0	0	0	0	0	0	0	0	0	k__Bacteria; p__Bacteroidetes; c__Bacteroidia; o__Bacteroidales; f__Muribaculaceae; g__uncultured_bacterium; s__uncultured_bacterium
1024	0	0	0	101	0	0	0	0	0	0	0	0	0	0	0	0	0	0	0	0	0	0	0	0	0	0	0	0	k__Bacteria; p__Bacteroidetes; c__Bacteroidia; o__Bacteroidales; f__Muribaculaceae
1025	0	0	0	125	0	0	0	0	0	0	0	0	0	0	0	0	0	0	0	0	0	0	0	0	0	0	0	0	k__Bacteria; p__Proteobacteria; c__Gammaproteobacteria
1026	0	0	0	96	0	0	0	0	0	0	0	0	0	0	0	0	0	0	0	0	0	0	0	0	0	0	0	0	k__Bacteria; p__Bacteroidetes; c__Bacteroidia; o__Chitinophagales; f__Chitinophagaceae
1027	0	0	0	221	0	0	0	0	0	0	0	0	0	0	0	0	0	0	0	0	0	0	0	0	0	0	0	0	k__Bacteria; p__Bacteroidetes; c__Bacteroidia; o__Bacteroidales
1028	0	0	0	208	0	0	0	0	0	0	0	0	0	0	0	0	0	0	0	0	0	0	0	0	0	0	0	0	k__Bacteria; p__Elusimicrobia; c__Lineage_IIa; o__uncultured_bacterium; f__uncultured_bacterium; g__uncultured_bacterium; s__uncultured_bacterium
1029	0	0	0	94	1	0	0	0	0	0	0	0	0	0	0	0	0	0	0	0	0	0	0	0	0	0	0	0	k__Bacteria; p__Firmicutes; c__Clostridia; o__Clostridiales
1030	0	0	2	134	143	0	0	0	0	0	0	0	0	0	0	0	0	0	0	0	28	0	0	45	0	0	0	0	k__Bacteria; p__Bacteroidetes; c__Bacteroidia; o__Bacteroidales; f__Muribaculaceae; g__Muribaculum
1031	0	0	0	49	0	0	0	0	0	0	0	0	0	0	0	0	0	0	0	0	0	0	0	0	0	0	0	0	k__Bacteria; p__Bacteroidetes; c__Bacteroidia; o__Bacteroidales; f__Bacteroidaceae; g__Bacteroides
1032	0	0	0	127	0	0	0	0	0	0	0	0	0	0	0	0	0	0	0	0	0	0	0	0	0	70	0	0	k__Bacteria; p__Firmicutes; c__Clostridia; o__Clostridiales; f__Lachnospiraceae
1033	0	0	0	100	0	211	0	0	0	0	0	0	0	0	0	0	0	0	0	0	0	0	0	0	0	0	0	0	k__Bacteria; p__Actinobacteria; c__Actinobacteria; o__Propionibacteriales; f__Nocardioidaceae; g__Nocardioides; s__Nocardioides_sp.
1034	0	0	0	38	0	0	0	0	0	0	1	0	0	0	0	0	0	0	0	0	54	0	0	0	1	0	0	0	k__Bacteria; p__Bacteroidetes; c__Bacteroidia; o__Bacteroidales; f__Muribaculaceae; g__uncultured_bacterium; s__uncultured_bacterium
1035	0	0	0	167	0	0	71	0	692	66	2	0	2	0	0	0	0	0	57	1	669	38	0	0	0	138	0	0	k__Bacteria; p__Firmicutes; c__Clostridia; o__Clostridiales; f__Ruminococcaceae; g__[Eubacterium]_coprostanoligenes_group
1036	0	1	0	108	0	0	80	1	1	1	31	33	28	0	0	44	0	0	0	0	0	39	0	0	0	0	65	36	k__Bacteria; p__Firmicutes; c__Clostridia; o__Clostridiales; f__Lachnospiraceae; g__Roseburia; s__uncultured_bacterium
1037	0	0	0	169	0	149	0	0	2	0	12	0	0	0	0	31	0	0	0	0	0	0	0	0	59	0	150	0	k__Bacteria; p__Bacteroidetes; c__Bacteroidia; o__Bacteroidales; f__Tannerellaceae; g__Parabacteroides; Ambiguous_taxa
1038	0	0	1	41	1	0	43	0	1	0	0	0	0	0	0	0	0	0	0	0	0	0	0	0	0	0	0	0	k__Bacteria; p__Bacteroidetes; c__Bacteroidia; o__Bacteroidales
1039	0	0	0	143	12	3	0	114	20	0	70	49	1	82	811	16	29	74	0	111	82	0	76	81	0	0	150	411	k__Bacteria; p__Fusobacteria; c__Fusobacteriia; o__Fusobacteriales; f__Fusobacteriaceae; g__Fusobacterium; Ambiguous_taxa
1040	0	1	0	70	0	0	113	8	7	53	78	0	0	0	0	44	76	62	211	0	52	48	0	32	0	0	0	1	k__Bacteria; p__Gemmatimonadetes; c__Gemmatimonadetes; o__Gemmatimonadales; f__Gemmatimonadaceae; g__uncultured; s__metagenome
1041	0	0	0	89	0	96	0	0	0	0	0	0	0	0	1	117	0	0	0	0	0	57	0	0	0	0	2	0	k__Bacteria; p__Proteobacteria; c__Gammaproteobacteria; o__Betaproteobacteriales; f__Burkholderiaceae; g__Pelomonas
1042	0	0	0	96	0	0	0	8	0	0	0	0	0	0	0	0	0	0	0	0	0	0	14	0	0	0	0	0	k__Bacteria; p__Firmicutes; c__Clostridia; o__Clostridiales; f__Lachnospiraceae
1043	0	0	0	21	0	0	0	0	0	0	0	0	0	0	2	0	0	0	15	0	0	0	0	0	0	0	0	0	k__Bacteria; p__Firmicutes; c__Bacilli; o__Lactobacillales; f__Enterococcaceae; g__Enterococcus
1044	0	0	0	132	140	0	10	22	1	0	0	0	5	0	0	21	28	0	0	0	20	86	0	157	0	0	81	51	k__Bacteria; p__Bacteroidetes; c__Bacteroidia; o__Bacteroidales; f__Prevotellaceae; g__Alloprevotella; s__uncultured_bacterium
1045	0	0	0	147	0	0	0	0	0	0	0	0	0	0	0	0	0	0	0	0	0	0	0	0	0	0	0	0	k__Bacteria; p__Proteobacteria; c__Alphaproteobacteria; o__Rhizobiales; f__Xanthobacteraceae; g__Pseudolabrys; Ambiguous_taxa
1046	1	0	0	162	0	0	19	16	13	102	317	65	9	37	2	134	31	0	1	106	105	232	366	157	68	91	0	0	k__Bacteria; p__Firmicutes; c__Clostridia; o__Clostridiales; f__Ruminococcaceae; g__Ruminococcaceae_UCG-014; s__gut_metagenome
1047	7	0	0	35	0	0	0	0	0	0	0	0	0	0	0	1	0	0	0	0	1	0	0	0	0	9	0	0	k__Bacteria; p__Firmicutes; c__Clostridia; o__Clostridiales; f__Lachnospiraceae; g__Lachnospiraceae_NK4A136_group
1048	0	0	0	19	0	0	0	5	0	0	0	0	0	0	0	0	0	0	0	0	0	0	0	0	1	0	0	0	k__Bacteria; p__Acidobacteria; c__Acidobacteriia; o__Acidobacteriales; f__uncultured
1049	0	0	0	85	0	0	0	0	13	123	0	71	13	0	0	28	0	0	106	0	41	0	82	0	0	0	76	0	k__Bacteria; p__Actinobacteria; c__Actinobacteria; o__Frankiales; f__Geodermatophilaceae
1050	0	0	0	47	0	0	45	0	1	0	0	0	0	0	0	0	3	0	0	0	0	0	66	0	0	0	32	0	k__Bacteria; p__Actinobacteria; c__Thermoleophilia; o__Gaiellales; f__uncultured; g__uncultured_bacterium; s__uncultured_bacterium
1051	0	0	0	117	0	0	0	0	0	0	0	0	0	0	0	0	0	0	0	0	0	0	0	0	0	0	0	0	k__Bacteria; p__Proteobacteria; c__Alphaproteobacteria
1052	0	0	0	32	0	0	0	0	0	0	0	0	0	0	0	0	0	0	0	0	0	0	0	0	0	0	0	0	k__Bacteria
1053	0	0	1	89	0	0	0	0	0	0	0	0	0	0	0	0	0	0	0	0	0	0	0	0	0	0	0	0	k__Bacteria; p__Bacteroidetes; c__Bacteroidia; o__Bacteroidales
1054	0	0	0	80	0	0	0	0	0	0	0	0	0	0	0	0	0	0	0	58	0	42	0	0	0	0	0	0	k__Bacteria; p__Acidobacteria; c__Acidobacteriia; o__Solibacterales; f__Solibacteraceae_(Subgroup_3); g__Bryobacter
1055	0	0	0	60	0	0	102	0	0	46	0	82	0	29	0	0	0	0	0	0	43	0	0	0	0	0	0	0	k__Bacteria; p__Firmicutes; c__Clostridia; o__Clostridiales; f__Ruminococcaceae; g__uncultured; s__gut_metagenome
1056	0	0	0	90	0	0	0	0	2	0	0	1	0	0	1	0	0	1	0	0	1	0	1	1	0	0	0	0	k__Bacteria; p__Bacteroidetes; c__Bacteroidia; o__Bacteroidales; f__Bacteroidaceae; g__Bacteroides; s__Bacteroides_caecigallinarum
1057	0	0	0	48	0	0	0	0	0	0	0	0	0	0	0	0	0	0	0	0	0	0	0	0	0	0	0	25	k__Bacteria; p__Firmicutes; c__Clostridia; o__Clostridiales; f__Lachnospiraceae
1058	0	0	0	86	0	0	0	0	0	113	0	0	0	69	0	0	0	0	0	0	9	0	0	0	0	0	1	0	k__Bacteria; p__Bacteroidetes; c__Bacteroidia; o__Bacteroidales; f__Muribaculaceae; g__uncultured_bacterium; s__uncultured_bacterium
1059	0	0	0	111	0	0	0	0	0	0	0	0	0	0	0	0	0	0	0	0	0	0	0	0	0	0	0	0	k__Bacteria; p__Actinobacteria; c__Thermoleophilia
1060	0	0	1	56	0	0	0	0	0	0	0	0	0	0	0	0	0	0	0	0	0	0	0	0	0	0	0	0	k__Bacteria; p__Firmicutes; c__Clostridia; o__Clostridiales
1061	0	0	0	68	0	0	0	0	0	0	0	0	0	0	0	0	0	0	0	0	0	0	0	0	0	0	0	0	k__Bacteria; p__Bacteroidetes; c__Bacteroidia; o__Bacteroidales; f__Barnesiellaceae; g__Barnesiella; Ambiguous_taxa
1062	0	0	0	95	0	0	0	0	0	0	0	0	0	0	0	0	0	0	0	0	0	0	0	0	0	0	0	0	k__Bacteria; p__Firmicutes; c__Clostridia; o__Clostridiales; f__Lachnospiraceae
1063	0	0	0	53	0	0	0	0	0	0	0	0	0	0	0	0	0	0	0	0	0	0	0	0	0	0	0	13	k__Bacteria; p__Firmicutes; c__Bacilli; o__Lactobacillales; f__Lactobacillaceae; g__Lactobacillus
1064	0	0	0	12	0	0	0	0	0	0	29	0	0	0	0	0	0	74	0	81	0	23	0	0	0	0	0	0	k__Bacteria; p__Proteobacteria; c__Gammaproteobacteria; o__Xanthomonadales; f__Rhodanobacteraceae; g__Dokdonella; Ambiguous_taxa
1065	0	0	0	59	0	0	0	0	0	60	0	0	0	0	0	0	0	0	0	0	0	8	0	0	0	0	0	0	k__Bacteria; p__Bacteroidetes; c__Bacteroidia; o__Chitinophagales; f__Chitinophagaceae; g__uncultured
1066	0	0	0	45	0	0	0	0	0	0	0	0	0	0	0	0	0	0	0	0	0	0	0	0	0	0	0	0	k__Bacteria; p__Bacteroidetes; c__Bacteroidia; o__Bacteroidales
1067	0	0	1	147	0	0	0	0	0	0	0	0	0	0	0	0	0	0	0	0	0	0	0	0	0	0	0	0	k__Bacteria; p__Firmicutes; c__Clostridia; o__Clostridiales; f__Clostridiales_vadinBB60_group; g__uncultured_bacterium; s__uncultured_bacterium
1068	0	0	0	93	0	0	19	0	0	20	0	13	0	0	0	53	0	0	0	0	0	0	0	0	0	2	0	0	k__Bacteria; p__Bacteroidetes; c__Bacteroidia; o__Flavobacteriales; f__Weeksellaceae; g__Chryseobacterium
1069	0	0	0	64	0	0	0	0	0	0	0	0	0	0	0	0	0	0	0	0	0	0	0	0	0	0	0	0	k__Bacteria; p__Acidobacteria; c__Acidobacteriia; o__Acidobacteriales; f__uncultured
1070	0	0	1	47	0	0	0	0	0	0	0	0	0	0	0	0	0	0	0	0	0	0	0	0	0	0	0	0	k__Bacteria; p__Bacteroidetes; c__Bacteroidia; o__Bacteroidales; f__Muribaculaceae; g__uncultured_bacterium; s__uncultured_bacterium
1071	0	0	0	72	0	0	0	0	0	0	0	0	0	0	189	0	0	0	0	0	0	0	0	0	0	0	0	0	k__Bacteria; p__Nitrospirae; c__Thermodesulfovibrionia; o__uncultured; Ambiguous_taxa; Ambiguous_taxa; Ambiguous_taxa
1072	0	0	0	59	0	0	0	1	1	0	0	0	0	0	0	0	0	0	0	0	0	0	0	32	0	0	0	0	k__Bacteria; p__Firmicutes; c__Clostridia; o__Clostridiales; f__Lachnospiraceae
1073	0	0	0	11	0	0	0	0	0	0	0	0	0	0	0	0	0	0	0	0	0	0	0	0	0	0	0	0	k__Bacteria; p__Bacteroidetes; c__Bacteroidia; o__Bacteroidales; f__Bacteroidaceae; g__Bacteroides; s__Bacteroides_caecigallinarum
1074	0	0	0	100	0	0	0	0	0	0	0	0	0	0	84	0	0	0	0	0	0	0	0	0	0	0	0	0	k__Bacteria; p__Firmicutes; c__Clostridia; o__Clostridiales; f__Ruminococcaceae; g__Oscillibacter; Ambiguous_taxa
1075	0	0	0	49	0	118	0	0	0	0	0	0	0	0	0	0	0	0	0	0	0	0	0	0	0	51	0	0	k__Bacteria; p__Acidobacteria; c__Acidobacteriia; o__Subgroup_2; Ambiguous_taxa; Ambiguous_taxa; Ambiguous_taxa
1076	0	0	0	44	117	0	0	0	0	0	43	43	1	0	0	0	0	0	0	0	1	0	0	0	0	0	0	0	k__Bacteria; p__Proteobacteria; c__Alphaproteobacteria; o__Rhizobiales; f__Methyloligellaceae; g__uncultured
1077	0	0	0	2	0	0	0	11	0	0	0	0	0	1	0	0	0	0	0	0	0	0	0	0	0	0	0	0	k__Bacteria; p__Firmicutes; c__Clostridia; o__Clostridiales; f__Lachnospiraceae; g__Marvinbryantia
1078	0	0	0	97	0	0	0	0	0	0	0	0	0	0	0	0	0	0	0	0	0	0	0	0	0	0	0	0	k__Bacteria; p__Bacteroidetes; c__Bacteroidia; o__Bacteroidales; f__Prevotellaceae
1079	0	0	0	125	0	0	0	0	0	1	0	0	0	0	0	0	0	0	0	0	0	0	0	0	0	0	0	0	k__Bacteria; p__Firmicutes; c__Clostridia; o__Clostridiales; f__Lachnospiraceae; g__[Ruminococcus]_torques_group; s__bacterium_ic1294
1080	0	0	0	75	0	0	0	0	0	0	0	0	0	0	0	0	0	0	0	0	36	0	0	0	0	0	0	0	k__Bacteria; p__Bacteroidetes; c__Bacteroidia; o__Cytophagales; f__Microscillaceae; g__uncultured
1081	0	2	0	150	0	0	0	0	0	0	0	0	0	0	0	0	0	0	0	0	0	0	0	0	52	0	0	0	k__Bacteria; p__Proteobacteria; c__Gammaproteobacteria; o__KF-JG30-C25
1082	1	0	0	16	262	116	38	18	6	94	5	0	27	73	50	40	0	32	48	122	0	102	0	84	0	0	76	0	k__Bacteria; p__Firmicutes; c__Clostridia; o__Clostridiales; f__Ruminococcaceae; g__Ruminococcaceae_UCG-014
1083	0	0	0	3	0	0	0	0	0	0	0	0	0	0	53	0	0	0	0	0	0	0	0	0	0	0	0	0	k__Bacteria; p__Proteobacteria; c__Gammaproteobacteria; o__Betaproteobacteriales; f__TRA3-20; Ambiguous_taxa; Ambiguous_taxa
1084	0	0	0	57	2	0	0	0	0	0	0	0	0	0	0	0	0	0	0	0	0	0	0	0	0	0	0	0	k__Bacteria; p__Bacteroidetes; c__Bacteroidia; o__Bacteroidales; f__Muribaculaceae; g__uncultured_bacterium; s__uncultured_bacterium
1085	0	0	0	124	0	0	0	13	0	0	0	0	0	0	82	0	0	0	0	0	0	0	0	0	0	0	0	0	k__Bacteria; p__Actinobacteria; c__Actinobacteria; o__Frankiales; f__Acidothermaceae; g__Acidothermus
1086	0	0	0	35	0	0	0	0	0	0	0	0	1	0	0	1	0	0	0	1	0	0	1	0	17	0	0	2	k__Bacteria; p__Proteobacteria; c__Gammaproteobacteria; o__Steroidobacterales; f__Steroidobacteraceae; g__Steroidobacter
1087	0	1	0	74	0	0	6	419	5	7	63	0	10	0	0	158	1	0	0	0	0	0	3	0	2	3	145	0	k__Bacteria; p__Bacteroidetes; c__Bacteroidia; o__Bacteroidales; f__Muribaculaceae; g__uncultured_bacterium; s__uncultured_bacterium
1088	0	0	0	8	0	0	0	0	0	0	0	0	0	0	0	0	0	0	0	0	0	0	0	0	1	0	0	0	k__Bacteria; p__Actinobacteria; c__Actinobacteria; o__Propionibacteriales; f__Nocardioidaceae; g__Nocardioides; Ambiguous_taxa
1089	0	0	0	102	0	0	0	0	0	1	0	0	0	13	0	0	0	0	0	0	0	0	0	1	0	0	0	0	k__Bacteria; p__Firmicutes; c__Clostridia; o__Clostridiales; f__Lachnospiraceae
1090	0	0	0	82	0	0	0	0	0	0	0	0	0	0	0	0	0	0	0	0	0	0	0	0	0	0	0	0	k__Bacteria; p__Actinobacteria
1091	0	0	0	117	0	0	0	0	0	0	0	0	0	0	0	0	0	0	0	0	0	0	0	0	0	0	0	0	k__Bacteria; p__Firmicutes; c__Bacilli; o__Bacillales; f__Alicyclobacillaceae; g__Tumebacillus
1092	0	0	0	64	0	0	0	0	0	0	0	0	0	0	0	0	0	0	0	0	0	0	0	0	0	0	0	0	k__Bacteria; p__Proteobacteria; c__Alphaproteobacteria; o__Caulobacterales; f__Hyphomonadaceae; g__SWB02; Ambiguous_taxa
1093	0	0	0	26	0	93	30	0	1	0	0	0	0	0	0	26	0	0	0	0	0	0	0	0	0	0	0	0	k__Bacteria; p__Bacteroidetes; c__Bacteroidia; o__Bacteroidales; f__Muribaculaceae
1094	0	0	0	12	0	0	59	2	8	0	0	0	1	78	0	48	0	0	27	0	69	149	0	0	0	0	64	53	k__Bacteria; p__Bacteroidetes; c__Bacteroidia; o__Bacteroidales; f__Bacteroidaceae; g__Bacteroides; s__Bacteroides_caecimuris
1095	0	0	1	97	0	0	0	0	0	0	0	0	0	0	0	0	0	0	0	7	0	0	0	0	0	0	0	0	k__Bacteria; p__Bacteroidetes; c__Bacteroidia; o__Bacteroidales; f__Muribaculaceae; g__uncultured_bacterium; s__uncultured_bacterium
1096	0	0	0	13	0	0	0	0	0	0	0	0	0	13	0	0	0	0	0	0	0	0	0	0	0	0	0	0	k__Bacteria; p__Bacteroidetes; c__Bacteroidia; o__Bacteroidales; f__Bacteroidaceae; g__Bacteroides; s__Bacteroides_caecicola
1097	0	0	0	9	0	0	0	0	0	0	0	0	0	0	0	0	0	0	0	0	0	0	0	0	0	0	0	0	k__Bacteria; p__Acidobacteria; c__Thermoanaerobaculia; o__Thermoanaerobaculales; f__Thermoanaerobaculaceae; g__Subgroup_10
1098	0	0	0	13	0	0	0	0	0	0	0	0	0	0	0	0	0	0	0	0	0	0	0	0	0	0	0	0	k__Bacteria; p__Firmicutes; c__Clostridia; o__Clostridiales; f__Christensenellaceae; g__Christensenellaceae_R-7_group
1099	0	0	0	17	0	0	0	0	0	0	0	0	0	0	0	0	0	0	0	0	0	0	0	0	0	0	0	0	k__Bacteria
1100	0	0	1	115	0	214	103	13	386	158	102	199	171	156	73	145	256	0	2	263	173	157	55	138	180	90	200	108	k__Bacteria; p__Firmicutes; c__Clostridia; o__Clostridiales; f__Lachnospiraceae; g__Lachnospira
1101	0	1	0	1	0	0	51	20	2	59	29	6	19	61	0	129	35	0	0	0	96	8	105	185	128	2	0	1	k__Bacteria; p__Firmicutes; c__Clostridia; o__Clostridiales; f__Ruminococcaceae; g__Oscillibacter; s__uncultured_bacterium
1102	0	0	0	1	0	0	0	0	0	0	0	0	0	0	0	0	0	1	0	0	0	0	0	0	0	0	0	1	k__Bacteria; p__Gemmatimonadetes; c__Gemmatimonadetes; o__Gemmatimonadales; f__Gemmatimonadaceae; g__uncultured; s__uncultured_bacterium
1103	0	0	1	143	12	35	0	0	0	0	0	0	0	0	0	0	0	0	0	0	0	0	0	0	20	0	1	0	k__Bacteria; p__Actinobacteria; c__Thermoleophilia; o__Solirubrobacterales; f__Solirubrobacteraceae; g__Solirubrobacter; s__uncultured_bacterium
1104	0	0	0	1	0	0	141	41	2	0	91	44	31	140	1	52	82	0	121	0	46	69	167	101	32	92	0	150	k__Bacteria; p__Firmicutes; c__Clostridia; o__Clostridiales; f__Ruminococcaceae; g__[Eubacterium]_coprostanoligenes_group; s__uncultured_organism
1105	0	0	0	2	0	0	0	0	0	0	0	0	0	0	1	0	0	0	0	0	0	0	0	0	0	0	0	0	k__Bacteria; p__Firmicutes; c__Clostridia; o__Clostridiales
1106	0	0	0	1	0	1	0	0	0	0	0	0	0	0	0	0	1	0	1	0	0	0	0	0	0	0	0	0	k__Bacteria; p__Bacteroidetes; c__Bacteroidia; o__Bacteroidales; f__Rikenellaceae; g__Rikenellaceae_RC9_gut_group
1107	1	0	0	1	293	0	0	0	0	0	0	0	0	0	0	0	0	0	0	0	0	0	0	0	0	0	0	0	k__Bacteria; p__Firmicutes; c__Clostridia; o__Clostridiales; f__Ruminococcaceae
1108	0	0	0	1	1	149	0	0	0	0	0	0	1	0	0	0	0	0	0	0	0	0	0	0	0	0	0	1	k__Bacteria; p__Firmicutes; c__Clostridia; o__Clostridiales; f__Lachnospiraceae
1109	0	0	0	2	0	0	0	1	0	0	0	0	0	1	0	1	0	0	1	1	0	1	0	0	0	1	0	0	k__Bacteria; p__Firmicutes; c__Clostridia; o__Clostridiales; f__Ruminococcaceae
1110	0	0	0	1	0	0	0	0	0	0	0	0	0	0	0	0	0	0	0	0	0	4	0	0	0	0	0	0	k__Bacteria
1111	0	0	0	1	0	84	0	20	0	41	0	73	4	0	136	2	0	0	0	0	0	0	0	0	0	0	0	0	k__Bacteria; p__Firmicutes; c__Erysipelotrichia; o__Erysipelotrichales; f__Erysipelotrichaceae; g__Allobaculum
1112	0	0	0	15	0	37	0	0	4	0	0	0	0	0	0	0	0	0	0	0	0	0	0	0	0	0	114	0	k__Bacteria; p__Proteobacteria; c__Gammaproteobacteria; o__Pseudomonadales; f__Moraxellaceae; g__Acinetobacter; Ambiguous_taxa
1113	0	0	0	1	0	0	0	0	0	0	0	0	0	0	0	0	0	0	0	0	0	0	0	0	0	0	0	0	k__Bacteria; p__Proteobacteria; c__Gammaproteobacteria; o__Betaproteobacteriales; f__TRA3-20; g__uncultured_bacterium; s__uncultured_bacterium
1114	0	0	0	3	0	0	0	6	0	0	0	0	0	0	0	0	0	0	2	0	0	0	0	0	0	0	0	1	k__Bacteria; p__Firmicutes; c__Bacilli; o__Bacillales; f__Family_XI; g__Gemella; s__uncultured_bacterium
1115	0	0	0	1	0	0	0	0	0	0	0	0	0	0	0	0	0	0	0	0	0	0	0	0	0	0	0	66	k__Bacteria; p__Firmicutes; c__Clostridia; o__Clostridiales; f__Lachnospiraceae
1116	0	0	0	1	0	1	0	0	0	0	0	0	0	1	0	1	0	0	0	0	0	0	0	0	0	0	0	0	k__Bacteria; p__Bacteroidetes; c__Bacteroidia; o__Chitinophagales; f__Chitinophagaceae; g__uncultured; Ambiguous_taxa
1117	0	0	0	1	0	0	0	0	0	1	1	0	0	0	0	0	1	0	0	0	0	0	0	0	0	0	0	1	k__Bacteria; p__Bacteroidetes; c__Bacteroidia; o__Bacteroidales; f__Muribaculaceae; g__uncultured_bacterium; s__uncultured_bacterium
1118	1	0	0	1	0	0	133	1431	4	0	100	0	22	74	109	107	0	1	3525	160	263	21	41	471	0	306	26	6	k__Bacteria; p__Bacteroidetes; c__Bacteroidia; o__Flavobacteriales; f__Flavobacteriaceae; g__Myroides
1119	0	0	0	1	0	0	0	0	1	0	0	0	0	1	0	0	0	0	0	0	0	0	1	0	0	0	1	0	k__Bacteria; p__Bacteroidetes; c__Bacteroidia; o__Bacteroidales; f__Muribaculaceae; g__uncultured_bacterium; s__uncultured_bacterium
1120	0	0	0	1	2	0	1	0	0	0	0	16	0	0	0	0	2	0	0	0	0	0	1	0	0	0	0	0	k__Bacteria; p__Bacteroidetes; c__Bacteroidia; o__Bacteroidales; f__Muribaculaceae; g__uncultured_bacterium; s__uncultured_bacterium
1121	0	0	0	0	30	0	0	0	0	0	0	0	0	0	0	0	0	0	0	0	0	0	0	0	0	51	0	0	k__Bacteria; p__Proteobacteria; c__Alphaproteobacteria; o__Rhizobiales; f__Beijerinckiaceae; g__uncultured; Ambiguous_taxa
1122	0	1	0	1	113	109	135	0	3	83	59	1	15	85	69	0	25	109	0	0	0	47	0	0	0	71	29	1	k__Bacteria; p__Firmicutes; c__Clostridia; o__Clostridiales; f__Lachnospiraceae; g__Blautia; s__Lachnospiraceae_bacterium_28-4
1123	0	0	0	0	130	0	0	0	0	0	0	0	0	0	0	0	0	1	0	0	0	0	0	0	3	0	0	0	k__Bacteria; p__Bacteroidetes; c__Bacteroidia; o__Bacteroidales; f__Muribaculaceae
1124	0	0	0	0	171	0	0	0	1	0	0	0	0	0	0	0	0	0	0	0	0	0	0	0	0	0	0	0	k__Bacteria; p__Bacteroidetes; c__Bacteroidia; o__Bacteroidales; f__Muribaculaceae; g__uncultured_bacterium; s__uncultured_bacterium
1125	0	5	0	0	84	0	0	0	0	74	1	5	0	0	105	0	0	0	1	45	0	0	103	61	64	12	0	19	k__Bacteria; p__Acidobacteria; c__Acidobacteriia; o__Acidobacteriales; f__uncultured
1126	0	0	0	0	127	0	0	4	68	0	0	24	26	0	150	0	0	0	0	0	87	0	39	63	1	0	0	133	k__Bacteria; p__Firmicutes; c__Bacilli; o__Lactobacillales; f__Streptococcaceae; g__Streptococcus
1127	0	0	0	0	129	0	0	0	0	0	0	0	0	0	0	0	0	0	0	0	0	0	0	0	0	0	0	0	k__Bacteria; p__Proteobacteria; c__Alphaproteobacteria; o__Rhizobiales; f__Beijerinckiaceae
1128	0	0	0	0	82	0	0	0	1	0	0	0	0	0	0	0	0	0	0	0	0	0	0	0	0	0	0	0	k__Bacteria; p__Bacteroidetes; c__Bacteroidia; o__Flavobacteriales; f__Flavobacteriaceae; g__Flavobacterium
1129	0	0	0	0	236	0	1	26	14	106	0	155	0	0	0	0	0	0	0	364	0	0	0	70	0	0	142	7	k__Bacteria; p__Actinobacteria; c__Actinobacteria; o__Frankiales; f__Geodermatophilaceae; g__Blastococcus
1130	0	0	0	0	95	0	0	0	0	0	0	0	0	0	0	0	0	0	0	0	0	0	0	0	0	0	0	0	k__Bacteria; p__Bacteroidetes; c__Bacteroidia; o__Bacteroidales; f__Muribaculaceae; g__uncultured_bacterium; s__uncultured_bacterium
1131	0	0	0	0	171	0	0	0	0	0	0	0	0	0	0	0	0	0	0	1	0	41	0	0	1	0	0	0	k__Bacteria; p__Bacteroidetes; c__Bacteroidia; o__Bacteroidales
1132	0	0	0	0	79	0	0	0	0	0	0	0	0	0	0	37	70	1	0	94	0	0	0	33	0	0	0	0	k__Bacteria; p__Proteobacteria; c__Alphaproteobacteria; o__Caulobacterales; f__Caulobacteraceae; g__uncultured; s__uncultured_Caulobacteraceae_bacterium
1133	0	0	0	0	258	0	0	0	0	0	0	0	0	0	0	0	0	0	0	0	0	0	0	0	0	0	0	0	k__Bacteria; p__Entotheonellaeota; c__Entotheonellia; o__Entotheonellales; f__Entotheonellaceae; g__uncultured_bacterium; s__uncultured_bacterium
1134	0	0	0	0	97	0	0	12	7	0	0	7	0	0	0	0	0	0	0	0	0	1	0	1	0	0	0	0	k__Bacteria; p__Bacteroidetes; c__Bacteroidia; o__Bacteroidales; f__Rikenellaceae; g__Rikenellaceae_RC9_gut_group; s__uncultured_bacterium
1135	0	0	0	0	231	0	0	0	0	0	0	0	0	0	0	0	0	35	0	0	1	0	69	0	0	0	0	0	k__Bacteria; p__Bacteroidetes; c__Bacteroidia; o__Bacteroidales; f__Prevotellaceae; g__Prevotella_2; s__uncultured_bacterium
1136	0	0	0	0	132	0	0	0	1	0	0	0	0	0	63	41	0	1	0	84	0	0	0	0	126	2	0	0	k__Bacteria; p__Firmicutes; c__Clostridia; o__Clostridiales; f__Lachnospiraceae; g__Blautia; s__Lachnospiraceae_bacterium_615
1137	0	0	0	0	134	0	0	0	0	0	0	0	0	0	0	0	0	0	0	0	0	0	0	0	0	0	7	0	k__Bacteria; p__Bacteroidetes; c__Bacteroidia; o__Sphingobacteriales; f__AKYH767; Ambiguous_taxa; Ambiguous_taxa
1138	0	0	0	0	218	0	0	0	0	1	39	0	0	0	0	0	0	0	0	0	0	0	0	0	0	0	0	0	k__Bacteria; p__Proteobacteria; c__Gammaproteobacteria; o__Xanthomonadales; f__Xanthomonadaceae; g__Stenotrophomonas
1139	0	0	0	0	274	0	0	0	3	0	1	0	2	0	0	0	0	0	0	0	0	0	0	0	0	0	0	0	k__Bacteria; p__Firmicutes; c__Clostridia; o__Clostridiales; f__Ruminococcaceae; g__Ruminococcus_1
1140	0	0	0	0	87	0	0	0	0	0	0	0	0	0	0	0	0	0	0	0	0	0	0	22	0	0	0	0	k__Bacteria; p__Bacteroidetes; c__Bacteroidia; o__Bacteroidales; f__Muribaculaceae; g__uncultured_rumen_bacterium; s__uncultured_rumen_bacterium
1141	0	0	0	0	122	0	0	0	0	0	0	0	0	0	0	0	0	0	0	0	0	0	0	0	0	0	0	0	k__Bacteria; p__Proteobacteria; c__Alphaproteobacteria; o__Rhizobiales
1142	0	1	0	0	109	1	45	0	1	70	2	24	11	38	3	39	0	0	0	1	104	59	0	21	0	0	0	0	k__Bacteria; p__Bacteroidetes; c__Bacteroidia; o__Bacteroidales; f__Rikenellaceae; g__Alistipes
1143	0	0	0	0	72	0	0	9	0	0	0	0	0	0	0	0	0	0	0	0	0	0	0	0	0	0	0	0	k__Bacteria; p__Acidobacteria; c__Acidobacteriia; o__Subgroup_2; f__uncultured_Acidobacteria_bacterium; g__uncultured_Acidobacteria_bacterium; s__uncultured_Acidobacteria_bacterium
1144	0	1	7	0	43	0	0	0	0	0	31	0	0	0	0	0	0	0	0	0	0	2	0	0	1	0	1	0	k__Bacteria; p__Actinobacteria; c__Thermoleophilia; o__Gaiellales; f__uncultured; g__uncultured_bacterium; s__uncultured_bacterium
1145	0	0	0	0	117	0	0	0	0	0	0	0	0	0	0	0	0	0	0	0	0	0	0	0	0	0	0	0	k__Bacteria; p__Proteobacteria; c__Gammaproteobacteria; o__Betaproteobacteriales; f__Burkholderiaceae; g__Parasutterella; s__uncultured_bacterium
1146	32	0	5	0	139	0	0	5	1	0	0	1	23	0	0	0	0	3	0	0	0	3	0	0	0	52	0	11	k__Bacteria; p__Actinobacteria; c__Actinobacteria; o__Micrococcales; f__Promicromonosporaceae; g__Cellulosimicrobium; Ambiguous_taxa
1147	0	0	0	0	125	0	0	0	0	0	0	0	0	0	0	0	0	0	0	0	0	0	0	0	0	0	0	1	k__Bacteria; p__Firmicutes; c__Clostridia; o__Clostridiales; f__Lachnospiraceae
1148	0	0	0	3	81	0	0	0	0	4	0	49	0	0	21	0	0	0	291	0	0	0	0	0	32	0	0	0	k__Bacteria; p__Proteobacteria; c__Gammaproteobacteria; o__Betaproteobacteriales; f__Nitrosomonadaceae; g__MND1
1149	0	0	0	0	113	0	0	0	4	0	0	0	0	0	0	0	0	79	0	0	1	0	0	0	0	0	0	0	k__Bacteria; p__Actinobacteria; c__Actinobacteria; o__Bifidobacteriales; f__Bifidobacteriaceae; g__Bifidobacterium
1150	0	0	0	0	68	31	0	0	0	0	0	0	0	0	0	0	0	0	0	0	0	0	0	0	0	0	0	0	k__Bacteria; p__Acidobacteria; c__Acidobacteriia; o__Solibacterales; f__Solibacteraceae_(Subgroup_3); g__Bryobacter; Ambiguous_taxa
1151	0	0	0	1	87	137	0	0	0	0	0	0	0	0	0	0	0	0	0	0	0	0	0	0	6	0	0	0	k__Bacteria; p__Firmicutes; c__Clostridia; o__Clostridiales; f__Lachnospiraceae; g__Herbinix
1152	0	0	0	0	317	0	0	0	0	0	0	0	0	0	0	0	0	0	0	0	0	0	0	0	0	0	0	0	k__Bacteria; p__Actinobacteria; c__0319-7L14; o__uncultured_bacterium; f__uncultured_bacterium; g__uncultured_bacterium; s__uncultured_bacterium
1153	0	0	0	0	93	0	0	0	0	0	0	0	0	0	0	0	0	0	0	0	0	0	0	0	0	0	0	0	k__Bacteria; p__Proteobacteria; c__Gammaproteobacteria; o__Betaproteobacteriales; f__Nitrosomonadaceae; g__Ellin6067; Ambiguous_taxa
1154	0	0	0	0	186	0	0	0	0	0	0	0	0	0	0	0	38	0	0	0	0	0	0	0	0	0	0	0	k__Bacteria; p__Bacteroidetes; c__Bacteroidia; o__Bacteroidales; f__Muribaculaceae; g__uncultured_bacterium; s__uncultured_bacterium
1155	0	0	0	0	182	0	0	0	0	0	0	0	0	0	0	0	0	0	0	1	0	0	0	0	0	0	0	0	k__Bacteria; p__Firmicutes; c__Clostridia; o__Clostridiales; f__Lachnospiraceae
1156	0	0	0	0	154	0	0	0	0	7	25	0	0	0	0	0	0	0	0	0	0	0	0	0	0	0	0	0	k__Bacteria; p__Nitrospirae; c__4-29-1; Ambiguous_taxa; Ambiguous_taxa; Ambiguous_taxa; Ambiguous_taxa
1157	0	0	0	0	205	0	0	0	0	0	0	0	0	0	0	0	0	0	0	0	0	0	0	0	0	0	0	0	k__Bacteria; p__Bacteroidetes; c__Bacteroidia; o__Bacteroidales; f__Muribaculaceae; g__uncultured_bacterium; s__uncultured_bacterium
1158	0	0	0	0	99	0	0	0	0	0	0	0	0	28	0	0	0	0	0	0	1	0	0	0	0	0	0	0	k__Bacteria; p__Bacteroidetes; c__Bacteroidia; o__Bacteroidales; f__Muribaculaceae; g__uncultured_bacterium; s__uncultured_bacterium
1159	0	0	2	0	116	0	0	0	0	0	0	2	0	0	0	0	0	0	0	1	0	1	1	0	0	0	1	0	k__Bacteria; p__Bacteroidetes; c__Bacteroidia; o__Bacteroidales; f__Muribaculaceae; g__uncultured_bacterium; s__uncultured_bacterium
1160	0	0	0	0	111	0	0	0	0	0	0	0	0	0	0	0	0	0	0	0	0	0	0	0	0	0	0	0	k__Bacteria; p__Actinobacteria; c__Thermoleophilia; o__Solirubrobacterales
1161	0	0	0	0	112	0	0	0	2	0	0	0	0	0	0	0	0	0	0	0	0	0	0	0	0	0	0	0	k__Bacteria; p__Fibrobacteres; c__Fibrobacteria; o__Fibrobacterales; f__Fibrobacteraceae; g__possible_genus_04; s__metagenome
1162	0	0	0	0	237	0	0	0	0	0	0	0	0	0	0	0	2	0	0	0	2	1	0	118	0	0	0	0	k__Bacteria; p__Bacteroidetes; c__Bacteroidia; o__Bacteroidales
1163	0	0	0	0	30	0	0	0	0	0	0	0	0	0	0	0	0	0	0	0	0	0	0	0	0	0	0	0	k__Bacteria; p__Proteobacteria; c__Gammaproteobacteria; o__EC3; f__uncultured_bacterium; g__uncultured_bacterium; s__uncultured_bacterium
1164	0	0	0	0	119	0	0	0	0	0	0	0	0	0	0	0	28	0	0	1	0	0	0	0	0	0	0	0	k__Bacteria; p__Bacteroidetes; c__Bacteroidia; o__Bacteroidales; f__Muribaculaceae; g__mouse_gut_metagenome; s__mouse_gut_metagenome
1165	0	0	0	0	149	0	0	0	0	0	0	0	0	0	0	0	0	0	11	0	0	0	0	0	0	0	0	0	k__Bacteria; p__Elusimicrobia; c__Elusimicrobia; o__Lineage_IV; f__Elusimicrobia_bacterium_GWA2_69_24; g__Elusimicrobia_bacterium_GWA2_69_24; s__Elusimicrobia_bacterium_GWA2_69_24
1166	0	0	0	0	117	0	0	0	0	0	0	0	0	0	0	0	0	0	0	0	0	0	0	0	0	0	0	0	k__Bacteria; p__Bacteroidetes; c__Bacteroidia; o__Bacteroidales; f__Muribaculaceae
1167	0	0	0	1	117	0	0	2	0	0	1	0	0	0	0	0	0	0	1	0	0	0	0	0	0	0	0	0	k__Bacteria; p__Bacteroidetes; c__Bacteroidia; o__Bacteroidales; f__Muribaculaceae; g__uncultured_bacterium; s__uncultured_bacterium
1168	0	0	0	0	101	0	0	1	1	0	0	0	0	0	0	0	0	0	0	0	0	0	0	0	0	0	0	0	k__Bacteria; p__Bacteroidetes; c__Bacteroidia; o__Sphingobacteriales; f__Sphingobacteriaceae; g__Mucilaginibacter; s__uncultured_Mucilaginibacter_sp.
1169	0	0	0	0	217	71	49	0	0	0	0	0	0	20	0	0	17	0	0	46	0	53	0	0	23	46	76	0	k__Bacteria; p__Bacteroidetes; c__Bacteroidia; o__Cytophagales; f__Microscillaceae; g__uncultured; s__metagenome
1170	0	0	0	0	114	116	0	4	0	0	0	0	0	0	0	0	47	0	0	6	48	0	72	0	0	46	80	0	k__Bacteria; p__Bacteroidetes; c__Bacteroidia; o__Bacteroidales; f__Prevotellaceae; g__Prevotella; Ambiguous_taxa
1171	0	0	0	0	202	0	0	0	0	0	0	0	0	0	1	0	0	0	0	0	0	0	0	49	0	0	0	0	k__Bacteria; p__Firmicutes; c__Clostridia; o__Clostridiales; f__Lachnospiraceae; g__Lachnospiraceae_NK4A136_group
1172	0	0	0	0	131	0	0	0	3	54	1	27	7	0	1	1	0	12	0	0	0	0	0	0	0	0	0	35	k__Bacteria; p__Proteobacteria; c__Alphaproteobacteria; o__Caulobacterales; f__Hyphomonadaceae; g__Hirschia; s__metagenome
1173	0	0	0	0	107	0	0	0	0	0	0	0	0	0	0	0	0	0	0	0	0	0	0	0	0	0	0	0	k__Bacteria; p__Bacteroidetes; c__Bacteroidia; o__Bacteroidales; f__Muribaculaceae
1174	0	0	1	0	86	0	0	0	0	141	1	0	0	0	0	0	0	0	0	1	0	0	0	0	0	0	0	0	k__Bacteria; p__Bacteroidetes; c__Bacteroidia; o__Bacteroidales; f__Muribaculaceae; g__uncultured_bacterium; s__uncultured_bacterium
1175	0	0	1	0	106	0	0	0	0	15	0	0	0	16	0	0	0	0	0	0	0	0	0	0	0	0	0	0	k__Bacteria; p__Bacteroidetes; c__Bacteroidia; o__Bacteroidales; f__Muribaculaceae
1176	0	0	0	0	178	1	0	0	0	0	0	39	0	0	0	0	0	0	0	0	0	0	0	0	0	0	0	0	k__Bacteria; p__Proteobacteria; c__Gammaproteobacteria; o__Oceanospirillales; f__Hahellaceae; g__Hahella; Ambiguous_taxa
1177	0	0	0	0	127	108	0	0	0	0	0	0	0	39	0	0	0	167	0	0	0	0	0	0	0	0	109	1	k__Bacteria; p__Actinobacteria; c__Rubrobacteria; o__Rubrobacterales; f__Rubrobacteriaceae; g__Rubrobacter
1178	0	0	0	0	101	1	0	4	35	0	0	0	78	0	0	1	24	134	0	0	1	0	51	83	27	0	1	0	k__Bacteria; p__Firmicutes; c__Clostridia; o__Clostridiales; f__Lachnospiraceae
1179	0	0	0	0	210	0	0	0	0	0	0	0	0	0	0	3	0	78	0	0	0	0	0	0	0	0	0	0	k__Bacteria; p__Bacteroidetes; c__Bacteroidia; o__Bacteroidales; f__Marinifilaceae; g__Odoribacter; Ambiguous_taxa
1180	0	0	0	0	117	0	52	16	2	0	0	111	0	0	0	0	0	0	0	0	0	52	0	0	0	22	39	117	k__Bacteria; p__Firmicutes; c__Clostridia; o__Clostridiales; f__Ruminococcaceae; g__Ruminococcaceae_UCG-002; s__uncultured_rumen_bacterium
1181	0	0	0	0	71	0	0	0	0	0	0	0	0	0	0	0	0	0	0	0	0	0	0	0	0	0	0	0	k__Bacteria; p__Proteobacteria; c__Alphaproteobacteria
1182	0	0	0	0	85	0	0	0	0	0	0	0	0	0	0	0	0	0	29	0	0	29	0	0	0	0	0	0	k__Bacteria; p__Acidobacteria; c__Acidobacteriia; o__Subgroup_2; f__uncultured_forest_soil_bacterium; g__uncultured_forest_soil_bacterium; s__uncultured_forest_soil_bacterium
1183	0	0	0	0	149	0	0	0	2	0	0	0	19	0	0	48	0	0	0	92	0	0	0	134	0	0	0	0	k__Bacteria; p__Proteobacteria; c__Alphaproteobacteria; o__Rhizobiales; f__Beijerinckiaceae; g__Roseiarcus
1184	0	0	0	0	251	0	0	0	0	0	0	0	0	0	0	0	0	1	0	0	0	0	0	1	0	0	0	0	k__Bacteria; p__Actinobacteria; c__Thermoleophilia
1185	0	0	0	0	87	0	0	0	0	0	0	0	0	1	0	1	0	0	0	0	0	0	0	0	0	0	0	0	k__Bacteria; p__Bacteroidetes; c__Bacteroidia; o__Bacteroidales; f__Muribaculaceae; g__uncultured_bacterium; s__uncultured_bacterium
1186	0	100	56	0	369	0	0	8	2	66	0	0	17	1	57	20	0	0	90	212	0	44	0	0	0	89	139	0	k__Bacteria; p__Actinobacteria; c__Actinobacteria; o__Streptomycetales; f__Streptomycetaceae; g__Streptomyces
1187	0	0	0	0	124	0	0	0	0	0	0	0	0	0	0	0	0	0	0	0	0	0	0	0	0	0	0	0	k__Bacteria; p__Proteobacteria; c__Gammaproteobacteria; o__B2M28; f__uncultured_gamma_proteobacterium; g__uncultured_gamma_proteobacterium; s__uncultured_gamma_proteobacterium
1188	0	0	0	0	85	0	0	0	0	0	0	0	0	0	0	0	0	0	0	0	0	0	0	0	47	0	0	0	k__Bacteria; p__Bacteroidetes; c__Bacteroidia; o__Bacteroidales; f__Prevotellaceae; g__Prevotellaceae_UCG-001; s__uncultured_bacterium
1189	0	0	1	0	130	0	0	0	0	0	0	0	0	0	0	0	0	0	0	0	0	0	0	0	0	0	0	0	k__Bacteria; p__Proteobacteria; c__Gammaproteobacteria; o__Xanthomonadales; f__Xanthomonadaceae; g__Arenimonas; s__uncultured_bacterium
1190	0	0	0	0	81	0	0	0	0	0	0	0	0	0	0	0	0	0	0	0	0	0	0	0	0	0	0	0	k__Bacteria; p__Bacteroidetes; c__Bacteroidia; o__Bacteroidales
1191	0	0	0	0	49	0	0	0	0	0	0	0	0	0	0	0	0	0	0	0	0	0	0	0	0	0	0	0	k__Bacteria; p__Proteobacteria; c__Deltaproteobacteria; o__Desulfovibrionales; f__Desulfovibrionaceae; g__Desulfovibrio
1192	0	0	0	0	154	0	0	0	0	0	0	0	0	0	0	0	0	0	0	0	0	0	0	0	0	0	0	0	k__Bacteria; p__Acidobacteria; c__Acidobacteriia; o__Subgroup_2
1193	0	9	0	0	124	0	0	0	0	0	0	0	0	0	0	0	0	0	0	0	0	0	0	0	0	48	0	0	k__Bacteria; p__Bacteroidetes; c__Bacteroidia; o__Bacteroidales; f__Bacteroidaceae; g__Bacteroides
1194	0	1	0	0	94	166	40	0	1	0	17	1	24	1	1	1	0	1	0	331	1	0	0	1	2	143	1	66	k__Bacteria; p__Firmicutes; c__Clostridia; o__Clostridiales; f__Lachnospiraceae; g__Lachnospiraceae_NK4A136_group
1195	0	0	0	0	210	0	0	0	0	0	0	1	1	0	0	0	2	0	0	0	0	14	0	0	1	0	0	0	k__Bacteria; p__Bacteroidetes; c__Bacteroidia; o__Bacteroidales
1196	0	0	0	0	229	0	0	0	0	0	0	0	0	0	0	0	0	0	0	0	0	0	0	0	0	0	0	0	k__Bacteria; p__Gemmatimonadetes; c__Gemmatimonadetes; o__Gemmatimonadales; f__Gemmatimonadaceae; g__uncultured; s__uncultured_bacterium
1197	0	0	1	0	97	0	0	0	0	0	0	0	0	1	0	24	25	0	0	0	0	0	0	0	0	0	0	60	k__Bacteria; p__Firmicutes; c__Clostridia; o__Clostridiales; f__Lachnospiraceae
1198	0	0	1	0	89	0	0	0	0	0	0	0	0	0	0	0	0	0	0	0	92	0	0	0	0	0	0	0	k__Bacteria; p__Firmicutes; c__Clostridia; o__Clostridiales; f__Lachnospiraceae
1199	0	0	2	0	104	0	0	0	0	0	0	0	0	0	0	0	0	0	0	0	0	0	0	0	0	0	0	0	k__Bacteria; p__Bacteroidetes; c__Bacteroidia; o__Bacteroidales; f__Muribaculaceae; g__uncultured_bacterium; s__uncultured_bacterium
1200	0	0	0	0	65	0	0	0	0	0	0	0	0	0	0	0	0	0	0	0	0	0	0	0	0	0	0	0	k__Bacteria; p__Chloroflexi; c__Ktedonobacteria; o__Ktedonobacterales; f__JG30-KF-AS9
1201	0	0	0	0	160	0	0	0	0	0	0	0	0	0	0	0	0	0	0	0	0	0	0	0	0	0	0	0	k__Bacteria; p__Proteobacteria; c__Gammaproteobacteria; o__Betaproteobacteriales; f__SC-I-84
1202	0	0	0	0	95	0	0	0	0	0	0	1	0	0	0	0	23	0	0	0	1	0	0	40	0	0	0	0	k__Bacteria; p__Proteobacteria; c__Alphaproteobacteria; o__Rhizobiales; f__KF-JG30-B3; Ambiguous_taxa; Ambiguous_taxa
1203	0	0	0	0	98	0	0	0	0	0	0	0	0	0	0	0	0	0	0	0	0	0	0	0	0	0	0	0	k__Bacteria; p__Actinobacteria; c__Actinobacteria; o__Streptosporangiales; f__Thermomonosporaceae
1204	0	0	0	0	74	0	0	0	3	0	0	0	0	0	0	0	0	0	0	0	0	0	0	0	0	0	0	0	k__Bacteria; p__Bacteroidetes; c__Bacteroidia; o__Bacteroidales; f__Muribaculaceae; g__uncultured_bacterium; s__uncultured_bacterium
1205	0	0	0	0	44	0	0	0	0	0	0	0	0	0	0	0	0	0	0	0	0	0	0	0	0	0	0	0	k__Bacteria; p__Bacteroidetes; c__Bacteroidia; o__Bacteroidales; f__Muribaculaceae
1206	0	0	0	0	98	0	0	0	0	0	0	0	0	0	0	0	0	0	0	0	0	0	0	0	0	0	0	0	k__Bacteria; p__Firmicutes; c__Clostridia; o__Clostridiales; f__Ruminococcaceae
1207	0	0	0	0	159	0	56	0	0	0	34	19	0	0	0	0	0	0	0	0	53	0	76	80	0	0	0	0	k__Bacteria; p__Acidobacteria; c__Acidobacteriia; o__Acidobacteriales; f__Acidobacteriaceae_(Subgroup_1); g__Granulicella
1208	3	173	0	3	438	1	141	28	1148	575	83	615	125	204	130	447	215	4	63	1	332	319	176	516	370	67	111	119	k__Bacteria; p__Firmicutes; c__Clostridia; o__Clostridiales; f__Lachnospiraceae; g__Roseburia
1209	0	0	0	0	92	0	0	0	0	0	0	0	0	0	0	0	0	0	0	0	0	0	0	0	0	0	151	0	k__Bacteria; p__Proteobacteria; c__Deltaproteobacteria; o__Myxococcales; f__Haliangiaceae; g__Haliangium
1210	0	0	0	0	95	0	0	0	0	0	0	0	0	0	0	1	0	0	0	0	0	0	76	0	0	0	78	0	k__Bacteria; p__Firmicutes; c__Clostridia; o__Clostridiales; f__Ruminococcaceae; g__Faecalibacterium; s__bacterium_ic1379
1211	0	0	0	0	138	0	0	0	0	0	0	0	0	0	0	0	0	2	0	0	0	0	0	0	0	0	0	0	k__Bacteria; p__Proteobacteria; c__Alphaproteobacteria; o__Caulobacterales; f__Caulobacteraceae; g__uncultured; s__uncultured_bacterium
1212	6	0	1	0	288	0	0	0	7	0	0	0	0	1	1	0	0	0	0	0	37	2	2	0	59	0	0	1	k__Bacteria; p__Proteobacteria; c__Alphaproteobacteria; o__Sphingomonadales; f__Sphingomonadaceae; g__Altererythrobacter; Ambiguous_taxa
1213	0	0	0	1	144	0	0	0	0	82	0	0	0	0	0	0	0	0	0	0	0	0	0	0	0	0	0	0	k__Bacteria; p__Actinobacteria; c__Acidimicrobiia; o__IMCC26256; Ambiguous_taxa; Ambiguous_taxa; Ambiguous_taxa
1214	0	1	0	1	71	0	0	29	2	0	0	0	0	0	0	5	0	0	0	60	0	0	46	0	0	0	0	0	k__Bacteria; p__Firmicutes; c__Clostridia; o__Clostridiales; f__Ruminococcaceae; g__Ruminococcaceae_UCG-014
1215	0	0	0	1	96	0	0	2	0	84	0	0	0	308	19	68	0	0	90	0	66	316	0	8	0	0	12	0	k__Bacteria; p__Actinobacteria; c__Actinobacteria; o__Corynebacteriales; f__Corynebacteriaceae; g__Corynebacterium_1
1216	0	0	0	0	53	0	0	0	0	0	0	0	0	0	0	0	0	0	0	0	0	0	0	0	0	0	0	0	k__Bacteria; p__Firmicutes; c__Clostridia; o__Clostridiales; f__Lachnospiraceae
1217	0	0	0	0	97	109	0	0	0	0	0	0	20	0	0	0	50	0	0	0	0	0	0	0	85	0	0	0	k__Bacteria; p__Actinobacteria; c__Actinobacteria; o__Frankiales; f__Acidothermaceae; g__Acidothermus; Ambiguous_taxa
1218	0	0	0	0	50	0	0	0	0	0	0	0	0	0	0	0	0	0	0	0	0	0	0	0	0	0	0	0	k__Bacteria; p__Bacteroidetes; c__Bacteroidia; o__Bacteroidales
1219	0	0	0	0	151	0	0	0	1	0	0	0	0	0	0	0	0	0	0	0	0	0	0	0	0	0	0	0	k__Bacteria; p__Actinobacteria; c__Acidimicrobiia; o__Actinomarinales; f__uncultured
1220	0	0	0	0	39	0	0	0	0	0	0	0	0	0	0	0	0	0	0	0	0	0	0	0	0	0	0	0	k__Bacteria; p__Firmicutes; c__Clostridia; o__Clostridiales
1221	0	0	0	0	100	0	0	0	0	0	0	0	0	0	0	0	0	0	0	0	0	0	0	0	83	0	0	0	k__Bacteria; p__Actinobacteria; c__Actinobacteria; o__Propionibacteriales; f__Nocardioidaceae; g__Nocardioides
1222	0	0	0	0	144	0	0	0	0	0	0	0	0	0	0	0	0	0	0	0	0	0	0	0	0	0	0	0	k__Bacteria; p__Proteobacteria; c__Gammaproteobacteria; o__Betaproteobacteriales; f__Gallionellaceae
1223	0	1	3	0	87	0	0	0	0	0	0	0	0	0	0	0	0	85	0	0	0	0	46	36	0	0	0	1	k__Bacteria; p__Bacteroidetes; c__Bacteroidia; o__Bacteroidales; f__Muribaculaceae; g__uncultured_bacterium; s__uncultured_bacterium
1224	1	0	0	0	29	0	0	0	0	0	0	0	0	0	0	0	0	0	0	0	0	0	0	0	0	0	0	0	k__Bacteria; p__Firmicutes; c__Clostridia; o__Clostridiales; f__Lachnospiraceae
1225	1	0	0	0	132	0	0	0	0	0	0	0	0	0	0	0	0	0	0	0	0	0	0	0	0	0	0	0	k__Bacteria; p__Bacteroidetes; c__Bacteroidia; o__Bacteroidales; f__Muribaculaceae
1226	0	0	0	0	94	0	0	0	0	0	0	0	0	0	0	0	0	0	0	0	0	0	0	0	0	0	0	0	k__Bacteria; p__Bacteroidetes; c__Bacteroidia; o__Bacteroidales
1227	0	0	1	0	93	1	0	0	0	17	0	0	0	0	2	0	1	2	1	0	0	1	0	0	0	0	0	0	k__Bacteria; p__Bacteroidetes; c__Bacteroidia; o__Bacteroidales; f__Muribaculaceae; g__uncultured_bacterium; s__uncultured_bacterium
1228	1	1	0	0	85	106	0	12	0	0	160	0	0	1	1	27	1	0	1	0	74	0	30	1	0	0	4	1	k__Bacteria; p__Proteobacteria; c__Gammaproteobacteria; o__Xanthomonadales; f__Rhodanobacteraceae; g__Chujaibacter; s__uncultured_bacterium
1229	0	0	0	0	93	0	0	0	0	0	0	0	0	0	0	0	0	0	74	0	0	0	1	0	0	0	0	0	k__Bacteria; p__Bacteroidetes; c__Bacteroidia; o__Bacteroidales; f__Muribaculaceae; g__uncultured_bacterium; s__uncultured_bacterium
1230	0	0	0	0	30	0	0	0	0	0	0	0	0	0	0	0	0	0	0	0	0	0	0	0	0	0	0	0	k__Bacteria; p__Acidobacteria; c__Acidobacteriia; o__Subgroup_2; f__uncultured_Acidobacteriaceae_bacterium; g__uncultured_Acidobacteriaceae_bacterium; s__uncultured_Acidobacteriaceae_bacterium
1231	0	1	0	1	118	0	44	0	0	0	0	0	29	0	0	0	1	1	0	1	0	1	1	0	0	1	0	0	k__Bacteria; p__Firmicutes; c__Clostridia; o__Clostridiales; f__Ruminococcaceae; g__[Eubacterium]_coprostanoligenes_group; s__human_gut_metagenome
1232	0	0	0	0	75	0	0	0	0	0	0	0	0	0	0	0	0	0	0	0	0	0	0	0	0	0	0	0	k__Bacteria; p__Firmicutes; c__Clostridia; o__Clostridiales; f__Lachnospiraceae; g__Lachnospiraceae_NK4A136_group; s__uncultured_bacterium
1233	0	0	0	0	112	0	0	0	0	0	0	0	0	0	0	0	0	82	0	0	0	0	0	0	0	0	0	0	k__Bacteria; p__Proteobacteria; c__Gammaproteobacteria; o__Betaproteobacteriales; f__SC-I-84; g__uncultured_bacterium; s__uncultured_bacterium
1234	0	1	0	0	39	0	0	9	4	1	0	1	0	0	0	5	35	0	23	0	48	0	1	0	0	0	1	0	k__Bacteria; p__Firmicutes; c__Clostridia; o__Clostridiales; f__Ruminococcaceae; g__Ruminiclostridium_9; s__uncultured_bacterium
1235	0	0	0	0	93	0	1	0	0	46	0	12	16	0	0	0	0	0	21	0	0	0	0	74	58	0	0	0	k__Bacteria; p__Actinobacteria; c__Acidimicrobiia; o__IMCC26256
1236	1	0	0	0	73	0	0	0	0	0	0	0	0	0	0	0	0	0	0	0	0	0	0	0	0	0	0	0	k__Bacteria; p__Bacteroidetes; c__Bacteroidia; o__Bacteroidales; f__Muribaculaceae; g__uncultured_bacterium; s__uncultured_bacterium
1237	0	0	0	1	214	0	0	0	0	0	0	0	0	0	0	0	0	0	0	0	0	0	0	0	0	0	0	0	k__Bacteria; p__Elusimicrobia; c__Elusimicrobia; o__MVP-88
1238	0	0	0	0	88	0	0	0	0	0	0	0	1	0	47	0	0	0	0	0	0	0	0	0	0	0	0	0	k__Bacteria; p__Proteobacteria; c__Gammaproteobacteria; o__Betaproteobacteriales; f__Neisseriaceae; g__Neisseria
1239	1	1	0	0	117	0	0	9	8	0	0	0	0	0	0	45	0	59	59	0	0	26	0	0	37	32	0	54	k__Bacteria; p__Bacteroidetes; c__Bacteroidia; o__Bacteroidales; f__Bacteroidaceae; g__Bacteroides; s__uncultured_organism
1240	0	0	0	0	122	0	0	0	1	16	0	80	0	1	117	0	0	0	0	0	0	10	0	5	0	0	0	0	k__Bacteria; p__Firmicutes; c__Clostridia; o__Clostridiales; f__Lachnospiraceae; g__Lachnospiraceae_NK4A136_group; s__uncultured_bacterium
1241	1	1	1	0	100	113	54	13	12	2	4	1	0	2	0	1	23	1	159	12	0	0	34	1	0	52	55	3	k__Bacteria; p__Firmicutes; c__Clostridia; o__Clostridiales; f__Ruminococcaceae
1242	0	0	0	0	97	0	0	0	0	0	0	0	0	0	0	0	0	0	0	0	0	0	0	0	0	0	0	0	k__Bacteria; p__Bacteroidetes; c__Bacteroidia; o__Bacteroidales; f__Muribaculaceae; g__uncultured_bacterium; s__uncultured_bacterium
1243	0	1	0	0	164	0	0	0	0	0	0	0	0	0	0	0	0	0	0	0	0	0	0	0	0	0	0	0	k__Bacteria; p__Firmicutes; c__Clostridia; o__Clostridiales; f__Lachnospiraceae
1244	0	0	0	0	102	0	49	0	57	0	0	34	44	0	0	112	100	0	0	0	3	0	0	43	1	0	0	94	k__Bacteria; p__Firmicutes; c__Clostridia; o__Clostridiales; f__Lachnospiraceae
1245	0	0	0	0	78	0	0	0	0	0	0	0	4	0	0	0	0	0	0	0	0	0	0	0	0	0	7	0	k__Bacteria; p__Bacteroidetes; c__Bacteroidia; o__Bacteroidales; f__Rikenellaceae; g__Alistipes; s__uncultured_bacterium
1246	0	0	0	0	55	111	54	0	0	0	0	0	0	0	0	0	82	0	0	0	46	0	0	0	0	0	0	0	k__Bacteria; p__Acidobacteria; c__Acidobacteriia; o__Acidobacteriales; f__Koribacteraceae; g__Candidatus_Koribacter
1247	0	0	0	0	54	0	0	0	0	78	0	0	0	0	0	0	0	0	0	31	0	0	0	102	0	0	6	0	k__Bacteria; p__Acidobacteria; c__Acidobacteriia; o__Subgroup_2
1248	0	0	0	0	74	0	52	6	4	0	22	9	32	0	0	0	0	0	5	0	76	0	0	87	0	0	57	0	k__Bacteria; p__Actinobacteria; c__Actinobacteria; o__Propionibacteriales; f__Nocardioidaceae; g__Marmoricola; Ambiguous_taxa
1249	0	0	0	0	93	0	15	153	0	0	17	0	14	0	0	55	0	147	39	0	7	0	98	0	7	12	65	0	k__Bacteria; p__Firmicutes; c__Clostridia; o__Clostridiales; f__Ruminococcaceae; g__Ruminococcaceae_UCG-014
1250	0	0	0	0	95	141	0	6	4	0	0	87	28	52	0	0	19	0	0	0	0	0	33	38	34	1	70	0	k__Bacteria; p__Bacteroidetes; c__Bacteroidia; o__Bacteroidales; f__Tannerellaceae; g__Parabacteroides; Ambiguous_taxa
1251	0	0	0	0	101	0	0	0	0	0	0	0	0	0	0	0	0	0	0	0	0	0	0	0	0	0	0	0	k__Bacteria; p__Bacteroidetes; c__Bacteroidia; o__Bacteroidales
1252	0	0	0	0	99	0	0	0	0	0	0	0	0	0	0	0	0	0	0	0	0	22	0	0	0	0	0	0	k__Bacteria; p__Bacteroidetes; c__Bacteroidia; o__Cytophagales; f__Microscillaceae
1253	0	0	0	0	67	0	0	0	0	0	0	0	0	0	0	0	0	0	0	0	0	0	0	0	0	0	0	0	k__Bacteria; p__Actinobacteria; c__Actinobacteria; o__Catenulisporales; f__Actinospicaceae; g__Actinospica; Ambiguous_taxa
1254	0	0	0	0	140	0	0	0	0	0	0	0	0	0	0	0	0	0	0	0	0	0	0	0	0	0	0	0	k__Bacteria; p__Proteobacteria; c__Deltaproteobacteria; o__Myxococcales; f__Sandaracinaceae
1255	0	0	0	0	156	0	0	0	0	0	0	0	0	1	0	0	0	0	0	0	0	2	0	1	0	0	0	0	k__Bacteria; p__Bacteroidetes; c__Bacteroidia; o__Bacteroidales; f__Muribaculaceae; g__uncultured_bacterium; s__uncultured_bacterium
1256	0	0	0	0	102	0	0	0	0	0	0	0	0	0	0	0	0	0	0	0	0	0	0	0	0	0	0	0	k__Bacteria; p__Bacteroidetes; c__Bacteroidia; o__Bacteroidales
1257	0	0	0	0	2	0	0	0	0	0	0	0	0	0	0	0	0	0	0	0	0	0	0	0	0	0	0	0	k__Bacteria; p__Bacteroidetes; c__Bacteroidia
1258	0	0	0	0	78	0	0	0	0	0	0	0	0	0	0	0	0	0	0	0	0	0	0	0	0	0	0	0	k__Bacteria; p__Bacteroidetes; c__Bacteroidia; o__Bacteroidales
1259	0	0	0	0	31	0	0	0	0	0	0	0	0	0	0	0	0	0	0	0	0	0	0	0	0	0	0	0	k__Bacteria; p__Firmicutes; c__Clostridia; o__Clostridiales
1260	0	0	1	1	131	0	0	0	0	0	30	0	7	27	0	0	0	21	0	3	2	0	1	1	0	0	0	0	k__Bacteria; p__Actinobacteria; c__Actinobacteria; o__Frankiales; f__Acidothermaceae; g__Acidothermus; Ambiguous_taxa
1261	0	0	0	0	137	0	0	0	0	0	0	0	0	0	200	0	0	0	0	0	0	0	0	0	0	0	0	0	k__Bacteria; p__Proteobacteria; c__Gammaproteobacteria; o__Betaproteobacteriales; f__TRA3-20; Ambiguous_taxa; Ambiguous_taxa
1262	0	0	0	0	19	0	0	0	0	0	0	0	0	0	0	0	0	0	0	0	0	0	0	0	0	0	0	0	k__Bacteria; p__Proteobacteria; c__Deltaproteobacteria; o__Myxococcales; f__Polyangiaceae; g__Pajaroellobacter; Ambiguous_taxa
1263	27	107	185	606	440	108	235	21	1	175	146	258	69	100	140	15	74	92	161	41	59	149	218	107	223	202	128	212	k__Bacteria; p__Acidobacteria; c__Acidobacteriia; o__Subgroup_2
1264	0	0	0	0	1	0	0	0	0	1	982	1	1	52	0	0	0	0	0	0	0	0	461	0	767	0	0	545	k__Bacteria; p__Proteobacteria; c__Alphaproteobacteria; o__Caulobacterales; f__Hyphomonadaceae; g__Hyphobacterium; Ambiguous_taxa
1265	0	0	0	0	2	0	0	0	0	0	1	0	0	0	0	0	0	0	0	0	0	11	0	0	0	0	0	0	k__Bacteria; p__Firmicutes; c__Clostridia; o__Clostridiales; f__Lachnospiraceae
1266	0	0	0	0	36	0	1	0	0	0	0	0	6	1	0	3	0	0	94	0	0	0	0	0	0	51	0	0	k__Bacteria; p__Firmicutes; c__Clostridia; o__Clostridiales; f__Clostridiales_vadinBB60_group; g__uncultured_bacterium; s__uncultured_bacterium
1267	0	0	0	0	2	0	0	0	0	0	0	0	0	0	0	0	0	0	0	0	0	0	0	0	0	0	0	0	k__Bacteria; p__Bacteroidetes; c__Bacteroidia; o__Bacteroidales; f__Muribaculaceae
1268	8	1	14	30	92	75	20	1	0	4	4	10	2	34	19	0	6	0	22	0	0	6	72	0	1	1	0	25	k__Bacteria; p__Firmicutes; c__Clostridia; o__Clostridiales; f__Lachnospiraceae; g__Lachnospiraceae_NK4A136_group; s__uncultured_bacterium
1269	0	0	0	0	1	0	57	156	7	31	47	87	8	5	0	125	52	190	96	0	38	85	98	348	62	52	58	16	k__Bacteria; p__Actinobacteria; c__Actinobacteria; o__Bifidobacteriales; f__Bifidobacteriaceae; g__Bifidobacterium
1270	0	0	0	0	1	0	0	0	0	0	0	0	0	0	0	0	0	0	0	0	0	0	0	0	0	0	0	0	k__Bacteria; p__Proteobacteria; c__Gammaproteobacteria; o__Betaproteobacteriales; f__Rhodocyclaceae
1271	0	0	0	0	2	0	0	0	0	0	0	0	0	0	0	0	0	0	0	0	0	0	0	0	0	0	0	0	k__Bacteria; p__Bacteroidetes; c__Bacteroidia
1272	0	0	0	0	77	0	0	0	0	0	0	0	0	0	1	0	0	0	0	0	0	0	0	0	0	0	0	0	k__Bacteria; p__Acidobacteria; c__Acidobacteriia; o__Acidobacteriales; f__Acidobacteriaceae_(Subgroup_1); Ambiguous_taxa; Ambiguous_taxa
1273	0	0	1	1	4	1	2	1	0	0	0	0	2	0	0	3	0	0	0	0	3	1	0	0	0	1	0	2	k__Bacteria; p__Cyanobacteria; c__Oxyphotobacteria; o__Chloroplast
1274	0	0	0	0	15	0	0	0	1	0	0	0	0	0	0	0	0	0	1	0	20	0	0	0	0	53	0	0	k__Bacteria; p__Proteobacteria; c__Deltaproteobacteria; o__Myxococcales; f__BIrii41; Ambiguous_taxa; Ambiguous_taxa
1275	0	0	0	0	2	0	0	0	0	0	0	0	0	0	0	0	0	0	0	0	0	0	0	0	0	0	0	0	k__Bacteria; p__Proteobacteria; c__Alphaproteobacteria; o__Rhizobiales; f__Xanthobacteraceae
1276	0	0	0	0	2	1	0	2	0	0	0	0	0	0	1	0	0	100	0	0	0	0	0	1	0	0	69	0	k__Bacteria; p__Bacteroidetes; c__Bacteroidia; o__Bacteroidales; f__Muribaculaceae; g__uncultured_bacterium; s__uncultured_bacterium
1277	0	0	0	0	9	0	51	0	1	0	0	0	0	1	0	0	28	0	0	83	1	0	0	0	0	0	0	0	k__Bacteria; p__Actinobacteria; c__Actinobacteria; o__Micrococcales; f__Micrococcaceae
1278	0	0	0	0	1	0	0	0	0	0	0	0	0	0	0	0	0	0	0	0	0	0	0	0	0	0	0	0	k__Bacteria; p__Bacteroidetes; c__Bacteroidia; o__Bacteroidales; f__Muribaculaceae; g__uncultured_bacterium; s__uncultured_bacterium
1279	0	0	0	0	104	0	0	0	0	0	0	0	0	0	0	0	0	0	0	0	0	0	0	0	0	0	0	0	k__Bacteria; p__Bacteroidetes; c__Bacteroidia; o__Bacteroidales; f__Muribaculaceae; g__uncultured_bacterium; s__uncultured_bacterium
1280	0	0	0	0	2	0	0	0	0	0	0	0	0	0	0	0	0	0	0	0	0	0	0	0	0	0	0	0	k__Bacteria; p__Bacteroidetes; c__Bacteroidia; o__Bacteroidales
1281	0	0	0	0	10	340	35	0	4	1	1	0	0	0	129	32	25	116	341	201	0	0	0	11	0	67	48	0	k__Bacteria; p__Bacteroidetes; c__Bacteroidia; o__Bacteroidales; f__Rikenellaceae; g__Alistipes
1282	0	21	13	2	156	0	0	1	0	0	5	0	39	37	52	50	0	0	74	1	0	21	74	0	6	1	0	14	k__Bacteria; p__Firmicutes; c__Clostridia; o__Clostridiales; f__Lachnospiraceae
1283	0	0	0	0	1	0	0	0	0	0	0	0	9	0	0	0	1	2	0	0	0	0	1	0	0	0	0	0	k__Bacteria; p__Proteobacteria; c__Alphaproteobacteria; o__Rhodospirillales; f__uncultured; g__Azospirillum_sp._47_25; s__Azospirillum_sp._47_25
1284	0	0	0	0	1	0	0	0	0	0	67	0	0	0	0	0	0	0	0	0	0	0	0	0	0	0	0	0	k__Bacteria; p__Firmicutes; c__Clostridia; o__Clostridiales; f__Ruminococcaceae; g__Ruminococcaceae_UCG-010; s__uncultured_bacterium
1285	0	0	0	2	1	0	1	1	0	2	1	2	0	2	1	0	0	1	0	1	1	0	1	2	0	0	0	0	k__Bacteria; p__Firmicutes; c__Clostridia; o__Clostridiales; f__Lachnospiraceae
1286	1	0	0	0	1	192	0	0	0	0	0	0	0	0	0	0	29	0	0	0	0	0	0	0	0	0	0	0	k__Bacteria; p__Proteobacteria; c__Gammaproteobacteria; o__Betaproteobacteriales; f__Burkholderiaceae; g__Rhodoferax
1287	0	0	0	0	1	137	0	0	0	0	87	0	0	0	0	0	0	0	0	0	0	0	0	0	0	0	0	0	k__Bacteria; p__Actinobacteria; c__Actinobacteria; o__Propionibacteriales; f__Nocardioidaceae; g__Nocardioides; s__uncultured_bacterium
1288	0	0	0	0	1	0	98	0	4	0	0	0	23	0	0	0	40	0	0	0	71	0	0	0	0	0	0	73	k__Bacteria; p__Firmicutes; c__Clostridia; o__Clostridiales; f__Lachnospiraceae; g__Lachnospiraceae_NK4A136_group
1289	0	0	0	0	1	0	0	0	2	0	0	1	0	4	3	2	0	0	3	6	89	0	131	0	96	0	0	0	k__Bacteria; p__Firmicutes; c__Bacilli; o__Lactobacillales; f__Lactobacillaceae; g__Lactobacillus; s__Lactobacillus_mucosae
1290	0	0	0	0	2	0	0	0	0	0	0	0	0	0	0	0	0	0	0	0	0	0	0	0	0	0	0	0	k__Bacteria; p__Acidobacteria; c__Acidobacteriia; o__Acidobacteriales; f__Koribacteraceae; g__Candidatus_Koribacter; Ambiguous_taxa
1291	0	0	0	0	2	0	0	0	0	0	0	0	0	0	0	0	0	0	0	0	0	0	0	0	0	0	0	0	k__Bacteria; p__Proteobacteria; c__Alphaproteobacteria; o__Sphingomonadales; f__Sphingomonadaceae
1292	0	0	1	0	2	0	32	0	0	0	0	0	1	0	0	0	0	0	0	0	0	0	0	0	0	0	0	0	k__Bacteria; p__Bacteroidetes; c__Bacteroidia; o__Bacteroidales; f__Muribaculaceae
1293	1	0	0	0	1	180	0	0	0	0	0	0	0	0	0	0	61	0	77	0	0	0	0	15	0	0	1	0	k__Bacteria; p__Firmicutes; c__Clostridia; o__Clostridiales; f__Lachnospiraceae; g__Lachnospiraceae_NK4A136_group; s__uncultured_bacterium
1294	1	4	12	0	7	8	2	5	1	4	1	15	1	5	4	2	6	0	41	4	1	4	5	1	2	1	1	3	k__Bacteria; p__Bacteroidetes; c__Bacteroidia; o__Bacteroidales; f__Bacteroidaceae; g__Bacteroides
1295	0	0	0	0	2	0	0	0	0	0	0	0	0	0	0	0	0	0	0	0	0	1	0	0	0	0	0	0	k__Bacteria; p__Bacteroidetes; c__Bacteroidia; o__Bacteroidales; f__Tannerellaceae; g__Parabacteroides; Ambiguous_taxa
1296	0	0	0	0	1	0	0	0	0	0	53	0	0	0	0	0	0	0	0	0	0	0	0	0	0	0	0	0	k__Bacteria; p__Gemmatimonadetes; c__Gemmatimonadetes; o__Gemmatimonadales; f__Gemmatimonadaceae; g__Gemmatimonas
1297	259	169	107	110	1	327	2	38	1	76	7	30	49	2	139	61	3	164	0	303	72	56	1	210	68	308	31	2	k__Bacteria; p__Firmicutes; c__Clostridia; o__Clostridiales; f__Ruminococcaceae; g__Ruminiclostridium; s__uncultured_bacterium
1298	0	0	1	0	3	0	29	0	17	1	38	0	2	1	0	0	0	0	0	0	0	31	0	0	0	0	0	1	k__Bacteria; p__Firmicutes; c__Erysipelotrichia; o__Erysipelotrichales; f__Erysipelotrichaceae; g__Erysipelotrichaceae_UCG-003
1299	0	0	0	0	0	0	0	0	0	0	0	0	0	0	0	0	0	0	0	0	0	0	0	0	0	0	0	0	k__Bacteria
1300	0	0	0	0	0	0	160	22	3	0	281	62	0	209	73	0	31	0	0	1	65	96	240	221	93	146	0	244	k__Bacteria; p__Firmicutes; c__Erysipelotrichia; o__Erysipelotrichales; f__Erysipelotrichaceae; g__Coprobacillus; s__uncultured_bacterium
1301	0	0	0	0	0	0	0	0	0	0	0	0	0	0	0	0	0	0	0	0	0	0	0	0	0	0	0	0	k__Bacteria; p__Firmicutes; c__Clostridia; o__Clostridiales; f__Ruminococcaceae
1302	0	0	0	0	0	0	0	0	0	0	2	26	0	0	0	0	0	0	119	96	0	0	0	0	0	0	0	0	k__Bacteria; p__Actinobacteria; c__Actinobacteria; o__Pseudonocardiales; f__Pseudonocardiaceae; g__Crossiella
1303	0	0	0	0	0	0	0	0	0	0	0	0	1	0	0	15	0	0	0	0	0	0	0	0	0	0	0	0	k__Bacteria; p__Chlamydiae; c__Chlamydiae; o__Chlamydiales
1304	0	0	0	0	0	0	0	0	0	0	0	0	0	0	0	0	0	0	0	0	0	0	0	0	0	0	0	0	k__Bacteria; p__Firmicutes; c__Clostridia; o__Clostridiales
1305	0	0	0	0	0	0	0	0	0	0	0	0	0	0	0	0	0	0	0	0	0	0	0	0	0	0	0	0	k__Bacteria; p__Bacteroidetes; c__Bacteroidia; o__Bacteroidales; f__Muribaculaceae; g__uncultured_bacterium; s__uncultured_bacterium
1306	0	0	0	0	0	0	0	12	5	0	45	0	0	0	6	0	0	0	96	0	0	0	0	0	0	0	75	0	k__Bacteria; p__Actinobacteria; c__Acidimicrobiia; o__IMCC26256; Ambiguous_taxa; Ambiguous_taxa; Ambiguous_taxa
1307	0	0	0	0	0	173	0	0	0	0	0	0	0	0	0	0	0	0	0	0	0	0	0	0	0	34	0	0	k__Bacteria; p__Actinobacteria; c__Thermoleophilia; o__Gaiellales; f__Gaiellaceae; g__Gaiella
1308	0	3	3	0	0	0	0	6	0	0	1	33	0	0	0	0	0	0	0	0	0	0	0	0	0	0	74	0	k__Bacteria; p__Bacteroidetes; c__Bacteroidia; o__Bacteroidales; f__Muribaculaceae; g__uncultured_bacterium; s__uncultured_bacterium
1309	0	0	0	0	0	0	0	0	0	0	0	0	0	0	0	0	0	0	0	0	0	0	0	0	0	0	0	0	k__Bacteria; p__Gemmatimonadetes; c__Gemmatimonadetes; o__Gemmatimonadales; f__Gemmatimonadaceae; g__uncultured_bacterium; s__uncultured_bacterium
1310	0	0	0	0	0	0	8	130	0	0	42	0	18	1	0	32	0	0	0	0	0	0	0	0	0	0	0	0	k__Bacteria; p__Bacteroidetes; c__Bacteroidia; o__Bacteroidales; f__Muribaculaceae; g__uncultured_bacterium; s__uncultured_bacterium
1311	0	0	0	0	0	0	0	7	0	0	0	0	0	0	0	25	14	0	0	0	0	0	0	0	0	99	0	0	k__Bacteria; p__Actinobacteria; c__Thermoleophilia; o__Solirubrobacterales; f__67-14
1312	0	0	0	0	0	0	107	0	23	0	0	0	17	0	0	0	58	0	0	0	0	0	1	71	0	0	63	0	k__Bacteria; p__Actinobacteria; c__Coriobacteriia; o__Coriobacteriales; f__Eggerthellaceae; g__Eggerthella; s__uncultured_bacterium
1313	0	0	0	0	1	0	59	1	2	0	0	0	79	1	11	0	0	0	0	164	106	0	170	1	42	0	0	20	k__Bacteria; p__Firmicutes; c__Clostridia; o__Clostridiales; f__Ruminococcaceae; g__Oscillibacter
1314	0	0	0	0	0	0	1	110	6	102	45	65	0	0	0	27	0	67	1	2	137	0	102	1	32	59	75	125	k__Bacteria; p__Firmicutes; c__Clostridia; o__Clostridiales; f__Ruminococcaceae; g__Ruminococcaceae_UCG-014
1315	0	0	0	0	0	0	0	0	0	0	0	0	0	0	0	0	0	0	0	0	0	0	0	0	0	0	0	0	k__Bacteria; p__Proteobacteria; c__Deltaproteobacteria; o__Myxococcales; f__Haliangiaceae; g__Haliangium
1316	0	0	0	1	0	0	109	0	32	0	0	0	0	0	0	0	0	0	1	0	2	1	0	0	0	2	0	0	k__Bacteria; p__Firmicutes; c__Clostridia; o__Clostridiales; f__Ruminococcaceae; g__[Eubacterium]_coprostanoligenes_group
1317	0	0	0	0	0	0	0	10	251	81	68	78	9	0	1	29	0	88	87	0	29	0	79	1	208	130	206	0	k__Bacteria; p__Firmicutes; c__Bacilli; o__Lactobacillales; f__Streptococcaceae; g__Streptococcus
1318	0	0	0	0	0	0	0	0	0	0	0	0	0	0	0	0	0	0	0	0	0	0	0	0	0	0	0	0	k__Bacteria; p__Bacteroidetes; c__Ignavibacteria; o__OPB56; f__uncultured_bacterium; g__uncultured_bacterium; s__uncultured_bacterium
1319	0	0	0	0	0	0	0	0	2	0	50	0	0	0	0	0	0	0	0	0	0	0	0	0	100	7	0	12	k__Bacteria; p__Firmicutes; c__Clostridia; o__Clostridiales; f__Family_XIII; g__Family_XIII_AD3011_group; s__uncultured_bacterium
1320	0	0	0	0	0	0	0	0	0	0	0	0	0	0	0	0	0	0	0	0	0	0	0	0	0	0	0	0	k__Bacteria
1321	2	123	46	251	61	180	90	47	19	698	418	259	174	263	205	91	533	58	22	323	285	97	370	241	323	184	67	345	k__Bacteria; p__Bacteroidetes; c__Bacteroidia; o__Bacteroidales; f__Bacteroidaceae; g__Bacteroides
1322	0	0	0	0	0	0	0	0	0	0	0	0	0	0	0	0	0	0	0	0	0	0	0	0	0	0	0	0	k__Bacteria; p__Patescibacteria; c__Parcubacteria
1323	0	1	0	0	0	0	1	137	43	0	0	109	42	214	169	72	103	0	0	0	103	197	74	0	38	45	0	38	k__Bacteria; p__Firmicutes; c__Clostridia; o__Clostridiales; f__Christensenellaceae; g__Christensenellaceae_R-7_group
1324	0	0	0	0	0	0	0	0	0	0	0	0	0	0	0	0	60	0	0	0	0	0	0	0	0	0	0	0	k__Bacteria; p__Bacteroidetes; c__Bacteroidia; o__Bacteroidales; f__Marinifilaceae; g__Butyricimonas; Ambiguous_taxa
1325	1	0	0	0	0	138	0	0	0	0	0	0	0	0	0	0	0	0	0	0	0	0	0	0	0	0	0	0	k__Bacteria; p__Proteobacteria; c__Gammaproteobacteria; o__Betaproteobacteriales; f__Burkholderiaceae; g__Oxalobacter
1326	0	0	0	0	0	0	39	12	0	0	0	0	0	0	0	0	0	0	13	0	0	0	0	0	0	0	0	0	k__Bacteria; p__Proteobacteria; c__Deltaproteobacteria; o__Myxococcales; f__Haliangiaceae; g__Haliangium
1327	0	0	0	0	0	0	0	0	4	0	0	0	0	0	0	0	31	0	0	0	77	101	0	0	3	0	0	1	k__Bacteria; p__Proteobacteria; c__Gammaproteobacteria; o__Betaproteobacteriales; f__Burkholderiaceae; g__Ramlibacter
1328	0	0	0	0	0	0	0	7	0	0	0	0	0	0	0	26	0	0	0	0	0	0	0	0	0	0	0	0	k__Bacteria; p__Proteobacteria; c__Deltaproteobacteria; o__Myxococcales; f__BIrii41; Ambiguous_taxa; Ambiguous_taxa
1329	0	0	0	0	0	0	0	0	0	0	0	0	0	0	0	0	0	0	0	0	0	0	0	0	0	0	0	0	k__Bacteria; p__Actinobacteria; c__Thermoleophilia; o__Gaiellales; f__uncultured; Ambiguous_taxa; Ambiguous_taxa
1330	0	0	0	0	0	0	0	0	0	0	0	0	0	0	0	0	0	0	0	0	0	0	0	0	0	0	0	0	k__Bacteria; p__Patescibacteria; c__Saccharimonadia; o__Saccharimonadales
1331	0	1	0	0	0	0	0	0	238	0	59	4	0	0	39	0	0	0	0	0	72	12	0	0	44	0	0	0	k__Bacteria; p__Firmicutes; c__Clostridia; o__Clostridiales; f__Ruminococcaceae; g__Butyricicoccus
1332	0	0	0	0	0	0	0	0	0	0	0	0	0	0	0	0	34	0	0	0	0	0	0	0	0	0	0	0	k__Bacteria; p__Proteobacteria; c__Gammaproteobacteria; o__Steroidobacterales; f__Steroidobacteraceae; g__uncultured; s__uncultured_bacterium
1333	0	0	0	0	0	0	0	0	0	0	0	0	0	0	0	0	0	0	0	0	0	0	0	0	0	0	0	0	k__Bacteria; p__Chloroflexi; c__Anaerolineae; o__SJA-15
1334	0	0	0	0	0	0	0	0	0	0	0	0	0	0	0	0	0	0	0	0	0	0	0	0	0	0	0	0	k__Bacteria; p__Firmicutes; c__Negativicutes; o__Selenomonadales; f__Veillonellaceae; g__Megasphaera; Ambiguous_taxa
1335	0	0	0	0	0	0	78	6	8	0	8	129	40	45	77	0	66	125	0	1	0	26	55	43	0	0	0	57	k__Bacteria; p__Proteobacteria; c__Deltaproteobacteria; o__Desulfovibrionales; f__Desulfovibrionaceae; g__Bilophila; Ambiguous_taxa
1336	0	0	0	0	1	0	1	0	0	0	0	0	1	0	0	0	0	76	0	0	0	1	0	0	0	0	0	0	k__Bacteria; p__Bacteroidetes; c__Bacteroidia; o__Bacteroidales; f__Muribaculaceae; g__uncultured_bacterium; s__uncultured_bacterium
1337	0	0	0	0	0	0	0	0	2	0	0	0	0	35	1	0	0	0	0	78	0	0	0	0	0	0	0	0	k__Bacteria; p__Actinobacteria; c__Actinobacteria; o__Actinomycetales; f__Actinomycetaceae; g__Actinomyces
1338	0	0	0	2	0	0	0	0	0	0	0	0	0	1	0	0	26	0	38	0	0	0	129	0	0	0	0	0	k__Bacteria; p__Firmicutes; c__Clostridia; o__Clostridiales; f__Ruminococcaceae
1339	0	0	0	0	0	0	0	0	0	0	0	0	0	0	0	0	0	0	0	0	0	0	0	0	0	0	0	0	k__Bacteria; p__Actinobacteria; c__Actinobacteria
1340	0	0	0	0	0	0	0	0	0	0	0	0	0	0	0	0	0	0	0	0	0	0	0	0	0	0	0	0	k__Bacteria; p__Proteobacteria; c__Gammaproteobacteria; o__Betaproteobacteriales; f__Burkholderiaceae; g__Parasutterella; s__uncultured_bacterium
1341	0	0	5	0	0	0	1	6	0	0	0	0	0	36	150	0	0	0	8	0	0	68	2	0	0	0	0	0	k__Bacteria; p__Firmicutes; c__Clostridia; o__Clostridiales; f__Ruminococcaceae; g__Ruminiclostridium_9
1342	0	0	0	0	0	0	0	0	0	0	0	0	0	0	0	0	0	0	0	0	0	0	0	0	0	0	0	0	k__Bacteria; p__Firmicutes; c__Clostridia; o__Clostridiales; f__Lachnospiraceae; g__Lachnospiraceae_NK4A136_group; s__uncultured_bacterium
1343	0	0	0	0	0	0	0	0	0	0	27	0	0	0	0	0	0	0	0	0	0	0	0	0	0	0	0	0	k__Bacteria; p__Proteobacteria; c__Alphaproteobacteria
1344	0	0	0	0	0	0	94	0	1	107	0	0	9	120	0	110	15	0	0	0	0	0	0	0	0	16	0	0	k__Bacteria; p__Proteobacteria; c__Gammaproteobacteria; o__Aeromonadales; f__Succinivibrionaceae; g__Succinivibrio; s__uncultured_bacterium
1345	0	0	0	0	0	0	0	0	0	0	0	0	0	0	0	0	0	0	0	0	0	0	0	0	0	0	0	0	k__Bacteria; p__Proteobacteria; c__Alphaproteobacteria; o__Azospirillales; f__uncultured; g__uncultured_bacterium; s__uncultured_bacterium
1346	0	0	0	0	0	0	0	0	0	0	0	0	0	0	0	0	0	0	0	0	0	0	0	0	0	0	0	0	k__Bacteria
1347	1	0	0	0	0	1	0	0	0	0	51	0	0	0	17	0	0	0	0	0	1	0	0	65	0	0	0	48	k__Bacteria; p__Firmicutes; c__Clostridia; o__Clostridiales; f__Ruminococcaceae; g__Ruminiclostridium; s__uncultured_bacterium
1348	0	0	0	0	0	0	0	0	0	0	0	0	0	51	0	0	0	0	0	0	0	58	0	0	0	0	0	0	k__Bacteria; p__Bacteroidetes; c__Bacteroidia; o__Bacteroidales; f__Muribaculaceae; g__uncultured_bacterium; s__uncultured_bacterium
1349	0	0	0	0	0	0	0	0	0	0	0	0	0	0	0	0	0	0	0	0	0	0	0	0	0	0	0	0	k__Bacteria; p__Proteobacteria; c__Deltaproteobacteria; o__Myxococcales; f__BIrii41
1350	0	0	0	0	0	0	0	0	0	0	0	0	0	0	0	0	0	0	0	0	0	0	0	0	0	0	0	0	k__Bacteria; p__Bacteroidetes; c__Bacteroidia; o__Bacteroidales; f__Prevotellaceae
1351	0	1	0	0	0	0	0	0	0	0	0	0	0	0	0	0	0	0	0	0	0	0	0	0	0	0	0	0	k__Bacteria; p__Firmicutes; c__Clostridia; o__Clostridiales; f__Christensenellaceae; g__Christensenellaceae_R-7_group
1352	0	0	0	0	0	0	0	0	0	0	0	0	0	0	0	0	0	0	0	0	0	0	0	0	0	0	0	0	k__Bacteria; p__Actinobacteria
1353	0	0	0	0	0	0	0	0	0	0	0	0	0	0	0	0	11	0	0	79	16	0	0	0	0	0	0	0	k__Bacteria; p__Actinobacteria; c__Actinobacteria; o__Propionibacteriales; f__Nocardioidaceae; g__Nocardioides; Ambiguous_taxa
1354	0	0	0	0	0	0	0	0	0	0	0	0	0	0	0	0	0	0	0	0	0	0	0	0	0	0	0	0	k__Bacteria; p__Proteobacteria; c__Alphaproteobacteria; o__Sphingomonadales; f__Sphingomonadaceae; g__Sphingomicrobium; Ambiguous_taxa
1355	0	0	0	0	0	0	0	0	0	0	0	0	0	0	0	0	0	0	0	0	0	0	0	0	0	0	0	0	k__Bacteria; p__Proteobacteria; c__Gammaproteobacteria
1356	0	0	0	0	0	0	0	0	0	0	0	1	0	1	0	1	2	0	0	0	0	0	0	0	0	0	0	1	k__Bacteria; p__Firmicutes; c__Clostridia; o__Clostridiales; f__Lachnospiraceae; g__Roseburia; s__uncultured_bacterium
1357	0	0	0	0	0	0	0	0	0	0	0	0	0	0	0	0	0	0	0	1	0	0	0	0	0	0	0	0	k__Bacteria; p__Bacteroidetes; c__Bacteroidia; o__Bacteroidales; f__Muribaculaceae; g__uncultured_bacterium; s__uncultured_bacterium
1358	0	2	0	0	0	0	0	0	0	0	0	0	0	20	0	0	0	0	0	0	0	0	0	0	0	0	0	0	k__Bacteria; p__Bacteroidetes; c__Bacteroidia; o__Bacteroidales
1359	0	0	0	0	0	0	0	0	0	134	1	154	0	0	0	32	0	0	0	167	86	0	0	59	1	73	0	0	k__Bacteria; p__Firmicutes; c__Clostridia; o__Clostridiales; f__Lachnospiraceae; g__Lachnoclostridium; Ambiguous_taxa
1360	0	0	0	0	0	0	0	0	0	0	0	0	7	0	0	0	0	0	0	0	0	95	0	0	0	0	0	0	k__Bacteria; p__Acidobacteria; c__Acidobacteriia; o__Subgroup_2
1361	0	0	0	0	0	0	0	0	0	0	0	0	0	0	0	0	0	0	0	0	0	0	0	0	0	0	0	0	k__Bacteria; p__Firmicutes; c__Clostridia; o__Clostridiales; f__Lachnospiraceae
1362	0	0	0	0	0	0	0	0	0	0	0	0	0	0	0	0	0	0	0	0	0	0	0	0	0	0	0	0	k__Bacteria; p__Proteobacteria; c__Deltaproteobacteria; o__Myxococcales; f__Haliangiaceae; g__Haliangium; s__uncultured_soil_bacterium
1363	0	0	0	0	0	0	0	0	2	0	0	0	0	0	0	0	0	0	0	0	0	0	0	0	0	0	0	0	k__Bacteria; p__Proteobacteria; c__Gammaproteobacteria; o__KF-JG30-C25; f__uncultured_bacterium; g__uncultured_bacterium; s__uncultured_bacterium
1364	0	0	0	0	0	0	0	0	2	0	0	0	0	0	0	0	22	0	0	0	22	0	0	0	0	0	0	0	k__Bacteria; p__Proteobacteria; c__Gammaproteobacteria; o__Pasteurellales; f__Pasteurellaceae; g__Gallibacterium; Ambiguous_taxa
1365	0	0	0	0	0	0	0	0	0	0	0	0	0	0	0	0	0	0	0	0	0	0	0	30	0	0	0	0	k__Bacteria; p__Acidobacteria; c__Acidobacteriia; o__Solibacterales; f__Solibacteraceae_(Subgroup_3); g__Bryobacter
1366	0	0	0	0	0	0	0	0	0	0	0	0	0	0	0	0	2	0	0	0	0	0	0	0	0	0	0	0	k__Bacteria; p__Firmicutes; c__Clostridia; o__Clostridiales; f__Christensenellaceae; g__Christensenellaceae_R-7_group
1367	0	0	0	0	0	0	0	0	0	0	0	0	0	0	0	0	0	0	0	0	0	0	0	0	0	0	0	0	k__Bacteria; p__Actinobacteria; c__Actinobacteria; o__Corynebacteriales; f__Corynebacteriaceae; g__Corynebacterium_1
1368	0	0	0	0	0	0	0	0	0	0	0	0	0	51	0	0	0	0	0	0	0	0	0	6	0	0	0	0	k__Bacteria; p__Actinobacteria; c__Thermoleophilia; o__Gaiellales; f__Gaiellaceae; g__Gaiella
1369	0	0	0	0	0	0	0	0	0	0	0	0	20	0	0	0	0	0	94	0	0	0	0	0	0	0	39	0	k__Bacteria; p__Gemmatimonadetes; c__Gemmatimonadetes; o__Gemmatimonadales; f__Gemmatimonadaceae; g__uncultured; s__uncultured_bacterium
1370	0	0	0	0	0	0	0	0	0	0	0	0	0	0	0	0	0	0	0	0	0	0	0	0	0	0	0	0	k__Bacteria; p__Acidobacteria; c__Holophagae; o__Subgroup_7; Ambiguous_taxa; Ambiguous_taxa; Ambiguous_taxa
1371	1	0	0	0	0	0	0	8	29	0	41	0	0	35	0	0	0	0	0	0	1	44	0	0	0	43	0	0	k__Bacteria; p__Firmicutes; c__Clostridia; o__Clostridiales; f__Ruminococcaceae; g__Ruminococcaceae_NK4A214_group; s__gut_metagenome
1372	0	0	0	0	0	0	0	0	0	0	0	0	0	0	0	0	0	0	0	0	0	0	0	0	0	0	0	0	k__Bacteria; p__Firmicutes; c__Clostridia; o__Clostridiales; f__Lachnospiraceae; g__Lachnospiraceae_NK4A136_group
1373	0	0	0	0	0	0	0	1	42	0	0	0	0	0	0	1	0	0	0	0	0	0	0	0	0	26	1	0	k__Bacteria; p__Firmicutes; c__Clostridia; o__Clostridiales; f__Lachnospiraceae; g__CAG-56; s__uncultured_bacterium
1374	0	0	0	0	0	0	0	0	0	0	0	0	0	0	0	0	0	0	0	0	0	0	0	0	0	0	0	0	k__Bacteria; p__Proteobacteria; c__Gammaproteobacteria; o__Diplorickettsiales; f__Diplorickettsiaceae; g__uncultured; s__uncultured_bacterium
1375	1	0	0	0	0	0	0	0	0	0	0	0	0	0	0	0	0	0	0	0	0	0	0	0	0	0	0	0	k__Bacteria; p__Bacteroidetes; c__Bacteroidia; o__Bacteroidales; f__Muribaculaceae; g__uncultured_bacterium; s__uncultured_bacterium
1376	0	1	0	0	0	0	0	0	0	0	0	0	0	0	0	0	0	0	0	0	0	0	0	0	0	0	0	0	k__Bacteria; p__Bacteroidetes; c__Bacteroidia; o__Bacteroidales; f__Muribaculaceae; g__uncultured_bacterium; s__uncultured_bacterium
1377	0	0	0	0	0	0	0	0	0	0	0	0	0	0	0	0	0	0	0	0	0	0	0	0	0	0	0	0	k__Bacteria; p__Bacteroidetes; c__Bacteroidia
1378	0	0	0	0	0	0	0	0	3	0	35	0	0	39	0	0	0	0	0	0	0	0	0	0	0	13	0	0	k__Bacteria; p__Firmicutes; c__Clostridia; o__Clostridiales; f__Lachnospiraceae
1379	0	0	0	0	0	0	9	17	17	0	3	0	16	0	0	30	0	0	0	4	0	0	0	1	0	0	0	1	k__Bacteria; p__Bacteroidetes; c__Bacteroidia; o__Bacteroidales; f__Muribaculaceae; g__uncultured_bacterium; s__uncultured_bacterium
1380	0	0	0	0	0	0	0	0	0	0	0	0	0	0	0	0	0	0	0	0	0	0	0	0	0	0	0	0	k__Bacteria; p__Bacteroidetes; c__Bacteroidia; o__Bacteroidales; f__Muribaculaceae; g__uncultured_bacterium; s__uncultured_bacterium
1381	0	0	0	0	0	0	0	0	0	0	0	0	0	0	0	0	0	0	0	0	0	0	0	0	0	0	0	0	k__Bacteria
1382	0	0	0	0	0	0	0	0	0	0	0	0	34	0	0	0	0	0	0	0	0	0	0	0	0	0	55	0	k__Bacteria; p__Firmicutes; c__Clostridia; o__Clostridiales; f__Family_XIII; g__[Eubacterium]_brachy_group; s__uncultured_Eubacteriaceae_bacterium
1383	0	0	28	0	0	87	0	10	2	114	94	0	29	8	154	0	5	0	0	0	80	59	0	0	32	0	0	51	k__Bacteria; p__Proteobacteria; c__Gammaproteobacteria; o__Pseudomonadales; f__Pseudomonadaceae; g__Pseudomonas
1384	0	0	0	0	0	0	0	0	0	0	0	0	0	18	0	0	5	5	0	0	1	0	0	38	0	0	0	0	k__Bacteria; p__Proteobacteria; c__Gammaproteobacteria; o__Vibrionales; f__Vibrionaceae; g__Vibrio
1385	0	0	0	0	0	0	0	0	1	0	0	0	0	1	0	0	24	0	0	0	0	0	0	0	0	0	0	0	k__Bacteria; p__Actinobacteria; c__Acidimicrobiia; o__Microtrichales; f__uncultured
1386	0	0	0	0	0	0	0	0	0	0	0	0	0	0	0	0	0	0	0	0	0	0	0	0	0	0	1	0	k__Bacteria; p__Firmicutes; c__Clostridia; o__Clostridiales; f__Ruminococcaceae; g__Faecalibacterium
1387	0	0	0	0	0	0	0	0	0	0	0	0	0	0	0	0	0	0	0	0	0	0	0	0	0	0	0	0	k__Bacteria; p__Firmicutes; c__Clostridia; o__Clostridiales; f__Lachnospiraceae; g__uncultured; s__Clostridium_sp._Culture-27
1388	0	0	0	0	0	0	0	0	0	0	0	0	0	0	0	0	0	0	0	0	0	0	0	0	0	0	0	0	k__Bacteria; p__Actinobacteria; c__Coriobacteriia; o__Coriobacteriales; f__Eggerthellaceae
1389	0	0	138	0	0	0	0	0	3	44	0	11	0	0	0	0	0	0	74	0	0	0	1	0	65	0	0	0	k__Bacteria; p__Proteobacteria; c__Alphaproteobacteria; o__Reyranellales; f__Reyranellaceae; g__Reyranella
1390	0	0	0	0	1	0	0	0	0	0	0	0	0	0	0	0	0	0	0	0	0	0	0	0	0	0	0	0	k__Bacteria; p__Acidobacteria; c__Acidobacteriia; o__Solibacterales; f__Solibacteraceae_(Subgroup_3); g__Bryobacter; Ambiguous_taxa
1391	0	0	0	0	0	0	0	0	0	0	0	0	0	0	0	0	0	0	0	0	0	0	0	0	0	0	0	0	k__Bacteria; p__Bacteroidetes; c__Bacteroidia; o__Bacteroidales; f__Bacteroidaceae; g__Bacteroides
1392	0	0	0	0	0	0	0	0	0	0	0	0	0	0	0	0	0	0	0	0	0	0	0	0	0	0	0	0	k__Bacteria; p__Bacteroidetes; c__Bacteroidia; o__Bacteroidales; f__Muribaculaceae
1393	0	39	0	0	0	0	0	7	0	0	0	0	0	32	0	0	25	41	0	191	29	1	0	0	0	0	70	50	k__Bacteria; p__Proteobacteria; c__Gammaproteobacteria; o__Xanthomonadales; f__Rhodanobacteraceae; g__Rhodanobacter; Ambiguous_taxa
1394	0	0	0	0	0	0	0	0	2	59	0	0	1	0	0	8	0	0	209	0	0	0	143	51	2	41	67	0	k__Bacteria; p__Actinobacteria; c__Actinobacteria; o__Frankiales; f__Acidothermaceae; g__Acidothermus; s__Thermomonosporaceae_bacterium_YE4-D4-16-CH2
1395	107	0	0	0	0	0	0	34	22	42	0	83	90	89	0	101	25	0	0	0	10	61	0	0	1	0	1	0	k__Bacteria; p__Firmicutes; c__Clostridia; o__Clostridiales; f__Lachnospiraceae; g__Blautia
1396	0	0	0	0	0	0	0	0	0	68	0	0	0	0	0	0	0	0	0	0	0	0	0	0	0	0	81	0	k__Bacteria; p__Acidobacteria; c__Acidobacteriia; o__Solibacterales; f__Solibacteraceae_(Subgroup_3); g__Bryobacter
1397	0	0	0	0	0	0	0	0	17	0	0	0	0	0	0	0	0	0	0	0	0	1	0	70	39	0	0	0	k__Bacteria; p__Firmicutes; c__Clostridia; o__Clostridiales; f__Lachnospiraceae; g__Roseburia; s__gut_metagenome
1398	0	0	0	0	0	0	0	0	0	0	0	0	0	0	0	0	0	0	0	0	0	0	0	0	0	0	0	0	k__Bacteria; p__Spirochaetes; c__Spirochaetia; o__Spirochaetales; f__Spirochaetaceae; g__Treponema_2; s__uncultured_bacterium
1399	0	0	0	0	0	0	0	0	0	0	0	0	0	0	0	0	0	0	0	0	0	0	0	0	0	0	0	0	k__Bacteria; p__Acidobacteria; c__Acidobacteriia; o__Solibacterales; f__Solibacteraceae_(Subgroup_3); g__Candidatus_Solibacter; Ambiguous_taxa
1400	0	0	0	0	0	0	0	0	0	0	0	0	0	0	0	0	0	0	0	0	0	0	0	0	0	0	0	0	k__Bacteria; p__Bacteroidetes; c__Bacteroidia; o__Bacteroidales; f__Muribaculaceae
1401	0	0	0	0	0	0	0	0	0	0	0	0	0	0	0	0	0	0	0	0	0	0	0	0	0	0	0	0	k__Bacteria; p__Firmicutes; c__Clostridia; o__Clostridiales; f__Lachnospiraceae; g__Agathobacter; s__Eubacterium_ramulus
1402	0	0	0	0	0	0	0	0	0	0	39	0	0	0	188	0	0	0	0	0	0	0	0	1	0	93	0	0	k__Bacteria; p__Actinobacteria; c__Thermoleophilia; o__Gaiellales; f__uncultured; Ambiguous_taxa; Ambiguous_taxa
1403	0	0	1	0	0	0	0	0	0	1	2	0	0	0	1	0	2	0	0	0	0	10	0	0	0	0	0	0	k__Bacteria; p__Bacteroidetes; c__Bacteroidia; o__Bacteroidales; f__Barnesiellaceae; g__Barnesiella
1404	0	0	0	0	0	0	0	0	0	0	0	0	0	0	0	0	0	0	0	0	0	0	0	0	0	0	0	54	k__Bacteria; p__Firmicutes; c__Clostridia; o__Clostridiales; f__Ruminococcaceae; g__Negativibacillus; s__uncultured_bacterium
1405	0	0	0	0	0	0	0	0	3	0	0	0	0	0	0	0	0	0	0	0	0	0	0	0	0	0	0	0	k__Bacteria; p__Firmicutes; c__Clostridia; o__Clostridiales; f__Lachnospiraceae; g__Fusicatenibacter; Ambiguous_taxa
1406	4	0	0	0	0	0	0	0	0	0	0	0	0	0	0	0	0	1	0	75	0	0	4	0	0	0	1	0	k__Bacteria; p__Firmicutes; c__Clostridia; o__Clostridiales; f__Lachnospiraceae
1407	0	0	0	0	0	94	0	0	0	0	30	0	0	0	0	0	17	0	85	0	47	0	24	0	0	49	0	55	k__Bacteria; p__Acidobacteria; c__Acidobacteriia; o__Solibacterales; f__Solibacteraceae_(Subgroup_3); g__Candidatus_Solibacter; Ambiguous_taxa
1408	0	0	0	0	0	0	22	0	0	0	0	1	0	0	0	0	0	0	0	0	0	0	0	0	0	0	0	0	k__Bacteria; p__Proteobacteria; c__Alphaproteobacteria; o__Holosporales; f__Holosporaceae; g__uncultured; s__uncultured_bacterium
1409	0	0	0	1	0	0	0	2	0	4	0	0	1	0	0	0	0	0	0	0	0	0	0	0	0	0	0	0	k__Bacteria; p__Actinobacteria; c__Coriobacteriia; o__Coriobacteriales; f__uncultured; g__uncultured_bacterium; s__uncultured_bacterium
1410	0	0	0	1	0	0	0	6	0	0	34	0	0	0	0	0	0	0	0	0	0	0	0	16	0	0	0	0	k__Bacteria; p__Proteobacteria; c__Gammaproteobacteria; o__Acidiferrobacterales; f__Acidiferrobacteraceae; g__Sulfurifustis; Ambiguous_taxa
1411	0	0	0	0	0	0	0	0	0	0	0	0	0	0	0	0	0	0	0	0	0	0	0	0	0	0	0	0	k__Bacteria
1412	0	0	0	0	0	0	0	0	0	0	0	0	0	0	0	0	0	0	0	0	0	0	0	0	0	0	0	0	k__Bacteria; p__Bacteroidetes; c__Bacteroidia; o__Bacteroidales; f__Prevotellaceae; g__Prevotellaceae_UCG-001
1413	0	0	1	68	131	0	0	13	0	0	92	0	29	0	0	0	0	0	0	0	21	0	0	0	0	0	0	0	k__Bacteria; p__Proteobacteria; c__Alphaproteobacteria; o__Acetobacterales; f__Acetobacteraceae; g__uncultured
1414	0	0	0	0	0	0	0	0	0	0	0	0	0	0	0	0	0	0	0	0	0	0	0	0	0	0	0	0	k__Bacteria; p__Firmicutes; c__Clostridia; o__Clostridiales; f__Lachnospiraceae; g__Lachnospiraceae_NK4A136_group
1415	0	0	0	0	0	0	0	0	0	0	0	0	0	0	0	0	0	0	0	0	0	0	0	0	0	0	0	0	k__Bacteria; p__Dependentiae; c__Babeliae; o__Babeliales; f__Vermiphilaceae
1416	0	0	0	0	0	0	35	49	0	0	15	0	0	0	0	0	0	0	0	0	0	0	0	0	0	0	0	0	k__Bacteria; p__Firmicutes; c__Clostridia; o__Clostridiales; f__Ruminococcaceae; g__Ruminococcaceae_UCG-014
1417	0	0	0	0	1	0	0	0	1	0	0	0	0	0	0	0	0	1	0	1	0	1	1	1	0	0	0	0	k__Bacteria; p__Bacteroidetes; c__Bacteroidia; o__Bacteroidales; f__Muribaculaceae; g__uncultured_bacterium; s__uncultured_bacterium
1418	1	0	4	0	3	0	1	8	0	0	0	0	0	0	0	0	0	48	0	0	0	0	0	0	0	0	0	0	k__Bacteria; p__Bacteroidetes; c__Bacteroidia; o__Bacteroidales; f__Muribaculaceae; g__uncultured_bacterium; s__uncultured_bacterium
1419	0	0	1	1	0	0	0	0	0	0	0	1	0	0	0	0	0	0	0	0	0	1	0	0	0	0	1	0	k__Bacteria; p__Bacteroidetes; c__Bacteroidia; o__Bacteroidales; f__Muribaculaceae; g__uncultured_bacterium; s__uncultured_bacterium
1420	0	0	1	0	0	0	0	12	67	0	0	79	0	120	76	17	14	0	0	90	23	0	1	47	0	49	0	133	k__Bacteria; p__Proteobacteria; c__Gammaproteobacteria; o__Betaproteobacteriales; f__Burkholderiaceae; g__Sutterella; s__uncultured_bacterium
1421	0	0	1	0	0	0	0	0	0	0	0	0	0	0	0	0	0	0	0	0	0	0	0	0	0	0	0	0	k__Bacteria; p__Bacteroidetes; c__Bacteroidia; o__Bacteroidales; f__Muribaculaceae; g__uncultured_bacterium; s__uncultured_bacterium
1422	0	0	0	0	0	0	0	0	0	0	0	0	0	0	0	0	0	0	0	0	0	0	0	0	0	0	0	0	k__Bacteria; p__Proteobacteria; c__Gammaproteobacteria; o__Betaproteobacteriales; f__Rhodocyclaceae; g__Azoarcus
1423	0	0	0	0	0	0	0	0	0	0	0	0	14	0	0	0	0	0	0	0	0	0	0	0	0	0	0	0	k__Bacteria; p__Firmicutes; c__Erysipelotrichia; o__Erysipelotrichales; f__Erysipelotrichaceae; g__Holdemania; Ambiguous_taxa
1424	0	0	0	0	0	0	0	0	0	0	0	0	0	0	0	0	0	0	0	0	0	0	0	0	0	0	0	0	k__Bacteria; p__Bacteroidetes; c__Bacteroidia; o__Bacteroidales; f__Prevotellaceae; g__Prevotella; s__Chlamydia_trachomatis
1425	7	3	10	8	3	82	42	8	11	17	9	60	12	12	9	60	125	5	6	85	9	116	11	7	121	20	3	17	k__Bacteria; p__Bacteroidetes; c__Bacteroidia; o__Bacteroidales; f__Bacteroidaceae; g__Bacteroides
1426	0	0	0	0	0	0	0	0	0	71	50	0	0	0	0	54	0	0	0	0	0	0	0	0	0	0	0	0	k__Bacteria; p__Actinobacteria; c__Thermoleophilia; o__Solirubrobacterales; f__67-14; g__metagenome; s__metagenome
1427	0	0	0	0	0	0	0	0	0	0	0	1	0	0	0	0	0	0	0	0	0	0	0	0	1	0	0	0	k__Bacteria; p__Acidobacteria; c__Acidobacteriia; o__Acidobacteriales; f__uncultured
1428	0	1	0	0	0	112	0	0	0	1	0	1	0	1	0	0	1	0	0	0	0	0	0	0	0	0	0	0	k__Bacteria; p__Firmicutes; c__Clostridia; o__Clostridiales; f__Ruminococcaceae; g__Ruminococcaceae_UCG-005
1429	0	0	0	0	0	0	0	0	0	0	0	0	0	0	0	0	0	0	0	0	0	0	0	0	0	0	0	0	k__Bacteria; p__Actinobacteria; c__Thermoleophilia; o__Solirubrobacterales; f__Solirubrobacteraceae; g__Solirubrobacter; s__uncultured_bacterium
1430	0	0	0	0	0	78	116	883	0	10	100	5	58	0	76	158	26	0	0	104	0	1	16	0	0	1	0	0	k__Bacteria; p__Bacteroidetes; c__Bacteroidia; o__Bacteroidales; f__Muribaculaceae; g__uncultured_bacterium; s__uncultured_bacterium
1431	0	0	1	0	0	0	0	0	4	0	0	0	13	0	0	0	0	0	0	0	0	0	0	0	0	0	0	1	k__Bacteria; p__Firmicutes; c__Clostridia; o__Clostridiales; f__Lachnospiraceae; g__Marvinbryantia; Ambiguous_taxa
1432	0	0	2	0	1	1	0	1	0	0	0	32	0	1	1	0	0	0	0	0	0	0	0	0	0	0	0	0	k__Bacteria; p__Bacteroidetes; c__Bacteroidia; o__Bacteroidales; f__Muribaculaceae; g__uncultured_bacterium; s__uncultured_bacterium
1433	0	0	0	0	0	134	0	10	0	0	0	0	0	0	0	0	0	0	0	0	46	0	0	0	0	0	1	0	k__Bacteria; p__Firmicutes; c__Bacilli; o__Bacillales; f__Thermoactinomycetaceae; g__Planifilum; Ambiguous_taxa
1434	0	0	0	0	0	0	0	0	0	0	0	0	0	0	0	0	0	0	0	0	0	0	0	0	0	0	0	0	k__Bacteria; p__Proteobacteria; c__Gammaproteobacteria; o__Coxiellales; f__Coxiellaceae; g__Coxiella
1435	1	2	0	0	2	0	3	4	0	3	0	1	0	0	3	2	0	0	0	0	1	2	0	0	1	3	63	3	k__Bacteria; p__Bacteroidetes; c__Bacteroidia; o__Bacteroidales; f__Bacteroidaceae; g__Bacteroides
1436	0	0	0	0	0	0	94	0	0	0	55	0	1	0	0	0	0	9	0	0	0	33	0	0	0	0	0	0	k__Bacteria; p__Bacteroidetes; c__Bacteroidia; o__Bacteroidales; f__Prevotellaceae; g__Alloprevotella
1437	0	0	0	0	0	0	0	0	0	0	0	0	0	0	0	0	0	77	78	76	25	0	0	98	1	0	0	0	k__Bacteria; p__Firmicutes; c__Clostridia; o__Clostridiales; f__Lachnospiraceae; g__Lachnospiraceae_NK4B4_group
1438	0	81	0	0	0	0	120	12	4	1	7	88	2	1	191	38	6	0	148	0	0	137	2	0	0	0	1	86	k__Bacteria; p__Firmicutes; c__Clostridia; o__Clostridiales; f__Peptostreptococcaceae; g__Paeniclostridium
1439	0	0	0	0	0	0	0	0	4	70	0	22	0	0	0	0	0	0	0	120	0	0	0	0	0	36	26	0	k__Bacteria; p__Actinobacteria; c__Rubrobacteria; o__Rubrobacterales; f__Rubrobacteriaceae; g__Rubrobacter
1440	1	0	0	0	0	0	0	0	0	0	0	0	0	1	1	1	1	0	0	0	1	0	0	0	0	0	1	0	k__Bacteria; p__Bacteroidetes; c__Bacteroidia; o__Bacteroidales; f__Muribaculaceae; g__uncultured_bacterium; s__uncultured_bacterium
1441	0	1	5	0	7	19	0	1	2	0	0	56	0	0	0	0	4	0	0	0	0	0	0	1	0	0	71	1	k__Bacteria; p__Bacteroidetes; c__Bacteroidia; o__Bacteroidales; f__Bacteroidaceae; g__Bacteroides
1442	0	0	0	0	0	0	0	0	0	0	0	0	0	0	0	0	0	0	0	0	0	1	0	0	0	0	1	0	k__Bacteria; p__Actinobacteria; c__Thermoleophilia; o__Gaiellales; f__Gaiellaceae; g__Gaiella
1443	0	0	0	0	0	0	0	0	0	0	0	0	0	0	0	0	0	0	0	0	0	0	0	0	0	0	0	0	k__Bacteria; p__Proteobacteria; c__Alphaproteobacteria; o__Micropepsales; f__Micropepsaceae; g__Rhizomicrobium; Ambiguous_taxa
1444	0	0	0	0	0	4	0	0	1	0	0	0	0	0	0	0	0	0	0	0	0	0	0	0	1	0	0	0	k__Bacteria; p__Firmicutes; c__Bacilli; o__Lactobacillales; f__Carnobacteriaceae; g__Atopostipes; Ambiguous_taxa
1445	0	0	0	0	0	0	0	0	0	0	0	0	0	0	0	0	0	0	0	0	0	0	0	0	0	0	0	0	k__Bacteria
1446	0	0	0	0	0	0	0	0	0	0	0	0	0	0	0	0	0	0	0	0	0	0	0	0	0	0	0	0	k__Bacteria; p__Actinobacteria; c__Acidimicrobiia; o__Microtrichales; f__uncultured
1447	0	0	0	0	0	0	0	0	0	0	0	0	17	0	0	0	0	0	111	0	0	0	0	0	0	0	0	0	k__Bacteria; p__Actinobacteria; c__Acidimicrobiia; o__IMCC26256; f__uncultured_bacterium; g__uncultured_bacterium; s__uncultured_bacterium
1448	0	0	1	0	0	0	0	0	0	0	0	0	0	1	0	1	0	0	0	0	0	0	0	0	0	0	0	0	k__Bacteria; p__Bacteroidetes; c__Bacteroidia; o__Bacteroidales; f__Muribaculaceae
1449	0	0	0	0	0	0	0	0	0	0	0	0	0	0	0	0	0	0	0	0	0	0	0	0	0	0	0	0	k__Bacteria; p__Proteobacteria; c__Gammaproteobacteria
1450	0	0	0	0	0	0	0	0	0	0	0	0	0	0	0	0	0	0	0	0	0	0	0	0	0	0	0	0	k__Bacteria; p__Firmicutes; c__Negativicutes; o__Selenomonadales; f__Veillonellaceae; g__Mitsuokella
1451	0	0	0	0	7	0	35	1	0	4	55	24	0	1	0	23	32	61	0	1	2	0	28	86	2	5	1	1	k__Bacteria; p__Bacteroidetes; c__Bacteroidia; o__Bacteroidales; f__Bacteroidaceae; g__Bacteroides
1452	1	0	0	0	0	189	44	9	2	0	80	26	88	93	0	91	20	72	0	76	108	215	76	98	99	73	80	0	k__Bacteria; p__Bacteroidetes; c__Bacteroidia; o__Bacteroidales; f__Bacteroidaceae; g__Bacteroides
1453	0	0	0	0	0	0	0	98	5	0	45	45	7	0	0	0	0	0	439	19	222	0	1	21	0	63	2	1	k__Bacteria; p__Proteobacteria; c__Gammaproteobacteria; o__Enterobacteriales; f__Enterobacteriaceae; g__Proteus
1454	0	0	0	0	0	0	0	0	0	0	0	0	0	0	0	0	0	0	0	0	0	0	0	0	0	0	0	0	k__Bacteria; p__Firmicutes; c__Clostridia; o__Clostridiales; f__Ruminococcaceae; g__Oscillibacter; s__gut_metagenome
1455	0	0	0	0	0	0	0	0	0	0	0	0	0	0	1	0	0	0	0	2	0	0	0	0	0	0	0	0	k__Bacteria; p__Proteobacteria; c__Gammaproteobacteria; o__Pasteurellales; f__Pasteurellaceae; g__Aggregatibacter; s__uncultured_bacterium
1456	0	0	0	0	0	0	0	0	2	0	0	0	92	0	0	0	4	70	0	0	0	0	0	0	33	0	0	0	k__Bacteria; p__Firmicutes; c__Clostridia; o__Clostridiales; f__Lachnospiraceae
1457	0	0	0	0	0	0	0	0	0	0	0	0	0	0	0	0	0	0	0	0	0	0	0	0	0	0	0	0	k__Bacteria; p__Bacteroidetes; c__Bacteroidia; o__Bacteroidales
1458	0	0	0	0	0	118	1	0	0	0	37	0	0	0	0	33	0	0	0	0	0	0	0	0	0	0	47	47	k__Bacteria; p__Proteobacteria; c__Deltaproteobacteria; o__Myxococcales; f__Polyangiaceae; g__Pajaroellobacter; s__uncultured_bacterium
1459	0	0	0	0	0	0	0	0	0	0	0	0	0	0	0	0	0	0	0	0	0	0	0	0	0	0	0	0	k__Bacteria; p__Proteobacteria; c__Alphaproteobacteria; o__Sphingomonadales; f__Sphingomonadaceae
1460	0	0	0	0	0	0	0	0	0	0	0	0	0	0	0	0	0	0	0	0	0	0	0	0	0	0	0	0	k__Bacteria; p__Firmicutes; c__Clostridia; o__Clostridiales; f__Ruminococcaceae; g__Ruminococcaceae_UCG-002; s__gut_metagenome
1461	0	0	0	0	0	0	0	0	0	0	0	0	0	0	0	0	0	0	0	0	0	0	0	0	0	0	0	0	k__Bacteria; p__Bacteroidetes; c__Bacteroidia; o__Bacteroidales; f__Muribaculaceae; g__uncultured_bacterium; s__uncultured_bacterium
1462	0	0	0	0	0	0	0	0	0	0	0	0	0	0	0	0	0	0	0	0	0	0	0	0	0	0	0	0	k__Bacteria; p__Bacteroidetes; c__Bacteroidia; o__Bacteroidales; f__Muribaculaceae; g__uncultured_bacterium; s__uncultured_bacterium
1463	122	0	0	0	1	0	0	6	19	0	1	4	4	1	3	1	1	2	0	0	0	0	0	51	2	2	0	2	k__Bacteria; p__Firmicutes; c__Clostridia; o__Clostridiales; f__Lachnospiraceae
1464	0	0	0	0	0	0	0	0	0	0	0	0	0	0	0	0	0	0	0	0	0	0	0	0	0	0	0	0	k__Bacteria; p__Bacteroidetes; c__Ignavibacteria; o__Kryptoniales; f__MSB-3C8
1465	0	0	12	2	492	1	1	1	287	0	1	148	237	20	94	0	184	55	0	9	28	82	178	54	247	61	239	144	k__Bacteria; p__Firmicutes; c__Clostridia; o__Clostridiales; f__Lachnospiraceae
1466	0	0	0	0	0	0	0	0	0	0	0	0	0	0	0	0	0	0	0	0	0	0	0	0	0	0	0	0	k__Bacteria; p__Actinobacteria; c__Actinobacteria; o__Corynebacteriales; f__Nocardiaceae; g__Rhodococcus; s__Rhodococcus_fascians
1467	0	0	0	0	0	0	0	0	0	0	63	0	0	0	0	0	0	0	0	0	0	0	0	0	0	0	0	0	k__Bacteria; p__Firmicutes; c__Clostridia; o__Clostridiales; f__Ruminococcaceae; g__[Eubacterium]_coprostanoligenes_group
1468	0	0	0	0	0	0	0	0	0	0	0	0	0	0	0	0	0	0	0	0	0	0	0	0	0	0	0	0	k__Bacteria; p__Firmicutes; c__Clostridia; o__Clostridiales; f__Ruminococcaceae
1469	0	0	0	0	2	0	0	0	0	0	0	0	0	0	1	0	0	0	0	1	0	0	0	0	5	0	0	1	k__Bacteria; p__Firmicutes; c__Clostridia; o__Clostridiales; f__Lachnospiraceae; g__Lachnospiraceae_UCG-001; s__uncultured_bacterium
1470	1	0	0	1	1	92	41	1	54	181	1	52	13	89	0	52	7	59	1	50	149	220	124	85	98	0	0	92	k__Bacteria; p__Firmicutes; c__Clostridia; o__Clostridiales; f__Lachnospiraceae; g__Blautia
1471	0	0	0	0	0	0	0	0	0	0	0	1	0	0	0	0	0	0	0	0	0	0	0	0	0	0	0	0	k__Bacteria; p__Firmicutes; c__Clostridia; o__Clostridiales
1472	0	0	0	0	0	0	0	0	0	0	0	0	0	0	0	0	0	0	0	0	0	0	0	0	0	0	0	0	k__Bacteria; p__Bacteroidetes; c__Bacteroidia; o__Bacteroidales; f__Muribaculaceae
1473	1	0	0	0	0	0	19	107	0	56	12	3	9	0	0	0	0	0	0	93	0	0	0	1	0	4	0	0	k__Bacteria; p__Firmicutes; c__Clostridia; o__Clostridiales; f__Christensenellaceae; g__Christensenellaceae_R-7_group
1474	0	0	0	0	0	0	0	0	0	0	0	0	0	0	0	0	0	0	0	0	0	1	0	0	0	0	0	0	k__Bacteria; p__Firmicutes; c__Clostridia; o__Clostridiales; f__Lachnospiraceae
1475	0	0	1	0	0	0	0	0	0	0	0	0	0	0	0	0	0	0	0	0	0	0	0	0	0	0	0	0	k__Bacteria; p__Actinobacteria; c__Actinobacteria; o__Propionibacteriales; f__Nocardioidaceae; g__Nocardioides
1476	0	0	0	0	0	104	0	0	0	0	0	0	0	0	0	0	0	0	0	0	0	0	0	0	0	0	0	0	k__Bacteria; p__Firmicutes; c__Clostridia; o__Clostridiales
1477	0	0	0	0	1	0	0	0	0	0	0	0	0	0	0	0	0	0	0	0	0	0	0	0	0	0	0	0	k__Bacteria; p__Firmicutes; c__Clostridia; o__Clostridiales; f__Ruminococcaceae; g__Ruminococcaceae_UCG-005
1478	0	0	0	0	0	0	0	1	0	0	0	0	0	0	0	1	0	0	0	0	0	0	0	0	0	0	0	0	k__Bacteria; p__Firmicutes; c__Clostridia; o__Clostridiales; f__Lachnospiraceae
1479	0	0	0	0	0	0	0	0	0	0	0	32	0	0	0	0	0	0	0	0	0	0	0	0	0	1	0	0	k__Bacteria; p__Bacteroidetes; c__Bacteroidia; o__Bacteroidales; f__Muribaculaceae; g__uncultured_bacterium; s__uncultured_bacterium
1480	0	1	0	0	0	132	1	0	0	0	2	0	0	0	2	1	0	0	3	0	86	0	2	0	0	0	1	0	k__Bacteria; p__Bacteroidetes; c__Bacteroidia; o__Bacteroidales; f__Rikenellaceae; g__Rikenellaceae_RC9_gut_group; s__uncultured_bacterium
1481	0	0	0	0	0	0	0	1	159	0	0	1	2	0	0	0	1	0	0	0	0	0	0	0	1	0	0	0	k__Bacteria; p__Firmicutes; c__Clostridia; o__Clostridiales; f__Ruminococcaceae
1482	0	0	0	0	0	0	0	0	0	0	0	0	0	0	0	0	0	0	0	0	0	0	0	85	0	0	0	0	k__Bacteria; p__Firmicutes; c__Clostridia; o__Clostridiales; f__Lachnospiraceae
1483	0	0	0	0	0	0	0	0	7	1	0	0	0	0	0	0	0	0	0	0	0	0	0	0	0	0	0	0	k__Bacteria; p__Firmicutes; c__Clostridia; o__Clostridiales; f__Ruminococcaceae; g__[Eubacterium]_coprostanoligenes_group
1484	0	0	0	0	0	0	0	0	0	53	73	0	0	0	0	0	77	0	0	0	0	0	0	0	88	0	0	0	k__Bacteria; p__Firmicutes; c__Negativicutes; o__Selenomonadales; f__Veillonellaceae; g__Dialister; s__uncultured_bacterium
1485	0	0	0	0	0	0	0	2	0	0	0	0	0	48	0	0	0	0	0	0	59	1	0	0	0	0	0	1	k__Bacteria; p__Bacteroidetes; c__Bacteroidia; o__Bacteroidales; f__Rikenellaceae; g__Alistipes; s__uncultured_bacterium
1486	0	0	0	0	0	140	0	0	0	0	0	0	0	0	0	1	0	0	0	0	0	0	0	0	0	0	0	0	k__Bacteria; p__Bacteroidetes; c__Bacteroidia; o__Bacteroidales; f__Prevotellaceae; g__Alloprevotella; Ambiguous_taxa
1487	0	1	0	0	0	295	0	34	2	0	51	48	0	87	0	144	32	127	0	88	32	0	0	1	93	55	44	65	k__Bacteria; p__Proteobacteria; c__Alphaproteobacteria; o__Caulobacterales; f__Caulobacteraceae; Ambiguous_taxa; Ambiguous_taxa
1488	0	0	0	0	0	93	0	0	0	0	0	0	0	0	0	0	0	0	0	0	0	0	0	0	0	0	0	0	k__Bacteria
1489	0	0	0	0	0	172	4	171	0	0	1	0	10	0	0	3	8	0	0	0	0	0	1	0	0	1	2	0	k__Bacteria; p__Bacteroidetes; c__Bacteroidia; o__Bacteroidales; f__Muribaculaceae; g__uncultured_bacterium; s__uncultured_bacterium
1490	0	0	0	0	0	182	0	0	0	0	0	0	0	0	0	0	0	0	0	0	0	0	0	0	0	0	0	0	k__Bacteria; p__Firmicutes; c__Clostridia; o__Clostridiales; f__Ruminococcaceae; g__Butyricicoccus
1491	1	0	0	0	0	229	0	0	0	0	0	0	0	0	0	0	0	0	0	0	1	28	0	6	0	0	0	0	k__Bacteria; p__Firmicutes; c__Clostridia; o__Clostridiales; f__Lachnospiraceae; g__Lachnospiraceae_ND3007_group
1492	0	0	0	0	0	46	0	0	0	22	0	0	1	0	0	0	0	0	0	1	0	0	0	0	0	0	0	0	k__Bacteria; p__Bacteroidetes; c__Bacteroidia; o__Bacteroidales; f__Bacteroidaceae; g__Bacteroides; s__uncultured_bacterium
1493	0	0	0	0	0	275	0	0	0	0	0	0	0	0	0	0	0	0	0	0	0	0	0	0	0	0	0	0	k__Bacteria; p__Bacteroidetes; c__Rhodothermia; o__Rhodothermales; f__Rhodothermaceae; g__uncultured_bacterium; s__uncultured_bacterium
1494	1	0	0	0	0	125	0	0	0	0	0	0	0	0	0	0	0	0	0	0	0	0	0	76	0	0	0	0	k__Bacteria; p__Actinobacteria; c__Acidimicrobiia; o__Microtrichales; Ambiguous_taxa; Ambiguous_taxa; Ambiguous_taxa
1495	0	0	0	0	0	112	0	0	0	0	0	0	0	0	0	0	0	0	0	0	0	0	0	0	0	0	0	0	k__Bacteria
1496	0	0	0	0	0	76	0	0	0	0	0	0	0	0	0	0	0	0	0	0	0	0	0	0	0	0	0	0	k__Bacteria; p__Bacteroidetes; c__Bacteroidia; o__Chitinophagales; f__Saprospiraceae; g__Aureispira; Ambiguous_taxa
1497	0	0	0	0	0	95	0	0	0	0	0	0	0	0	0	0	0	0	0	0	0	0	0	0	0	0	0	0	k__Bacteria; p__Acidobacteria; c__Subgroup_5; o__uncultured_Acidobacteria_bacterium; f__uncultured_Acidobacteria_bacterium; g__uncultured_Acidobacteria_bacterium; s__uncultured_Acidobacteria_bacterium
1498	0	0	0	0	0	133	0	0	0	0	0	0	0	0	0	0	0	0	0	0	0	0	0	0	0	0	0	0	k__Bacteria; p__Actinobacteria; c__Actinobacteria
1499	0	0	0	0	0	139	89	30	1	0	0	0	0	0	1	0	2	77	26	1	0	0	0	0	36	0	75	0	k__Bacteria; p__Epsilonbacteraeota; c__Campylobacteria; o__Campylobacterales; f__Helicobacteraceae; g__Helicobacter
1500	0	0	0	0	0	79	0	11	0	0	0	0	0	0	0	0	0	0	0	0	0	96	0	74	0	0	0	0	k__Bacteria; p__Firmicutes; c__Clostridia; o__Clostridiales; f__Christensenellaceae; g__Christensenellaceae_R-7_group; s__metagenome
1501	0	0	0	0	0	224	0	15	0	0	0	0	0	0	0	0	43	77	0	0	0	0	0	0	80	0	0	0	k__Bacteria; p__Firmicutes; c__Clostridia; o__Clostridiales; f__Clostridiales_vadinBB60_group; g__uncultured_bacterium; s__uncultured_bacterium
1502	0	0	1	0	0	174	43	746	0	0	1	0	0	0	5	253	0	0	0	4	0	0	1	5	0	31	75	0	k__Bacteria; p__Bacteroidetes; c__Bacteroidia; o__Bacteroidales; f__Muribaculaceae
1503	0	0	0	1	0	254	0	0	0	0	0	0	0	0	0	0	10	0	0	0	0	7	43	0	0	0	0	48	k__Bacteria; p__Firmicutes; c__Clostridia; o__Clostridiales; f__Family_XIII; g__Family_XIII_AD3011_group; Ambiguous_taxa
1504	0	0	0	0	0	192	0	0	0	0	0	0	0	0	0	0	0	0	0	0	0	0	0	0	0	0	0	0	k__Bacteria; p__Proteobacteria; c__Gammaproteobacteria; o__Diplorickettsiales; f__Diplorickettsiaceae; g__uncultured
1505	1	0	0	0	0	164	0	0	0	0	0	0	0	0	0	0	0	0	0	0	0	0	0	0	0	0	0	0	k__Bacteria; p__Firmicutes; c__Limnochordia; o__Limnochordales; f__Limnochordaceae; Ambiguous_taxa; Ambiguous_taxa
1506	0	0	0	0	0	56	0	0	0	0	0	0	0	0	0	0	0	0	0	0	0	0	0	0	0	0	0	0	k__Bacteria; p__Firmicutes; c__Clostridia; o__Clostridiales
1507	0	0	0	0	0	121	0	0	0	0	0	0	0	0	0	0	0	0	0	0	0	0	0	0	0	0	0	0	k__Bacteria; p__Actinobacteria; c__Rubrobacteria; o__Rubrobacterales; f__Rubrobacteriaceae; g__Rubrobacter
1508	0	0	0	0	0	202	1	1	0	2	1	0	0	0	0	3	24	0	0	0	0	20	0	0	43	1	0	0	k__Bacteria; p__Bacteroidetes; c__Bacteroidia; o__Bacteroidales; f__Bacteroidaceae; g__Bacteroides
1509	0	0	0	0	0	77	0	0	0	0	0	0	0	0	0	0	0	0	0	0	0	0	0	0	0	0	0	0	k__Bacteria; p__Bacteroidetes; c__Bacteroidia; o__Bacteroidales; f__Rikenellaceae
1510	0	0	0	0	0	128	0	0	0	0	0	0	0	0	0	0	0	0	0	0	0	0	0	0	0	0	0	0	k__Bacteria; p__Bacteroidetes; c__Bacteroidia; o__Bacteroidales; f__Rikenellaceae; g__Anaerocella
1511	0	0	0	0	0	180	0	0	0	0	0	0	0	0	0	0	0	0	0	0	0	0	0	0	0	0	0	0	k__Bacteria; p__Bacteroidetes; c__Ignavibacteria; o__Kryptoniales; f__BSV26
1512	0	0	0	0	0	170	0	0	0	0	56	0	0	0	0	0	0	0	1	0	0	0	0	0	0	0	0	0	k__Bacteria; p__Firmicutes; c__Clostridia; o__Clostridiales; f__Clostridiales_vadinBB60_group; g__uncultured_bacterium; s__uncultured_bacterium
1513	0	1	0	0	0	51	0	0	0	0	0	0	0	0	0	0	0	0	0	0	0	0	0	0	0	0	0	0	k__Bacteria; p__Bacteroidetes; c__Bacteroidia; o__Bacteroidales; f__Rikenellaceae; g__Rikenellaceae_RC9_gut_group
1514	0	0	0	0	0	105	0	0	0	0	0	0	0	0	0	0	0	0	0	0	0	0	0	0	0	0	0	0	k__Bacteria; p__Bacteroidetes; c__Bacteroidia; o__Bacteroidales
1515	0	0	0	0	0	232	0	0	0	0	0	0	0	0	0	0	0	0	0	0	0	0	0	0	0	0	0	0	k__Bacteria; p__Bacteroidetes; c__Bacteroidia; o__Bacteroidales; f__Bacteroidaceae; g__Bacteroides; s__uncultured_bacterium
1516	0	0	0	0	0	90	0	0	0	0	0	0	0	0	0	0	0	0	0	0	0	0	0	0	0	0	0	0	k__Bacteria; p__Bacteroidetes; c__Bacteroidia; o__Bacteroidales; f__Muribaculaceae; g__uncultured_bacterium; s__uncultured_bacterium
1517	0	0	1	0	0	85	0	0	0	0	0	0	0	0	0	0	0	1	0	0	0	0	0	0	0	0	0	0	k__Bacteria; p__Bacteroidetes; c__Bacteroidia; o__Bacteroidales; f__Muribaculaceae; g__uncultured_bacterium; s__uncultured_bacterium
1518	0	0	0	0	0	183	0	0	0	0	0	0	0	0	0	0	0	0	0	0	0	0	0	0	0	0	0	0	k__Bacteria; p__Firmicutes; c__Clostridia; o__Clostridiales
1519	0	0	0	0	0	96	0	0	2	0	0	0	0	0	0	0	0	0	0	0	0	0	0	18	0	0	0	0	k__Bacteria; p__Actinobacteria; c__Acidimicrobiia; o__Microtrichales; f__Ilumatobacteraceae; g__CL500-29_marine_group
1520	0	0	0	0	0	29	0	0	0	0	0	0	0	0	0	69	0	103	0	0	0	16	0	0	0	0	0	0	k__Bacteria; p__Firmicutes; c__Limnochordia; o__Limnochordales; f__Limnochordaceae
1521	0	0	0	0	0	120	0	0	0	0	0	0	0	0	0	0	0	0	0	0	48	0	0	0	0	0	0	0	k__Bacteria; p__Firmicutes; c__Clostridia; o__Clostridiales; f__Lachnospiraceae
1522	0	0	0	0	0	90	0	0	0	0	0	0	1	0	0	0	0	0	0	0	0	0	0	0	0	0	0	0	k__Bacteria; p__Bacteroidetes; c__Bacteroidia; o__Bacteroidales; f__Bacteroidaceae; g__Bacteroides; s__uncultured_Bacteroidales_bacterium
1523	0	1	0	0	0	176	0	0	0	0	0	0	12	0	0	0	0	0	0	0	0	0	0	0	48	0	0	0	k__Bacteria; p__Bacteroidetes; c__Bacteroidia; o__Bacteroidales; f__Marinifilaceae; g__Butyricimonas; s__uncultured_bacterium
1524	0	0	1	0	0	248	1	0	4	0	3	0	0	0	4	0	0	0	1	33	0	20	30	54	57	0	0	1	k__Bacteria; p__Proteobacteria; c__Alphaproteobacteria; o__Sphingomonadales; f__Sphingomonadaceae; g__Sphingomonas; s__uncultured_Sphingomonadaceae_bacterium
1525	0	0	0	0	1	240	0	2	0	0	1	0	0	0	0	53	32	94	0	0	0	0	0	0	0	0	0	50	k__Bacteria; p__Firmicutes; c__Clostridia; o__Clostridiales; f__Ruminococcaceae; g__Ruminiclostridium_6; s__uncultured_bacterium
1526	0	0	0	0	0	54	0	0	0	0	0	0	0	0	0	0	0	0	0	0	0	0	0	0	0	0	0	0	k__Bacteria; p__Bacteroidetes; c__Bacteroidia; o__Cytophagales; f__Microscillaceae; g__uncultured
1527	1	0	0	0	0	173	0	0	0	0	0	0	0	0	0	0	0	0	0	0	0	0	0	0	0	0	0	0	k__Bacteria; p__Firmicutes; c__Clostridia; o__Clostridiales; f__Lachnospiraceae; g__Lachnospiraceae_UCG-001; s__uncultured_bacterium
1528	0	0	0	0	0	105	0	0	0	0	0	0	0	0	61	1	0	0	0	0	0	0	0	13	0	0	0	0	k__Bacteria; p__Actinobacteria; c__Actinobacteria; o__Micromonosporales; f__Micromonosporaceae; g__Longispora
1529	0	0	0	0	0	30	0	0	0	0	0	0	0	0	0	0	0	0	0	0	0	0	0	0	0	0	0	0	k__Bacteria; p__Firmicutes; c__Limnochordia; o__Limnochordales; f__Limnochordaceae; Ambiguous_taxa; Ambiguous_taxa
1530	0	0	0	0	0	72	0	0	0	0	0	0	0	0	0	0	0	0	0	0	0	0	0	0	0	0	0	0	k__Bacteria; p__Bacteroidetes; c__Bacteroidia; o__Bacteroidales; f__Muribaculaceae; g__uncultured_bacterium; s__uncultured_bacterium
1531	0	0	0	0	0	96	0	0	0	0	0	0	0	0	0	0	0	0	0	0	0	0	0	0	0	0	0	0	k__Bacteria; p__Firmicutes; c__Clostridia; o__Clostridiales
1532	0	0	0	0	0	57	0	0	0	0	0	0	0	0	0	0	0	0	0	0	0	0	0	0	0	0	0	0	k__Bacteria; p__Bacteroidetes; c__Bacteroidia; o__Bacteroidales; f__Bacteroidetes_vadinHA17; Ambiguous_taxa; Ambiguous_taxa
1533	0	0	0	0	0	212	0	0	0	0	11	0	0	0	0	0	33	0	0	9	0	0	0	0	9	0	0	0	k__Bacteria; p__Firmicutes; c__Bacilli; o__Lactobacillales; f__Streptococcaceae; g__Streptococcus
1534	0	0	0	0	0	57	0	0	0	0	0	0	0	0	0	28	62	0	148	0	0	0	0	0	0	0	0	0	k__Bacteria; p__Actinobacteria; c__Actinobacteria; o__Corynebacteriales; f__Mycobacteriaceae; g__Mycobacterium
1535	0	0	0	0	0	13	108	0	0	0	21	0	0	0	0	0	0	0	0	0	0	0	0	31	55	0	0	0	k__Bacteria; p__Bacteroidetes; c__Bacteroidia; o__Sphingobacteriales; f__CWT_CU03-E12; Ambiguous_taxa; Ambiguous_taxa
1536	0	0	0	0	0	137	0	0	0	0	0	0	0	0	0	0	0	0	0	0	0	0	0	79	0	0	0	0	k__Bacteria; p__Firmicutes; c__Clostridia; o__Clostridiales; f__Ruminococcaceae; g__Ruminiclostridium_9
1537	0	0	0	0	0	50	0	0	0	0	0	0	0	0	0	0	0	0	0	0	0	0	0	0	0	0	0	0	k__Bacteria; p__Gemmatimonadetes; c__Gemmatimonadetes; o__Gemmatimonadales; f__Gemmatimonadaceae; g__Gemmatimonas
1538	0	0	1	0	0	105	0	0	0	43	0	0	0	0	0	6	0	0	0	0	0	0	0	0	0	0	0	0	k__Bacteria; p__Bacteroidetes; c__Bacteroidia; o__Cytophagales; f__Microscillaceae; g__Chryseolinea; s__uncultured_bacterium
1539	0	0	0	0	0	131	0	0	5	0	0	0	0	0	0	0	0	0	0	0	0	0	0	0	0	0	0	0	k__Bacteria; p__Firmicutes; c__Clostridia; o__Clostridiales; f__Ruminococcaceae; g__Faecalibacterium
1540	0	0	0	0	0	110	0	0	0	0	0	0	0	0	0	0	0	0	0	0	0	0	0	0	0	0	0	0	k__Bacteria; p__Acidobacteria; c__Acidobacteriia; o__Solibacterales; f__Solibacteraceae_(Subgroup_3)
1541	0	0	0	1	0	207	0	0	0	0	0	0	0	0	0	0	0	0	0	0	0	0	0	0	0	0	0	0	k__Bacteria; p__Bacteroidetes; c__Bacteroidia; o__Bacteroidales; f__Bacteroidetes_vadinHA17; Ambiguous_taxa; Ambiguous_taxa
1542	0	0	0	0	0	216	0	1	0	0	5	0	0	0	0	0	0	0	0	0	0	0	0	1	0	52	0	0	k__Bacteria; p__Proteobacteria; c__Alphaproteobacteria; o__Rhizobiales; f__Devosiaceae
1543	0	0	0	0	0	86	0	0	0	0	0	0	0	0	0	0	0	0	0	0	0	0	0	0	0	0	0	0	k__Bacteria; p__Firmicutes; c__Clostridia; o__Clostridiales; f__Ruminococcaceae
1544	0	0	0	0	0	110	0	0	0	0	0	0	0	0	0	0	0	0	0	0	0	0	0	0	0	0	0	0	k__Bacteria; p__Firmicutes; c__Clostridia; o__Clostridiales; f__Lachnospiraceae; g__Lachnospiraceae_NK4A136_group; s__uncultured_bacterium
1545	0	0	0	0	0	70	0	1	2	0	2	0	0	0	0	0	1	0	0	0	0	0	0	0	0	1	0	0	k__Bacteria; p__Bacteroidetes; c__Bacteroidia; o__Bacteroidales; f__Bacteroidaceae; g__Bacteroides
1546	0	0	0	0	0	135	0	0	0	0	0	0	0	0	0	0	0	0	0	0	0	0	138	0	0	0	0	0	k__Bacteria; p__Gemmatimonadetes; c__Gemmatimonadetes; o__Gemmatimonadales; f__Gemmatimonadaceae; g__Gemmatimonas; s__uncultured_bacterium
1547	0	0	0	0	0	110	0	0	0	0	0	0	0	0	0	0	0	0	0	0	0	0	0	0	0	0	0	0	k__Bacteria; p__Bacteroidetes; c__Bacteroidia; o__Bacteroidales; f__Muribaculaceae
1548	0	2	0	0	0	71	2	0	0	0	0	0	0	0	0	0	0	86	0	0	0	0	0	0	0	0	0	0	k__Bacteria; p__Proteobacteria; c__Alphaproteobacteria; o__Rhizobiales; f__Xanthobacteraceae
1549	1	0	0	0	0	116	0	0	0	0	0	0	0	0	0	0	0	0	0	0	0	0	0	0	0	0	0	0	k__Bacteria; p__Bacteroidetes; c__Bacteroidia; o__Flavobacteriales; f__Flavobacteriaceae; g__Flavobacterium; Ambiguous_taxa
1550	0	0	0	0	0	107	0	0	0	0	0	0	0	0	0	0	0	0	0	0	0	0	0	0	0	0	0	0	k__Bacteria; p__Gemmatimonadetes; c__Gemmatimonadetes; o__Gemmatimonadales; f__Gemmatimonadaceae; g__uncultured
1551	0	0	0	0	0	43	0	1	0	0	0	11	1	0	1	1	0	0	278	1	0	0	0	0	39	0	0	0	k__Bacteria; p__Bacteroidetes; c__Bacteroidia; o__Bacteroidales; f__Muribaculaceae; g__uncultured_bacterium; s__uncultured_bacterium
1552	0	0	0	0	0	113	0	0	0	1	0	0	0	0	0	0	0	0	0	0	0	0	0	0	0	0	0	0	k__Bacteria; p__Bacteroidetes; c__Bacteroidia; o__Bacteroidales; f__Muribaculaceae; g__uncultured_bacterium; s__uncultured_bacterium
1553	0	0	0	0	0	100	0	0	0	0	0	0	0	0	0	0	0	0	0	0	0	0	0	0	0	0	0	0	k__Bacteria; p__Gemmatimonadetes; c__S0134_terrestrial_group; o__uncultured_bacterium; f__uncultured_bacterium; g__uncultured_bacterium; s__uncultured_bacterium
1554	0	0	0	0	0	141	0	0	0	15	0	15	0	33	0	61	0	0	0	0	0	0	57	0	0	0	67	0	k__Bacteria; p__Bacteroidetes; c__Bacteroidia; o__Cytophagales; f__Microscillaceae; g__uncultured; s__uncultured_Sphingobacteriales_bacterium
1555	0	0	0	0	0	86	0	0	4	0	18	0	0	2	61	0	0	0	0	0	0	0	0	0	0	0	0	0	k__Bacteria; p__Proteobacteria; c__Gammaproteobacteria; o__Xanthomonadales; f__Rhodanobacteraceae; g__Rhodanobacter; Ambiguous_taxa
1556	0	0	0	0	0	101	0	0	0	0	0	0	0	0	0	0	0	0	0	0	0	0	0	0	0	0	0	0	k__Bacteria; p__Firmicutes; c__Bacilli; o__Lactobacillales; f__Streptococcaceae; g__Streptococcus
1557	0	0	1	0	0	191	0	0	0	0	24	0	0	0	0	0	0	0	0	0	0	0	0	0	0	0	0	0	k__Bacteria; p__Actinobacteria; c__Actinobacteria; o__Pseudonocardiales; f__Pseudonocardiaceae; g__Actinophytocola
1558	0	0	0	0	0	74	0	0	0	0	48	0	0	0	0	0	0	0	0	0	0	0	0	0	0	0	0	0	k__Bacteria; p__Gemmatimonadetes; c__Gemmatimonadetes; o__Gemmatimonadales; f__Gemmatimonadaceae; g__Gemmatirosa; s__uncultured_bacterium
1559	0	0	0	0	0	64	0	0	0	0	0	0	0	0	0	0	0	0	0	0	0	0	0	0	0	0	0	0	k__Bacteria; p__Bacteroidetes; c__Bacteroidia; o__Bacteroidales; f__Muribaculaceae; g__uncultured_bacterium; s__uncultured_bacterium
1560	0	0	0	0	0	98	0	0	0	0	0	0	0	0	0	0	0	0	0	0	0	0	0	0	0	0	0	0	k__Bacteria; p__Actinobacteria; c__Thermoleophilia; o__Solirubrobacterales; f__67-14; g__uncultured_bacterium; s__uncultured_bacterium
1561	0	0	0	0	0	99	0	0	0	0	0	0	0	0	0	0	0	53	0	0	0	0	0	0	0	0	0	0	k__Bacteria; p__Bacteroidetes; c__Bacteroidia; o__Chitinophagales; f__Chitinophagaceae; g__Parasegetibacter; Ambiguous_taxa
1562	0	0	0	0	0	89	0	0	0	0	0	0	0	0	0	0	0	0	0	0	0	0	0	0	0	0	0	0	k__Bacteria; p__Proteobacteria; c__Deltaproteobacteria; o__Myxococcales; f__P3OB-42
1563	0	0	0	0	0	84	0	0	0	0	0	0	0	0	0	0	0	0	0	0	0	0	0	0	0	0	0	0	k__Bacteria; p__Bacteroidetes; c__Bacteroidia; o__Bacteroidales; f__Marinifilaceae; g__uncultured_bacterium; s__uncultured_bacterium
1564	0	0	0	0	0	65	0	0	0	0	0	0	0	0	0	0	0	0	0	0	0	0	0	0	0	0	0	0	k__Bacteria; p__Bacteroidetes; c__Bacteroidia; o__Bacteroidales; f__Muribaculaceae; g__uncultured_bacterium; s__uncultured_bacterium
1565	0	0	0	0	0	47	0	0	0	0	0	0	0	0	0	0	0	0	0	0	0	0	0	0	0	0	0	0	k__Bacteria; p__Bacteroidetes; c__Bacteroidia; o__Bacteroidales; f__Muribaculaceae
1566	0	0	0	0	0	18	0	0	0	0	0	51	0	0	0	0	0	0	0	0	0	0	1	85	0	0	0	0	k__Bacteria; p__Actinobacteria; c__Acidimicrobiia; o__Microtrichales; f__Ilumatobacteraceae; g__Ilumatobacter; s__uncultured_bacterium
1567	0	0	0	0	0	102	0	0	0	0	0	0	0	0	0	0	0	1	0	0	0	0	0	0	0	0	0	0	k__Bacteria; p__Epsilonbacteraeota; c__Campylobacteria; o__Campylobacterales; f__Helicobacteraceae; g__Helicobacter
1568	0	0	0	0	0	119	0	0	0	76	39	0	0	0	0	0	0	0	0	0	0	0	0	94	0	0	0	0	k__Bacteria; p__Firmicutes; c__Clostridia; o__Clostridiales; f__Ruminococcaceae; g__Ruminococcaceae_UCG-004; s__uncultured_bacterium
1569	0	0	0	0	0	135	0	0	0	0	0	0	0	0	0	0	0	0	0	0	0	0	0	0	0	0	0	0	k__Bacteria; p__Actinobacteria; c__Acidimicrobiia; o__IMCC26256; f__uncultured_actinobacterium; g__uncultured_actinobacterium; s__uncultured_actinobacterium
1570	0	0	77	0	0	35	0	10	0	0	0	62	0	72	166	0	0	0	246	0	0	51	0	0	1	0	0	24	k__Bacteria; p__Actinobacteria; c__Thermoleophilia; o__Gaiellales; f__uncultured
1571	0	0	0	0	0	54	0	0	0	0	0	0	0	0	0	0	0	0	0	0	0	0	0	0	0	0	0	0	k__Bacteria; p__Spirochaetes; c__Spirochaetia; o__Spirochaetales; f__Spirochaetaceae; g__Treponema_2; s__gut_metagenome
1572	5	0	0	0	0	17	1	0	0	0	0	0	0	0	0	0	0	0	0	0	0	0	0	0	0	0	2	0	k__Bacteria; p__Proteobacteria; c__Alphaproteobacteria; o__Rhizobiales; f__Beijerinckiaceae; g__Methylobacterium; Ambiguous_taxa
1573	0	0	0	0	0	103	0	0	0	0	0	0	0	0	0	0	0	0	0	0	0	0	0	0	0	0	0	0	k__Bacteria; p__Firmicutes; c__Clostridia; o__Clostridiales
1574	0	0	0	0	0	113	0	0	0	0	0	0	0	46	0	0	0	0	0	0	0	0	0	0	0	0	0	0	k__Bacteria; p__Actinobacteria; c__MB-A2-108; o__uncultured_bacterium; f__uncultured_bacterium; g__uncultured_bacterium; s__uncultured_bacterium
1575	1	0	0	0	0	133	0	0	0	0	0	0	0	0	0	0	0	0	0	0	0	0	0	0	0	0	0	0	k__Bacteria; p__Bacteroidetes; c__Bacteroidia; o__Bacteroidales
1576	0	0	0	0	0	92	0	0	0	0	0	0	0	0	0	0	0	0	0	0	0	0	0	0	0	0	0	0	k__Bacteria; p__Bacteroidetes; c__Bacteroidia; o__Bacteroidales; f__Bacteroidaceae; g__Bacteroides; s__Bacteroides_acidifaciens
1577	0	0	0	12	0	60	25	13	86	0	0	0	0	0	0	0	1	0	0	2	30	0	0	0	0	0	6	0	k__Bacteria; p__Firmicutes; c__Clostridia; o__Clostridiales; f__Lachnospiraceae; g__Coprococcus_2; s__uncultured_bacterium
1578	0	0	0	0	0	104	0	22	7	0	1	1	0	0	0	0	0	0	0	0	0	0	0	0	8	1	0	0	k__Bacteria; p__Firmicutes; c__Clostridia; o__Clostridiales; f__Ruminococcaceae; g__Ruminococcaceae_UCG-014
1579	0	0	0	0	0	122	0	0	1	59	0	46	0	0	0	0	0	0	0	0	0	0	1	0	0	0	7	0	k__Bacteria; p__Actinobacteria; c__Thermoleophilia; o__Gaiellales; f__Gaiellaceae; g__Gaiella
1580	0	0	0	0	0	25	0	0	0	0	0	0	0	0	0	1	0	0	0	0	0	0	0	0	0	0	0	0	k__Bacteria; p__Firmicutes; c__Clostridia; o__Clostridiales; f__Ruminococcaceae; g__Ruminococcaceae_UCG-014; s__uncultured_bacterium
1581	0	0	0	0	0	130	197	0	213	0	80	0	30	1	171	0	4	0	0	0	38	0	103	127	0	121	1	0	k__Bacteria; p__Firmicutes; c__Clostridia; o__Clostridiales; f__Christensenellaceae; g__Christensenellaceae_R-7_group; s__uncultured_bacterium
1582	0	0	0	0	0	120	0	1	0	0	0	0	0	0	0	0	0	0	0	0	0	0	0	0	0	0	0	0	k__Bacteria; p__Bacteroidetes; c__Bacteroidia; o__Bacteroidales; f__Muribaculaceae
1583	0	0	0	0	0	105	0	0	0	0	0	0	0	0	64	0	0	1	15	0	0	0	0	46	0	0	0	0	k__Bacteria; p__Firmicutes; c__Limnochordia; o__Limnochordales; f__Limnochordaceae; Ambiguous_taxa; Ambiguous_taxa
1584	0	0	0	0	0	89	0	0	0	0	0	0	0	0	0	0	0	0	0	0	0	0	0	0	0	0	0	0	k__Bacteria; p__Proteobacteria; c__Alphaproteobacteria; o__Rickettsiales; f__Mitochondria
1585	0	0	0	0	0	83	0	0	3	0	0	0	0	0	0	0	0	0	0	0	0	0	0	0	0	0	0	0	k__Bacteria; p__Actinobacteria; c__Actinobacteria; o__Propionibacteriales; f__Nocardioidaceae; g__Nocardioides
1586	6	0	6	0	2	101	0	0	0	0	0	10	0	0	0	0	0	0	0	9	0	0	0	0	1	0	0	0	k__Bacteria; p__Bacteroidetes; c__Bacteroidia; o__Bacteroidales; f__Muribaculaceae; g__uncultured_bacterium; s__uncultured_bacterium
1587	0	0	0	0	0	81	0	1	0	0	0	0	0	0	0	0	0	0	0	0	0	0	0	0	0	0	0	0	k__Bacteria; p__Firmicutes; c__Clostridia; o__Clostridiales
1588	0	0	0	0	0	61	0	0	0	0	0	0	0	0	0	0	0	0	0	0	0	0	0	0	0	0	0	0	k__Bacteria; p__Bacteroidetes; c__Bacteroidia; o__Chitinophagales; f__Chitinophagaceae; g__Sediminibacterium; s__uncultured_bacterium
1589	0	0	0	0	0	183	0	0	0	0	0	0	0	0	0	0	0	0	0	0	0	0	0	0	0	0	0	0	k__Bacteria; p__Bacteroidetes; c__Bacteroidia; o__Bacteroidales
1590	0	0	0	162	1	194	0	0	0	0	0	0	0	0	0	0	0	0	0	0	0	0	0	0	0	0	0	0	k__Bacteria; p__Firmicutes; c__Clostridia; o__Clostridiales; f__Lachnospiraceae; g__Lachnospiraceae_NK4A136_group; s__uncultured_bacterium
1591	0	0	0	1	0	156	0	0	0	1	1	39	12	0	129	44	15	0	0	0	0	0	9	0	0	34	0	2	k__Bacteria; p__Proteobacteria; c__Alphaproteobacteria; o__Sphingomonadales; f__Sphingomonadaceae; g__Novosphingobium; Ambiguous_taxa
1592	0	0	0	0	0	55	0	0	0	0	0	0	0	0	0	0	0	0	0	0	0	0	0	0	0	0	0	0	k__Bacteria; p__Bacteroidetes; c__Bacteroidia; o__Bacteroidales; f__Rikenellaceae; g__Alistipes
1593	0	0	0	0	0	89	0	0	0	0	0	0	0	0	0	0	0	0	0	0	0	0	0	0	0	0	0	0	k__Bacteria
1594	0	0	0	0	0	10	0	0	4	0	0	19	0	0	0	0	0	0	0	0	0	0	0	0	0	27	0	0	k__Bacteria; p__Bacteroidetes; c__Bacteroidia; o__Bacteroidales; f__Prevotellaceae; g__Alloprevotella
1595	0	0	0	0	0	289	0	0	0	0	0	0	0	105	0	0	0	0	0	0	0	0	0	0	0	0	0	0	k__Bacteria; p__Firmicutes; c__Clostridia; o__Clostridiales; f__Lachnospiraceae; g__Lachnospiraceae_NK4A136_group
1596	0	0	0	0	0	92	0	0	0	0	0	0	0	0	0	0	0	0	0	0	0	0	0	0	0	0	0	0	k__Bacteria; p__Proteobacteria; c__Gammaproteobacteria; o__Betaproteobacteriales; f__TRA3-20
1597	0	0	0	0	0	41	0	0	0	0	0	0	0	0	0	0	0	0	0	0	0	0	0	0	0	0	0	0	k__Bacteria; p__Proteobacteria; c__Deltaproteobacteria; o__Oligoflexales; f__0319-6G20
1598	0	0	0	0	0	100	88	1	1	0	1	0	1	0	0	17	1	0	0	0	0	0	58	0	0	0	0	72	k__Bacteria; p__Firmicutes; c__Clostridia; o__Clostridiales; f__Lachnospiraceae
1599	0	0	0	0	0	50	0	0	0	0	0	0	0	0	0	0	0	0	0	0	0	0	0	0	0	0	0	0	k__Bacteria; p__Bacteroidetes; c__Bacteroidia; o__Bacteroidales; f__Bacteroidaceae; g__Bacteroides
1600	0	0	0	0	0	74	0	0	0	0	0	0	0	0	0	0	0	0	0	0	0	0	0	0	0	0	0	0	k__Bacteria; p__Bacteroidetes; c__Bacteroidia; o__Bacteroidales; f__Prevotellaceae
1601	0	0	0	0	0	67	0	2	0	0	0	0	0	0	0	0	0	0	0	25	0	0	26	0	0	0	0	0	k__Bacteria; p__Firmicutes; c__Clostridia; o__Clostridiales; f__Clostridiales_vadinBB60_group
1602	0	0	0	0	0	58	0	0	0	0	0	0	0	0	0	0	0	0	0	0	0	42	0	0	0	0	0	0	k__Bacteria; p__Proteobacteria; c__Alphaproteobacteria; o__Sphingomonadales; f__Sphingomonadaceae; g__DSSF69
1603	0	1	0	0	1	51	48	0	2	1	0	0	0	2	0	0	0	0	0	73	0	0	0	0	0	0	0	0	k__Bacteria; p__Bacteroidetes; c__Bacteroidia; o__Bacteroidales; f__Muribaculaceae; g__uncultured_bacterium; s__uncultured_bacterium
1604	0	0	0	0	0	100	0	0	0	0	0	0	0	0	0	0	0	0	0	0	0	0	0	0	0	0	0	0	k__Bacteria; p__Firmicutes; c__Clostridia; o__Clostridiales; f__Lachnospiraceae
1605	0	1	0	0	6	83	0	12	1	154	0	0	0	0	0	0	0	5	0	0	3	8	0	1	0	0	0	1	k__Bacteria; p__Firmicutes; c__Clostridia; o__Clostridiales; f__Lachnospiraceae
1606	0	0	0	0	0	35	0	0	0	0	0	0	0	0	0	0	0	0	0	0	0	0	62	0	0	0	0	0	k__Bacteria; p__Bacteroidetes; c__Bacteroidia
1607	0	0	0	0	0	2	0	0	0	0	0	0	0	0	0	0	0	0	0	0	0	0	0	0	0	0	0	0	k__Bacteria; p__Actinobacteria; c__MB-A2-108; o__uncultured_Kineosporiaceae_bacterium; f__uncultured_Kineosporiaceae_bacterium; g__uncultured_Kineosporiaceae_bacterium; s__uncultured_Kineosporiaceae_bacterium
1608	0	0	0	0	0	17	0	0	0	0	0	0	0	0	0	0	0	0	0	0	0	0	0	0	0	0	0	0	k__Bacteria; p__Bacteroidetes; c__Bacteroidia; o__Bacteroidales; f__Bacteroidaceae; g__Bacteroides
1609	0	0	0	0	0	77	0	1	0	0	0	0	0	0	0	0	0	0	0	0	0	0	0	0	0	0	0	0	k__Bacteria; p__Bacteroidetes; c__Bacteroidia; o__Bacteroidales
1610	0	0	0	0	0	18	38	14	248	0	5	29	6	1	0	1	0	0	3	0	244	0	0	0	0	81	0	4	k__Bacteria; p__Firmicutes; c__Bacilli; o__Lactobacillales; f__Streptococcaceae; g__Lactococcus
1611	0	0	0	0	0	47	0	0	0	0	0	0	0	0	0	0	0	0	0	0	0	0	0	0	0	0	0	0	k__Bacteria; p__Actinobacteria; c__Thermoleophilia
1612	0	0	0	0	0	68	0	0	0	0	0	0	0	0	0	0	0	0	0	0	0	1	0	0	0	0	0	0	k__Bacteria; p__Bacteroidetes; c__Bacteroidia; o__Flavobacteriales; f__Crocinitomicaceae; g__Crocinitomix; Ambiguous_taxa
1613	0	0	0	0	0	23	0	0	0	0	0	0	0	0	0	0	0	0	0	0	0	0	0	0	0	0	0	0	k__Bacteria; p__Bacteroidetes; c__Bacteroidia; o__Sphingobacteriales; f__env.OPS_17; Ambiguous_taxa; Ambiguous_taxa
1614	0	0	0	0	2	109	0	3	5	0	0	0	0	55	0	0	0	43	0	0	1	0	0	0	0	98	0	0	k__Bacteria; p__Firmicutes; c__Clostridia; o__Clostridiales; f__Lachnospiraceae; g__Lachnoclostridium; Ambiguous_taxa
1615	0	0	0	0	0	16	0	0	0	0	0	0	0	0	0	0	0	0	0	0	0	0	0	0	0	0	0	0	k__Bacteria; p__Proteobacteria; c__Alphaproteobacteria; o__Thalassobaculales; f__uncultured
1616	0	0	0	0	0	1	0	0	0	0	0	0	0	0	0	0	0	0	0	0	0	0	0	0	0	0	0	0	k__Bacteria; p__Proteobacteria; c__Gammaproteobacteria
1617	0	0	0	0	1	35	0	23	161	0	31	1	0	2	0	55	1	0	0	0	2	0	0	102	0	1	0	93	k__Bacteria; p__Epsilonbacteraeota; c__Campylobacteria; o__Campylobacterales; f__Helicobacteraceae; g__Helicobacter; Ambiguous_taxa
1618	0	0	0	0	0	5	0	0	0	0	0	0	0	0	0	0	0	0	0	0	0	0	0	0	0	0	0	0	k__Bacteria; p__Proteobacteria; c__Gammaproteobacteria; o__Salinisphaerales; f__Solimonadaceae; g__Nevskia; s__uncultured_bacterium
1619	0	0	0	0	0	13	0	0	4	0	21	0	0	0	0	4	0	0	0	0	0	0	0	0	0	0	0	0	k__Bacteria; p__Proteobacteria; c__Gammaproteobacteria; o__Aeromonadales; f__Aeromonadaceae; g__Oceanimonas; Ambiguous_taxa
1620	0	53	0	10	0	71	1	23	2	0	0	16	1	3	0	51	0	1	80	119	39	157	0	0	0	0	2	92	k__Bacteria; p__Proteobacteria; c__Alphaproteobacteria; o__Rhizobiales; f__Xanthobacteraceae
1621	0	0	0	0	0	51	0	0	0	0	0	0	0	0	0	0	0	0	0	0	0	0	0	0	34	7	0	0	k__Bacteria; p__Proteobacteria; c__Alphaproteobacteria; o__Caulobacterales; f__Caulobacteraceae; g__uncultured; Ambiguous_taxa
1622	0	0	0	0	0	14	0	0	0	0	0	0	0	0	0	0	0	0	0	0	0	0	0	0	0	0	0	0	k__Bacteria; p__Actinobacteria
1623	330	1	6	127	6	165	0	3	6	0	2	67	29	0	2	29	24	141	10	4	0	10	40	50	3	5	107	8	k__Bacteria; p__Proteobacteria; c__Gammaproteobacteria; o__Enterobacteriales; f__Enterobacteriaceae
1624	0	0	0	0	0	125	0	0	0	0	0	0	0	0	0	0	0	117	0	188	0	0	0	0	0	0	0	0	k__Bacteria; p__Proteobacteria; c__Alphaproteobacteria; o__Caulobacterales; f__Caulobacteraceae; g__uncultured
1625	0	0	0	0	0	5	0	1	5	1	0	2	1	78	0	0	1	0	0	0	60	31	57	48	18	1	0	51	k__Bacteria; p__Bacteroidetes; c__Bacteroidia; o__Bacteroidales; f__Rikenellaceae; g__Alistipes; Ambiguous_taxa
1626	0	0	0	0	0	8	0	0	0	0	0	0	0	0	0	0	0	0	0	0	0	0	0	0	0	0	0	0	k__Bacteria
1627	0	0	0	0	0	5	0	21	0	0	0	0	0	0	0	0	0	0	0	0	0	0	0	0	0	0	0	0	k__Bacteria; p__Bacteroidetes; c__Bacteroidia; o__Flavobacteriales; f__Weeksellaceae; g__Bergeyella; s__uncultured_bacterium
1628	0	0	0	0	0	1	0	0	7	0	29	70	0	139	0	6	0	0	0	0	36	9	30	7	0	1	0	45	k__Bacteria; p__Bacteroidetes; c__Bacteroidia; o__Bacteroidales; f__Bacteroidaceae; g__Bacteroides; s__uncultured_bacterium
1629	0	0	0	0	0	2	0	0	0	0	0	0	0	0	0	0	0	0	0	0	0	0	0	0	0	0	0	0	k__Bacteria; p__Actinobacteria; c__Acidimicrobiia; o__Microtrichales; f__Ilumatobacteraceae
1630	0	0	0	0	0	2	7	47	2	230	41	27	0	28	55	41	78	0	0	0	0	0	21	0	39	0	0	133	k__Bacteria; p__Firmicutes; c__Clostridia; o__Clostridiales; f__Ruminococcaceae; g__Ruminococcaceae_UCG-005; s__uncultured_rumen_bacterium
1631	0	0	0	0	1	2	0	0	0	0	0	0	0	0	0	0	0	0	0	0	0	0	0	0	0	0	0	0	k__Bacteria; p__Bacteroidetes; c__Bacteroidia; o__Bacteroidales; f__Muribaculaceae
1632	0	0	0	0	0	1	0	0	0	0	0	0	8	0	0	0	18	0	0	0	0	0	0	0	0	0	0	0	k__Bacteria; p__Firmicutes; c__Erysipelotrichia; o__Erysipelotrichales; f__Erysipelotrichaceae; g__Faecalitalea; s__uncultured_bacterium
1633	0	0	0	0	0	1	1	0	0	133	0	0	0	0	0	0	66	0	0	0	0	0	0	0	0	0	0	0	k__Bacteria; p__Actinobacteria; c__Coriobacteriia; o__Coriobacteriales; f__Eggerthellaceae; g__Enterorhabdus
1634	0	0	0	0	0	1	0	0	0	0	0	0	0	0	0	0	15	169	65	0	0	0	0	0	0	0	0	0	k__Bacteria; p__Actinobacteria; c__Acidimicrobiia; o__Microtrichales
1635	1	1	3	0	1	5	4	3	0	0	9	0	3	1	1	4	1	0	0	0	2	1	1	2	2	5	1	2	k__Bacteria; p__Cyanobacteria; c__Oxyphotobacteria; o__Chloroplast
1636	0	0	0	0	0	0	52	0	0	0	0	0	0	0	0	0	0	0	0	0	0	0	0	0	0	0	0	0	k__Bacteria; p__Proteobacteria; c__Gammaproteobacteria; o__Betaproteobacteriales
1637	0	0	0	0	0	0	142	0	0	0	0	0	0	0	0	0	0	0	0	0	0	0	0	0	0	0	0	0	k__Bacteria; p__Proteobacteria; c__Gammaproteobacteria; o__Betaproteobacteriales; f__Chromobacteriaceae; g__Crenobacter
1638	1	0	0	0	0	0	109	0	0	0	0	0	0	56	0	0	0	1	0	0	0	0	0	0	0	0	0	0	k__Bacteria; p__Actinobacteria; c__Actinobacteria; o__Streptosporangiales; f__Streptosporangiaceae; g__Thermopolyspora; Ambiguous_taxa
1639	0	0	0	0	0	0	85	9	0	0	0	0	0	0	0	1	0	177	0	0	0	0	0	0	0	0	0	0	k__Bacteria; p__Firmicutes; c__Clostridia; o__Clostridiales; f__Ruminococcaceae; g__Butyricicoccus; s__uncultured_bacterium
1640	0	0	0	0	0	0	57	0	0	0	0	0	0	0	0	0	0	0	0	0	0	0	0	0	0	0	1	0	k__Bacteria; p__Firmicutes; c__Clostridia; o__Clostridiales; f__Lachnospiraceae
1641	0	1	0	0	0	0	171	1823	4	2	243	0	44	6	0	10	0	1	402	94	4	1	8	44	1	1007	502	157	k__Bacteria; p__Actinobacteria; c__Actinobacteria; o__Corynebacteriales; f__Corynebacteriaceae
1642	0	0	0	0	0	0	47	0	0	0	0	0	0	0	0	0	0	0	0	0	0	0	0	0	0	0	0	0	k__Bacteria; p__Bacteroidetes; c__Bacteroidia; o__Bacteroidales; f__Muribaculaceae; g__uncultured_bacterium; s__uncultured_bacterium
1643	0	0	0	0	1	0	230	1517	4	10	80	0	25	0	0	0	0	0	38	0	0	0	0	1	0	19	0	0	k__Bacteria; p__Firmicutes; c__Bacilli; o__Lactobacillales; f__Enterococcaceae; g__Enterococcus; Ambiguous_taxa
1644	0	0	0	0	0	0	28	0	0	0	0	0	0	0	0	0	0	0	0	0	0	0	0	0	0	0	52	0	k__Bacteria; p__Actinobacteria; c__Actinobacteria; o__Micromonosporales; f__Micromonosporaceae
1645	0	0	0	0	0	0	33	0	0	0	0	0	0	0	0	0	0	0	0	0	0	0	0	0	0	0	0	0	k__Bacteria; p__Bacteroidetes; c__Bacteroidia; o__Bacteroidales
1646	0	0	0	0	0	0	94	0	0	0	0	0	0	0	0	0	0	0	0	59	0	0	0	0	100	0	0	0	k__Bacteria; p__Firmicutes; c__Clostridia; o__Clostridiales; f__Lachnospiraceae; g__Lachnospiraceae_UCG-003; s__uncultured_bacterium
1647	0	0	0	0	0	0	63	13	0	0	0	0	0	3	0	22	0	0	0	0	0	0	1	0	0	3	55	0	k__Bacteria; p__Gemmatimonadetes; c__Gemmatimonadetes; o__Gemmatimonadales; f__Gemmatimonadaceae; g__uncultured; s__uncultured_proteobacterium
1648	0	0	0	0	0	0	47	0	0	0	0	0	0	0	0	0	0	0	0	0	0	0	0	0	0	0	0	0	k__Bacteria; p__Bacteroidetes; c__Bacteroidia; o__Bacteroidales; f__Rikenellaceae
1649	0	0	0	1	0	0	406	8	2	73	1	1	0	287	0	266	0	39	0	2	94	194	0	0	0	0	1	0	k__Bacteria; p__Bacteroidetes; c__Bacteroidia; o__Flavobacteriales; f__Weeksellaceae
1650	0	0	0	0	0	0	69	14	0	0	0	47	0	146	110	0	0	0	0	0	0	0	0	100	44	47	0	36	k__Bacteria; p__Firmicutes; c__Clostridia; o__Clostridiales; f__Peptostreptococcaceae; g__Paraclostridium
1651	0	0	0	0	0	0	79	0	0	25	0	83	0	7	0	19	2	0	0	0	0	0	1	3	0	43	0	106	k__Bacteria; p__Firmicutes; c__Clostridia; o__Clostridiales; f__Lachnospiraceae; g__Lachnospiraceae_NK4A136_group; s__uncultured_bacterium
1652	0	0	0	0	0	0	322	46	3	188	131	267	118	150	0	89	53	1	2	0	134	298	409	297	413	389	0	159	k__Bacteria; p__Bacteroidetes; c__Bacteroidia; o__Bacteroidales; f__Muribaculaceae
1653	148	95	27	0	10	1	92	5	10	2	7	4	13	0	8	0	1	2	3	0	1	1	2	2	4	2	0	54	k__Bacteria; p__Firmicutes; c__Clostridia; o__Clostridiales; f__Lachnospiraceae
1654	0	0	0	0	0	0	52	28	4	0	165	1	39	22	0	0	0	0	0	0	39	0	0	22	0	55	0	115	k__Bacteria; p__Firmicutes; c__Clostridia; o__Clostridiales; f__Ruminococcaceae; g__Ruminococcaceae_UCG-013; s__uncultured_bacterium
1655	0	0	0	0	0	0	65	0	1	0	0	0	0	0	0	0	0	0	0	0	0	0	0	0	0	0	0	0	k__Bacteria; p__Bacteroidetes; c__Bacteroidia; o__Bacteroidales; f__Marinifilaceae; g__Odoribacter; s__uncultured_bacterium
1656	0	0	0	0	0	0	70	0	0	80	0	0	0	0	0	0	0	0	0	0	0	0	0	0	91	0	0	0	k__Bacteria; p__Proteobacteria; c__Deltaproteobacteria; o__Myxococcales; f__BIrii41
1657	0	0	1	0	0	0	76	416	1	26	81	1	34	2	1	114	5	6	0	0	0	0	0	39	1	0	0	81	k__Bacteria; p__Bacteroidetes; c__Bacteroidia; o__Bacteroidales; f__Muribaculaceae; g__uncultured_bacterium; s__uncultured_bacterium
1658	0	0	0	0	0	0	169	1	0	0	0	0	0	0	0	1	0	0	0	0	0	0	0	0	0	0	0	0	k__Bacteria; p__Firmicutes; c__Clostridia; o__Clostridiales; f__Ruminococcaceae; g__Oscillibacter; s__uncultured_bacterium
1659	0	0	0	0	0	0	52	0	0	0	0	0	0	0	0	0	0	0	0	0	0	0	0	0	0	0	0	0	k__Bacteria; p__Bacteroidetes; c__Bacteroidia; o__Bacteroidales; f__Prevotellaceae; g__Prevotella_1
1660	0	0	0	0	0	0	32	0	0	0	0	0	0	0	0	0	0	0	0	0	0	0	0	0	0	0	0	0	k__Bacteria; p__Proteobacteria; c__Gammaproteobacteria; o__Xanthomonadales; f__Xanthomonadaceae
1661	0	0	0	0	0	0	47	18	0	0	0	0	9	1	0	8	0	1	0	164	0	0	0	0	0	0	0	0	k__Bacteria; p__Firmicutes; c__Clostridia; o__Clostridiales; f__Ruminococcaceae
1662	0	0	0	0	0	0	51	0	0	0	0	0	0	0	0	1	0	0	0	0	0	0	0	0	0	0	0	0	k__Bacteria; p__Proteobacteria; c__Alphaproteobacteria; o__Rhizobiales; f__Rhizobiales_Incertae_Sedis; g__uncultured
1663	0	0	0	0	0	0	106	0	4	45	0	0	0	62	0	0	0	0	1	0	0	50	0	0	0	38	0	0	k__Bacteria; p__Bacteroidetes; c__Bacteroidia; o__Bacteroidales; f__Muribaculaceae; g__uncultured_bacterium; s__uncultured_bacterium
1664	0	0	0	0	0	0	33	53	1	0	0	1	0	1	0	26	0	1	2	0	0	0	0	0	0	0	0	0	k__Bacteria; p__Firmicutes; c__Clostridia; o__Clostridiales; f__Ruminococcaceae; g__Ruminococcaceae_UCG-014
1665	0	0	0	0	0	0	92	211	0	0	0	0	7	0	0	60	0	0	0	0	0	0	0	39	0	1	0	0	k__Bacteria; p__Bacteroidetes; c__Bacteroidia; o__Bacteroidales; f__Muribaculaceae; g__uncultured_bacterium; s__uncultured_bacterium
1666	0	0	0	0	0	0	115	0	0	0	0	0	0	0	0	0	0	0	0	0	0	0	0	0	0	0	0	0	k__Bacteria; p__Firmicutes; c__Clostridia; o__Clostridiales; f__Family_XIII; g__Family_XIII_AD3011_group; s__uncultured_organism
1667	0	0	0	0	0	0	47	0	0	0	0	0	0	0	0	0	0	0	0	0	0	0	0	0	0	0	0	0	k__Bacteria; p__Firmicutes; c__Clostridia; o__Clostridiales; f__Lachnospiraceae
1668	0	0	0	0	0	0	36	0	4	0	5	1	9	0	0	36	0	0	0	0	0	0	12	0	0	0	0	0	k__Bacteria; p__Bacteroidetes; c__Bacteroidia; o__Bacteroidales; f__Muribaculaceae; g__uncultured_bacterium; s__uncultured_bacterium
1669	0	0	0	0	0	0	42	0	0	0	0	0	0	0	0	0	0	0	0	0	0	0	0	0	0	0	0	0	k__Bacteria; p__Actinobacteria; c__Thermoleophilia; o__Solirubrobacterales
1670	0	0	0	0	0	0	47	1	0	74	0	0	8	43	0	0	0	0	0	0	0	0	51	0	0	0	1	0	k__Bacteria; p__Bacteroidetes; c__Bacteroidia; o__Bacteroidales; f__Muribaculaceae
1671	0	0	0	0	1	0	35	0	0	0	68	0	0	0	0	0	0	0	0	0	0	0	0	0	0	0	0	0	k__Bacteria; p__Bacteroidetes; c__Bacteroidia; o__Bacteroidales; f__Muribaculaceae; g__uncultured_bacterium; s__uncultured_bacterium
1672	0	0	0	0	0	0	90	13	0	0	1	0	0	1	1	0	0	0	0	0	58	0	0	0	0	0	0	0	k__Bacteria; p__Bacteroidetes; c__Bacteroidia; o__Bacteroidales; f__Muribaculaceae
1673	0	0	0	0	0	0	43	0	0	0	0	0	0	0	0	0	0	0	0	0	0	0	0	0	0	0	0	0	k__Bacteria; p__Acidobacteria; c__Acidobacteriia; o__Solibacterales; f__Solibacteraceae_(Subgroup_3); g__Bryobacter; s__metagenome
1674	0	0	0	0	0	0	54	0	2	0	20	0	0	0	1	1	0	0	91	0	28	30	0	4	0	0	0	28	k__Bacteria; p__Proteobacteria; c__Alphaproteobacteria; o__Sphingomonadales; f__Sphingomonadaceae; g__Sphingopyxis; Ambiguous_taxa
1675	1	0	0	0	0	0	86	24	5	0	0	73	0	79	0	19	0	0	0	0	0	58	55	0	111	127	0	0	k__Bacteria; p__Bacteroidetes; c__Bacteroidia; o__Bacteroidales; f__Prevotellaceae; g__Prevotellaceae_UCG-001; Ambiguous_taxa
1676	0	0	0	0	0	0	99	0	0	0	0	0	0	0	0	37	0	1	0	0	0	0	0	0	10	0	76	0	k__Bacteria; p__Firmicutes; c__Clostridia; o__Clostridiales; f__Lachnospiraceae
1677	0	0	0	0	0	0	68	0	0	0	0	0	0	0	0	0	0	0	0	0	0	0	0	0	0	0	0	0	k__Bacteria; p__Proteobacteria; c__Deltaproteobacteria; o__Myxococcales; f__Archangiaceae; g__Anaeromyxobacter
1678	0	0	0	0	0	0	49	0	1	0	0	0	0	0	0	24	0	53	0	0	43	46	0	0	0	0	0	0	k__Bacteria; p__Proteobacteria; c__Gammaproteobacteria; o__Betaproteobacteriales; f__Nitrosomonadaceae; g__Ellin6067; s__uncultured_bacterium
1679	0	0	0	0	0	0	26	0	0	0	0	0	0	0	0	0	0	43	0	0	0	0	0	0	0	0	0	0	k__Bacteria; p__Patescibacteria; c__Saccharimonadia; o__Saccharimonadales; f__uncultured_bacterium; g__uncultured_bacterium; s__uncultured_bacterium
1680	0	0	0	0	0	0	45	0	0	0	0	0	0	0	0	0	0	0	0	0	0	0	0	0	0	0	0	0	k__Bacteria; p__Bacteroidetes; c__Bacteroidia; o__Bacteroidales; f__Prevotellaceae
1681	0	0	0	0	0	0	28	0	0	0	64	0	9	0	0	25	31	0	0	0	0	37	0	0	73	0	0	26	k__Bacteria; p__Firmicutes; c__Clostridia; o__Clostridiales; f__Ruminococcaceae
1682	0	0	0	0	0	0	134	0	1	107	0	19	0	0	0	0	0	0	0	0	0	0	0	130	0	46	0	53	k__Bacteria; p__Bacteroidetes; c__Bacteroidia; o__Bacteroidales; f__Marinifilaceae; g__Butyricimonas
1683	0	0	0	0	0	0	18	0	0	0	0	0	0	0	0	0	0	0	0	0	0	0	0	0	0	0	0	0	k__Bacteria; p__Bacteroidetes; c__Bacteroidia; o__Bacteroidales; f__Bacteroidaceae; g__Bacteroides
1684	0	0	0	0	0	0	73	0	0	0	0	0	0	0	0	0	0	0	0	0	0	0	0	0	0	0	0	0	k__Bacteria; p__Bacteroidetes; c__Bacteroidia; o__Bacteroidales; f__Muribaculaceae
1685	0	0	0	0	0	0	55	0	0	0	0	0	0	0	0	0	0	0	0	0	0	0	0	0	0	0	0	0	k__Bacteria; p__Actinobacteria; c__Actinobacteria
1686	0	0	0	0	0	0	35	0	0	0	0	0	0	0	0	0	0	0	44	0	0	0	0	1	0	0	0	69	k__Bacteria; p__Gemmatimonadetes; c__Gemmatimonadetes; o__Gemmatimonadales; f__Gemmatimonadaceae; g__uncultured
1687	0	0	0	0	0	0	65	0	0	0	0	0	0	0	0	0	0	0	0	0	0	0	0	0	0	0	0	0	k__Bacteria; p__Proteobacteria; c__Deltaproteobacteria; o__Desulfobacterales; f__Desulfobacteraceae
1688	0	0	0	0	0	0	68	0	2	0	0	0	0	0	0	0	0	0	0	0	0	0	0	0	0	0	0	0	k__Bacteria; p__Firmicutes; c__Clostridia; o__Clostridiales; f__Ruminococcaceae; g__Anaerotruncus
1689	0	0	0	0	0	0	29	0	0	0	0	0	0	0	0	0	0	0	0	0	0	0	0	0	27	0	0	0	k__Bacteria; p__Firmicutes; c__Clostridia; o__Clostridiales; f__Lachnospiraceae
1690	1	263	113	96	246	3	369	46	36	180	140	300	146	413	22	129	11	92	2	8	8	212	209	145	109	85	48	137	k__Bacteria; p__Bacteroidetes; c__Bacteroidia; o__Bacteroidales; f__Bacteroidaceae; g__Bacteroides
1691	0	0	0	0	0	0	95	0	3	0	0	44	0	0	0	0	0	0	0	0	0	0	0	0	0	0	0	0	k__Bacteria; p__Proteobacteria; c__Alphaproteobacteria; o__uncultured; f__uncultured_bacterium; g__uncultured_bacterium; s__uncultured_bacterium
1692	0	0	0	0	0	0	39	4	14	1	0	0	19	0	0	30	0	47	0	0	0	0	0	0	0	0	1	0	k__Bacteria; p__Firmicutes; c__Clostridia; o__Clostridiales; f__Ruminococcaceae; g__[Eubacterium]_coprostanoligenes_group
1693	0	0	0	0	0	0	24	0	0	0	0	0	0	0	0	29	0	0	0	0	0	0	0	0	0	0	0	0	k__Bacteria; p__Proteobacteria; c__Gammaproteobacteria; o__Enterobacteriales; f__Enterobacteriaceae; g__Enterobacillus; Ambiguous_taxa
1694	0	0	0	0	0	0	42	0	0	0	0	0	0	0	0	0	0	0	0	0	0	0	0	0	0	0	0	0	k__Bacteria; p__Firmicutes; c__Clostridia; o__Clostridiales; f__Family_XVIII; g__Symbiobacterium
1695	0	0	1	0	0	0	44	0	0	0	0	0	0	0	0	0	0	1	0	13	0	0	53	0	47	0	0	0	k__Bacteria; p__Firmicutes; c__Clostridia; o__Clostridiales; f__Lachnospiraceae; g__Lachnospiraceae_NK4A136_group
1696	0	0	0	0	0	0	130	139	7	1	0	1	3	22	0	0	32	0	0	0	65	0	0	0	0	48	70	0	k__Bacteria; p__Firmicutes; c__Bacilli; o__Lactobacillales; f__Leuconostocaceae; g__Weissella
1697	0	0	0	0	0	0	72	0	0	0	0	0	0	0	0	0	42	0	0	0	0	0	0	0	0	0	0	0	k__Bacteria; p__Actinobacteria; c__Acidimicrobiia; o__Microtrichales
1698	0	0	0	0	0	0	14	509	0	0	67	1	54	0	0	316	0	0	0	0	0	0	0	0	0	13	0	0	k__Bacteria; p__Bacteroidetes; c__Bacteroidia; o__Bacteroidales; f__Muribaculaceae; g__uncultured_bacterium; s__uncultured_bacterium
1699	0	0	0	0	0	0	64	0	0	0	0	0	0	0	0	0	0	0	0	0	0	0	0	0	0	0	0	0	k__Bacteria; p__Verrucomicrobia; c__Verrucomicrobiae; o__Pedosphaerales; f__Pedosphaeraceae; g__uncultured_bacterium; s__uncultured_bacterium
1700	0	0	0	0	0	0	96	0	0	0	0	0	0	0	0	0	0	0	0	0	0	0	0	0	0	0	0	0	k__Bacteria; p__Proteobacteria; c__Alphaproteobacteria; o__Sphingomonadales; f__Sphingomonadaceae
1701	0	0	0	0	1	0	38	1	5	0	54	0	11	0	0	2	44	0	0	0	0	52	0	25	0	0	0	0	k__Bacteria; p__Firmicutes; c__Clostridia; o__Clostridiales; f__Peptococcaceae; g__uncultured; s__uncultured_bacterium
1702	0	0	0	0	0	0	47	0	0	0	0	0	0	0	0	4	0	0	0	0	0	1	0	0	0	0	0	0	k__Bacteria; p__Bacteroidetes; c__Bacteroidia; o__Bacteroidales; f__Muribaculaceae
1703	1	0	0	0	0	1	55	0	0	0	0	0	0	0	0	0	0	0	0	0	0	0	0	0	0	0	0	0	k__Bacteria; p__Bacteroidetes; c__Bacteroidia; o__Flavobacteriales; f__Weeksellaceae; g__Elizabethkingia
1704	0	0	0	0	0	0	24	0	0	0	0	0	0	0	0	0	0	0	0	0	0	0	0	0	0	0	0	0	k__Bacteria; p__Bacteroidetes; c__Bacteroidia; o__Bacteroidales; f__Muribaculaceae
1705	0	0	0	0	0	0	102	0	316	0	9	0	0	124	1	71	16	1	0	101	48	45	38	93	89	45	0	0	k__Bacteria; p__Firmicutes; c__Clostridia; o__Clostridiales; f__Ruminococcaceae; g__Ruminococcus_1; s__Ruminococcus_sp._UNK.MGS-30
1706	0	0	0	0	0	0	83	0	0	0	0	0	0	0	0	0	0	0	0	0	0	0	0	0	0	0	0	0	k__Bacteria; p__Gemmatimonadetes; c__S0134_terrestrial_group
1707	1	0	1	0	0	0	43	1	0	0	0	0	0	0	0	42	6	1	0	0	0	0	0	0	0	0	0	0	k__Bacteria; p__Firmicutes; c__Clostridia; o__Clostridiales; f__Clostridiales_vadinBB60_group; g__uncultured_bacterium; s__uncultured_bacterium
1708	0	0	0	0	0	0	81	0	0	1	0	4	0	1	0	2	0	0	1	0	0	0	0	0	1	0	0	0	k__Bacteria; p__Firmicutes; c__Clostridia; o__Clostridiales; f__Ruminococcaceae; g__Ruminiclostridium_9; s__uncultured_bacterium
1709	0	0	0	0	0	0	37	0	0	0	0	0	0	0	1	0	0	0	0	0	0	0	0	0	0	0	0	0	k__Bacteria; p__Firmicutes; c__Clostridia; o__Clostridiales; f__Lachnospiraceae; g__Lachnospiraceae_NK4A136_group; s__uncultured_bacterium
1710	0	0	0	0	0	0	68	0	0	37	0	0	0	0	0	0	0	0	0	0	0	0	0	0	0	16	0	0	k__Bacteria; p__Nitrospirae; c__4-29-1; Ambiguous_taxa; Ambiguous_taxa; Ambiguous_taxa; Ambiguous_taxa
1711	0	0	0	0	1	1	39	12	4	0	16	0	4	0	0	3	9	0	0	0	0	0	64	0	0	0	0	0	k__Bacteria; p__Firmicutes; c__Clostridia; o__Clostridiales; f__Ruminococcaceae; g__Ruminococcaceae_UCG-014
1712	0	0	0	0	0	0	37	0	0	0	0	0	0	0	0	0	0	54	0	0	33	0	0	0	0	0	109	0	k__Bacteria; p__Bacteroidetes; c__Bacteroidia; o__Bacteroidales; f__Prevotellaceae; g__Prevotellaceae_UCG-001; Ambiguous_taxa
1713	0	0	0	0	0	0	24	0	0	0	0	0	0	0	0	0	0	0	0	0	0	0	0	0	0	0	0	0	k__Bacteria; p__Bacteroidetes; c__Bacteroidia; o__Sphingobacteriales; f__env.OPS_17
1714	0	0	0	0	0	0	25	0	0	0	0	0	0	0	0	0	0	7	0	0	0	0	0	0	0	33	1	0	k__Bacteria; p__Gemmatimonadetes; c__Gemmatimonadetes; o__Gemmatimonadales; f__Gemmatimonadaceae; g__Gemmatimonas
1715	1	0	0	0	0	0	92	0	0	0	0	0	0	0	0	0	0	0	170	0	0	0	0	0	0	0	0	0	k__Bacteria; p__Proteobacteria; c__Deltaproteobacteria; o__Myxococcales; f__mle1-27
1716	0	0	0	0	0	0	83	0	0	0	2	6	0	0	55	0	27	0	0	4	34	0	69	52	0	8	0	0	k__Bacteria; p__Bacteroidetes; c__Bacteroidia; o__Bacteroidales; f__Muribaculaceae; g__uncultured_bacterium; s__uncultured_bacterium
1717	0	0	0	0	0	0	37	0	0	0	0	0	21	20	64	0	0	0	0	6	25	0	51	0	0	0	0	0	k__Bacteria; p__Proteobacteria; c__Gammaproteobacteria; o__Betaproteobacteriales; f__SC-I-84; g__uncultured_beta_proteobacterium; s__uncultured_beta_proteobacterium
1718	0	0	0	0	0	0	54	0	0	0	0	0	0	0	0	0	0	0	0	0	0	0	0	0	0	0	0	0	k__Bacteria; p__Actinobacteria; c__Actinobacteria; o__Catenulisporales; f__Catenulisporaceae; g__Catenulispora; Ambiguous_taxa
1719	0	0	0	0	0	0	72	10	4	0	0	0	646	1	0	0	522	35	0	0	85	0	1	0	0	0	0	0	k__Bacteria; p__Firmicutes; c__Negativicutes; o__Selenomonadales; f__Veillonellaceae; g__Dialister; s__uncultured_bacterium
1720	0	0	0	0	0	0	35	0	0	0	0	0	0	0	0	0	0	0	0	0	0	0	0	0	0	0	0	0	k__Bacteria; p__Bacteroidetes; c__Bacteroidia; o__Bacteroidales; f__Muribaculaceae
1721	0	0	0	0	0	0	55	0	0	0	0	0	0	1	0	0	0	0	0	0	0	0	0	0	0	0	0	0	k__Bacteria; p__Bacteroidetes; c__Bacteroidia; o__Bacteroidales; f__Muribaculaceae; g__uncultured_bacterium; s__uncultured_bacterium
1722	0	0	0	0	0	0	85	0	0	0	0	0	0	0	0	0	0	0	0	0	0	0	0	0	0	0	0	0	k__Bacteria; p__Proteobacteria; c__Deltaproteobacteria; o__Myxococcales; f__Haliangiaceae; g__Haliangium
1723	0	0	0	0	0	0	25	0	0	0	0	0	0	0	0	0	0	0	0	0	33	0	0	0	0	0	0	0	k__Bacteria; p__Firmicutes; c__Clostridia; o__Clostridiales; f__Ruminococcaceae; g__Ruminococcaceae_UCG-013; s__uncultured_bacterium
1724	0	0	0	0	0	0	48	0	0	0	0	0	0	0	0	0	0	0	0	0	0	0	0	0	0	0	0	0	k__Bacteria; p__Firmicutes; c__Clostridia; o__Clostridiales; f__Ruminococcaceae; g__[Eubacterium]_coprostanoligenes_group; s__uncultured_rumen_bacterium
1725	0	0	0	0	0	0	36	0	1	0	27	0	20	0	0	1	0	0	0	0	74	0	66	0	0	0	0	40	k__Bacteria; p__Firmicutes; c__Clostridia; o__Clostridiales; f__Lachnospiraceae
1726	0	0	0	0	0	0	63	8	1	68	81	26	0	0	0	16	49	0	0	0	96	0	0	0	89	2	0	9	k__Bacteria; p__Firmicutes; c__Clostridia; o__Clostridiales; f__Ruminococcaceae
1727	0	0	0	0	0	0	80	0	0	0	1	0	0	0	0	0	0	0	0	0	0	1	0	0	0	0	0	0	k__Bacteria; p__Bacteroidetes; c__Bacteroidia; o__Bacteroidales; f__Muribaculaceae; g__uncultured_bacterium; s__uncultured_bacterium
1728	0	0	0	0	0	0	22	0	0	0	0	0	0	0	0	0	0	0	0	0	0	38	36	0	0	0	0	0	k__Bacteria; p__Firmicutes; c__Erysipelotrichia; o__Erysipelotrichales; f__Erysipelotrichaceae; g__uncultured; s__uncultured_bacterium
1729	0	0	0	0	0	0	40	0	0	0	0	0	0	0	0	0	0	0	0	0	0	0	0	0	0	0	0	0	k__Bacteria; p__Firmicutes; c__Clostridia; o__Clostridiales; f__Lachnospiraceae
1730	0	0	0	0	0	0	32	0	0	1	1	0	0	0	0	0	0	0	0	0	0	0	0	0	0	0	0	0	k__Bacteria; p__Bacteroidetes; c__Bacteroidia; o__Bacteroidales; f__Bacteroidaceae; g__Bacteroides
1731	0	0	0	0	0	0	40	0	0	0	0	0	15	0	0	0	0	0	0	0	0	0	0	0	0	0	0	0	k__Bacteria; p__Firmicutes; c__Clostridia; o__Clostridiales; f__Ruminococcaceae; g__Ruminiclostridium_6; s__uncultured_bacterium
1732	0	0	0	0	0	0	73	1	0	0	0	0	0	0	0	0	0	0	0	0	0	0	0	0	0	0	0	0	k__Bacteria; p__Firmicutes; c__Clostridia; o__Clostridiales; f__Ruminococcaceae; g__Harryflintia; s__uncultured_bacterium
1733	0	0	0	0	0	0	52	0	2	0	0	0	0	0	0	0	0	0	0	0	0	0	0	0	0	0	0	0	k__Bacteria; p__Bacteroidetes; c__Bacteroidia; o__Bacteroidales; f__Muribaculaceae; g__uncultured_bacterium; s__uncultured_bacterium
1734	0	0	0	0	0	1	42	0	0	0	0	0	0	0	0	0	0	0	0	0	0	0	0	0	1	0	0	0	k__Bacteria; p__Bacteroidetes; c__Bacteroidia; o__Bacteroidales; f__Muribaculaceae
1735	0	0	0	0	0	0	23	0	0	0	0	0	0	0	0	0	0	0	0	0	0	0	0	0	0	0	0	0	k__Bacteria; p__Bacteroidetes; c__Bacteroidia; o__Chitinophagales; f__Chitinophagaceae
1736	0	0	0	0	0	0	36	0	0	2	0	0	0	0	0	0	0	0	0	0	0	0	0	0	0	0	0	47	k__Bacteria; p__Bacteroidetes; c__Bacteroidia; o__Bacteroidales; f__Rikenellaceae; g__Alistipes; s__uncultured_bacterium
1737	0	0	0	0	0	0	33	0	0	0	0	0	0	0	0	0	0	0	0	0	0	0	1	0	0	0	0	0	k__Bacteria; p__Bacteroidetes; c__Bacteroidia; o__Bacteroidales; f__Marinifilaceae; g__Odoribacter; s__uncultured_bacterium
1738	0	0	0	0	0	0	38	5	0	0	0	0	0	0	0	0	0	0	0	0	0	0	0	0	1	0	0	0	k__Bacteria; p__Bacteroidetes; c__Bacteroidia; o__Bacteroidales; f__Muribaculaceae; g__uncultured_bacterium; s__uncultured_bacterium
1739	0	0	0	0	0	0	40	0	0	0	0	0	0	0	0	0	0	0	0	0	0	0	0	0	0	0	57	0	k__Bacteria; p__Bacteroidetes; c__Bacteroidia; o__Cytophagales; f__Microscillaceae; g__uncultured
1740	0	0	0	0	0	0	59	2	3	0	1	0	12	0	63	1	0	0	0	0	0	0	0	0	0	0	0	0	k__Bacteria; p__Firmicutes; c__Clostridia; o__Clostridiales; f__Ruminococcaceae
1741	0	0	0	0	0	0	23	0	0	0	0	0	0	0	0	0	0	0	0	0	0	0	0	0	0	0	0	0	k__Bacteria; p__Bacteroidetes; c__Bacteroidia; o__Bacteroidales; f__Muribaculaceae; g__uncultured_bacterium; s__uncultured_bacterium
1742	0	0	0	0	0	0	41	0	0	0	0	0	0	0	0	0	0	0	0	0	0	0	0	0	0	0	0	0	k__Bacteria; p__Bacteroidetes; c__Bacteroidia; o__Bacteroidales; f__Muribaculaceae; g__uncultured_bacterium; s__uncultured_bacterium
1743	0	0	0	0	0	0	26	0	2	0	0	0	0	0	0	0	0	0	0	0	0	0	0	0	0	0	0	0	k__Bacteria; p__Bacteroidetes; c__Bacteroidia; o__Cytophagales; f__Microscillaceae; g__uncultured
1744	0	0	0	0	0	0	37	0	0	0	0	0	0	0	0	0	0	0	0	0	0	0	0	0	0	0	0	0	k__Bacteria; p__Firmicutes; c__Erysipelotrichia; o__Erysipelotrichales; f__Erysipelotrichaceae; g__Erysipelatoclostridium
1745	0	0	0	0	0	0	65	0	0	0	0	0	0	0	0	0	0	0	0	1	0	0	0	0	8	0	0	0	k__Bacteria; p__Actinobacteria; c__Actinobacteria; o__Catenulisporales; f__Actinospicaceae; g__Actinospica
1746	0	0	0	0	0	0	1	17	0	0	0	0	1	0	0	0	0	1	0	0	0	0	0	0	0	0	0	0	k__Bacteria; p__Firmicutes; c__Erysipelotrichia; o__Erysipelotrichales; f__Erysipelotrichaceae; g__Dubosiella; s__Dubosiella_newyorkensis
1747	1	0	1	1	2	2	1	2	2	1	1	1	0	3	1	0	17	2	0	0	7	2	1	0	69	0	80	0	k__Bacteria; p__Firmicutes; c__Clostridia; o__Clostridiales; f__Lachnospiraceae; g__uncultured; s__uncultured_bacterium
1748	0	0	0	0	0	0	42	0	3	0	0	0	0	31	0	0	0	0	0	0	0	0	0	0	0	0	0	0	k__Bacteria; p__Bacteroidetes; c__Bacteroidia; o__Bacteroidales; f__Muribaculaceae; g__uncultured_bacterium; s__uncultured_bacterium
1749	0	0	0	0	0	0	34	0	0	0	0	0	0	0	0	0	0	0	0	0	0	0	0	0	0	0	0	0	k__Bacteria; p__Firmicutes; c__Clostridia; o__Clostridiales; f__Ruminococcaceae; g__Ruminococcaceae_UCG-014
1750	0	0	0	0	0	0	47	0	0	0	0	0	0	0	0	0	0	0	0	0	0	0	0	0	0	0	0	0	k__Bacteria; p__Bacteroidetes; c__Bacteroidia; o__Bacteroidales; f__Bacteroidaceae; g__Bacteroides; s__Bacteroides_acidifaciens
1751	0	0	0	0	0	0	50	0	0	0	0	0	0	0	0	0	0	0	65	0	1	0	0	0	0	0	0	0	k__Bacteria; p__Patescibacteria; c__Saccharimonadia; o__Saccharimonadales; f__uncultured_Candidatus_Saccharibacteria_bacterium; g__uncultured_Candidatus_Saccharibacteria_bacterium; s__uncultured_Candidatus_Saccharibacteria_bacterium
1752	0	0	0	0	0	11	29	48	1	0	0	69	0	0	0	8	0	0	1	0	0	7	0	0	0	0	65	0	k__Bacteria; p__Firmicutes; c__Clostridia; o__Clostridiales; f__Ruminococcaceae; g__Ruminococcaceae_UCG-014
1753	0	0	0	0	0	0	7	0	0	0	0	11	56	0	0	0	55	0	0	0	0	73	0	32	0	26	0	58	k__Bacteria; p__Bacteroidetes; c__Bacteroidia; o__Bacteroidales; f__Muribaculaceae; g__uncultured_bacterium; s__uncultured_bacterium
1754	0	0	0	0	0	0	19	0	0	0	0	0	0	0	0	0	0	0	0	0	0	0	0	0	0	0	0	0	k__Bacteria; p__Actinobacteria; c__Actinobacteria; o__Micrococcales; f__Micrococcaceae; g__Sinomonas; Ambiguous_taxa
1755	0	0	0	0	0	0	47	0	0	0	0	0	0	0	0	0	0	0	0	0	0	0	0	0	0	0	0	0	k__Bacteria; p__Firmicutes; c__Bacilli; o__Bacillales; f__Thermoactinomycetaceae; g__Planifilum; Ambiguous_taxa
1756	0	0	0	0	0	0	77	41	24	60	23	23	0	0	0	0	0	0	0	0	0	14	0	0	0	0	0	0	k__Bacteria; p__Deferribacteres; c__Deferribacteres; o__Deferribacterales; f__Deferribacteraceae; g__Mucispirillum
1757	0	0	0	1	1	0	27	6	11	0	24	28	18	4	0	34	5	0	0	0	39	0	4	2	1	3	7	75	k__Bacteria; p__Firmicutes; c__Clostridia; o__Clostridiales; f__Lachnospiraceae; g__Marvinbryantia
1758	0	0	0	0	0	0	69	0	0	0	0	0	0	0	0	0	0	0	0	0	0	0	0	0	0	0	80	0	k__Bacteria; p__Actinobacteria; c__Actinobacteria; o__Streptosporangiales; f__Thermomonosporaceae; g__Actinomadura
1759	0	0	0	0	0	0	39	0	0	0	0	0	14	0	0	0	0	0	0	0	0	0	0	0	0	0	0	0	k__Bacteria; p__Bacteroidetes; c__Bacteroidia; o__Bacteroidales; f__Muribaculaceae; g__uncultured_bacterium; s__uncultured_bacterium
1760	0	0	0	0	0	0	35	1	0	0	0	0	0	0	0	0	0	0	0	0	0	0	0	0	0	0	0	1	k__Bacteria; p__Firmicutes; c__Clostridia; o__Clostridiales; f__Lachnospiraceae; g__Lachnospiraceae_NK4A136_group; s__uncultured_bacterium
1761	0	0	0	0	0	0	67	0	0	0	0	0	0	0	0	0	0	0	0	0	0	0	0	0	0	0	0	0	k__Bacteria; p__Chloroflexi; c__Anaerolineae; o__uncultured_Bellilinea_sp.; f__uncultured_Bellilinea_sp.; g__uncultured_Bellilinea_sp.; s__uncultured_Bellilinea_sp.
1762	0	0	0	0	0	0	29	0	0	0	0	0	0	0	0	0	0	0	0	0	0	0	0	0	0	0	0	0	k__Bacteria; p__Actinobacteria; c__Actinobacteria; o__Bifidobacteriales; f__Bifidobacteriaceae; g__Bifidobacterium; Ambiguous_taxa
1763	0	0	0	0	0	0	91	0	0	9	0	0	0	0	13	0	0	0	0	0	0	0	0	0	0	0	5	0	k__Bacteria; p__Firmicutes; c__Clostridia; o__Clostridiales; f__Lachnospiraceae; g__Lachnospiraceae_NK4A136_group; s__uncultured_bacterium
1764	0	0	0	0	0	0	58	2	0	104	0	0	7	53	0	39	29	0	0	0	16	0	16	0	0	42	0	0	k__Bacteria; p__Firmicutes; c__Clostridia; o__Clostridiales; f__Ruminococcaceae; g__GCA-900066225
1765	97	1	0	0	0	0	30	286	7	33	3	0	3	0	1	279	0	0	0	0	0	0	0	0	0	0	0	15	k__Bacteria; p__Bacteroidetes; c__Bacteroidia; o__Bacteroidales; f__Muribaculaceae; g__uncultured_bacterium; s__uncultured_bacterium
1766	0	0	0	0	0	0	59	0	0	0	0	0	0	0	0	0	0	0	0	0	0	0	0	0	0	0	0	0	k__Bacteria; p__Firmicutes; c__Clostridia; o__Clostridiales; f__Ruminococcaceae; g__Ruminiclostridium_5; s__uncultured_bacterium
1767	0	0	0	0	0	0	12	0	0	0	0	0	0	0	0	0	0	0	0	0	0	0	0	0	0	0	0	0	k__Bacteria; p__Actinobacteria; c__Thermoleophilia; o__Gaiellales; f__uncultured
1768	0	0	0	0	0	0	22	5	0	0	0	0	0	0	0	0	0	0	0	0	1	42	0	0	0	0	0	0	k__Bacteria; p__Bacteroidetes; c__Bacteroidia; o__Bacteroidales; f__Muribaculaceae; g__uncultured_bacterium; s__uncultured_bacterium
1769	0	0	0	0	0	0	35	0	0	0	0	0	0	0	0	0	0	0	0	0	0	0	0	0	0	0	0	0	k__Bacteria; p__Firmicutes; c__Clostridia; o__Clostridiales; f__Family_XVIII; g__Symbiobacterium
1770	0	0	0	0	0	0	48	32	3	0	2	1	1	2	0	127	0	0	1	0	0	97	74	87	0	1	1	337	k__Bacteria; p__Bacteroidetes; c__Bacteroidia; o__Bacteroidales; f__Prevotellaceae
1771	0	0	0	0	0	0	33	0	0	0	0	0	0	0	0	0	0	0	0	0	0	0	0	0	0	0	0	0	k__Bacteria; p__Actinobacteria; c__Actinobacteria; o__Streptosporangiales; f__Thermomonosporaceae; g__Actinocorallia; Ambiguous_taxa
1772	0	0	0	0	0	0	51	0	0	0	0	0	0	0	0	1	0	0	0	0	0	0	0	0	0	0	0	0	k__Bacteria; p__Bacteroidetes; c__Bacteroidia; o__Bacteroidales; f__Muribaculaceae; g__uncultured_bacterium; s__uncultured_bacterium
1773	0	0	0	0	0	0	111	1	0	0	1	0	0	94	0	1	169	0	118	0	93	108	0	0	163	103	0	89	k__Bacteria; p__Cyanobacteria; c__Oxyphotobacteria; o__Chloroplast
1774	0	0	0	0	0	0	12	0	0	0	0	0	0	0	0	0	0	0	0	0	0	0	0	0	0	0	0	0	k__Bacteria; p__Proteobacteria; c__Gammaproteobacteria; o__Betaproteobacteriales; f__Gallionellaceae
1775	0	0	0	0	0	0	35	0	0	0	0	0	0	0	0	0	0	0	0	0	0	0	0	0	0	0	0	0	k__Bacteria; p__Acidobacteria; c__Thermoanaerobaculia; o__Thermoanaerobaculales; f__Thermoanaerobaculaceae; g__Subgroup_10; s__bacterium_enrichment_culture_clone_Anammox_2
1776	0	0	0	0	0	0	21	0	0	0	0	0	1	1	0	30	0	0	0	1	0	0	34	0	0	0	0	0	k__Bacteria; p__Bacteroidetes; c__Bacteroidia; o__Bacteroidales
1777	0	0	0	0	0	0	26	0	0	0	0	0	0	0	0	0	0	0	0	0	0	0	0	0	0	0	0	0	k__Bacteria; p__Actinobacteria; c__Actinobacteria; o__Bifidobacteriales; f__Bifidobacteriaceae; g__Bifidobacterium
1778	0	0	0	0	0	0	95	541	116	1	59	1	14	13	44	242	0	0	937	5	270	109	12	130	0	97	5	40	k__Bacteria; p__Bacteroidetes; c__Bacteroidia; o__Flavobacteriales; f__Flavobacteriaceae; g__Myroides; Ambiguous_taxa
1779	0	0	0	0	0	0	56	0	0	28	0	0	0	16	1	1	0	0	0	0	14	1	0	53	0	0	0	1	k__Bacteria; p__Bacteroidetes; c__Bacteroidia; o__Bacteroidales; f__Muribaculaceae; g__uncultured_bacterium; s__uncultured_bacterium
1780	0	0	0	0	0	0	34	13	0	0	25	1	12	0	0	0	0	0	0	0	13	53	24	38	6	41	0	6	k__Bacteria; p__Bacteroidetes; c__Bacteroidia; o__Bacteroidales; f__Muribaculaceae; g__uncultured_bacterium; s__uncultured_bacterium
1781	1	1	17	5	4	180	78	17	1	18	60	24	15	25	2	11	28	0	1	2	1	151	46	1	1	45	0	110	k__Bacteria; p__Bacteroidetes; c__Bacteroidia; o__Bacteroidales; f__Bacteroidaceae; g__Bacteroides
1782	0	0	0	0	0	0	31	37	5	0	0	0	0	0	0	56	0	0	0	0	0	0	0	0	0	1	0	0	k__Bacteria; p__Bacteroidetes; c__Bacteroidia; o__Bacteroidales; f__Muribaculaceae; g__uncultured_bacterium; s__uncultured_bacterium
1783	0	0	0	0	0	0	47	0	0	0	0	0	0	0	0	0	0	0	0	0	0	0	0	0	0	0	0	0	k__Bacteria; p__Bacteroidetes; c__Bacteroidia; o__Bacteroidales; f__Rikenellaceae; g__Rikenella; Ambiguous_taxa
1784	0	0	0	0	0	0	43	0	0	0	0	0	0	0	0	0	0	0	0	0	0	0	0	0	0	0	0	0	k__Bacteria; p__Bacteroidetes; c__Bacteroidia; o__Bacteroidales; f__Bacteroidaceae; g__Bacteroides
1785	0	0	0	0	0	0	9	28	3	91	2	0	39	0	0	4	0	88	2	0	0	0	0	3	1	97	0	90	k__Bacteria; p__Firmicutes; c__Erysipelotrichia; o__Erysipelotrichales; f__Erysipelotrichaceae; g__Faecalibaculum; s__uncultured_bacterium
1786	0	0	0	0	3	0	19	0	0	0	0	0	0	0	0	0	0	0	0	0	0	0	0	0	0	0	0	0	k__Bacteria; p__Acidobacteria; c__Subgroup_15
1787	0	0	0	0	0	0	42	0	0	0	0	0	0	0	0	0	0	0	0	0	0	0	0	0	0	0	0	0	k__Bacteria; p__Proteobacteria; c__Gammaproteobacteria; o__Xanthomonadales; f__Xanthomonadaceae; g__Arenimonas
1788	0	0	0	0	0	0	34	0	0	0	1	0	0	0	83	8	0	0	0	0	0	0	0	37	61	0	0	0	k__Bacteria; p__Acidobacteria; c__Acidobacteriia; o__Acidobacteriales; f__Acidobacteriaceae_(Subgroup_1); g__Acidipila; Ambiguous_taxa
1789	0	0	0	0	0	0	49	0	0	0	0	0	0	0	0	0	0	0	0	0	0	0	0	0	0	0	0	0	k__Bacteria; p__Proteobacteria; c__Alphaproteobacteria; o__Sphingomonadales; f__Sphingomonadaceae
1790	0	0	0	0	0	0	13	92	1	0	22	0	12	0	159	10	0	0	0	0	73	0	0	60	0	0	0	0	k__Bacteria; p__Bacteroidetes; c__Bacteroidia; o__Bacteroidales; f__Muribaculaceae; g__uncultured_bacterium; s__uncultured_bacterium
1791	109	2	0	0	0	0	25	0	0	1	0	0	0	0	2	1	0	0	2	47	0	0	7	0	0	43	76	1	k__Bacteria; p__Bacteroidetes; c__Bacteroidia; o__Bacteroidales; f__Muribaculaceae; g__uncultured_bacterium; s__uncultured_bacterium
1792	0	0	0	0	0	0	33	0	8	0	0	0	0	0	0	0	0	0	1	0	0	0	67	82	86	0	0	0	k__Bacteria; p__Firmicutes; c__Clostridia; o__Clostridiales; f__Peptostreptococcaceae; g__Terrisporobacter; s__uncultured_bacterium
1793	0	0	0	0	0	0	45	0	0	0	1	0	0	0	0	0	24	0	0	0	0	0	0	0	0	0	0	0	k__Bacteria; p__Actinobacteria; c__Coriobacteriia; o__Coriobacteriales; f__Coriobacteriaceae; g__Collinsella; s__unidentified
1794	0	0	0	0	0	0	20	0	0	0	0	0	0	0	0	0	0	0	0	0	0	0	0	0	0	0	0	0	k__Bacteria; p__Firmicutes; c__Clostridia; o__Clostridiales; f__Christensenellaceae; g__Christensenellaceae_R-7_group
1795	0	0	0	0	0	0	6	12	2	0	0	0	0	0	0	0	0	0	0	0	0	0	0	1	0	0	0	0	k__Bacteria; p__Firmicutes; c__Clostridia; o__Clostridiales; f__Ruminococcaceae; g__Ruminococcaceae_UCG-014
1796	0	0	0	0	0	0	27	0	1	0	0	0	0	0	0	0	0	0	0	0	0	1	0	0	0	0	0	0	k__Bacteria; p__Firmicutes; c__Clostridia; o__Clostridiales
1797	0	0	0	0	0	0	25	0	0	59	0	1	0	0	0	0	0	0	0	0	0	0	0	0	0	0	0	0	k__Bacteria; p__Firmicutes; c__Clostridia; o__Clostridiales; f__Lachnospiraceae
1798	0	0	0	0	0	0	9	0	0	0	0	0	0	0	0	0	0	0	0	0	0	0	0	0	0	0	76	0	k__Bacteria; p__Actinobacteria; c__Thermoleophilia; o__Gaiellales; f__uncultured
1799	0	0	0	0	0	0	54	0	0	0	0	0	0	0	0	0	0	0	0	0	0	0	0	0	43	0	0	0	k__Bacteria; p__Spirochaetes; c__Spirochaetia; o__Spirochaetales; f__Spirochaetaceae; g__Treponema_2
1800	0	0	0	0	0	0	50	0	0	0	0	0	0	0	0	0	18	0	0	0	0	0	0	0	0	0	0	0	k__Bacteria; p__Acidobacteria; c__Acidobacteriia; o__Solibacterales; f__Solibacteraceae_(Subgroup_3); g__Candidatus_Solibacter
1801	0	0	1	0	1	0	38	0	0	0	0	0	0	0	0	1	0	0	0	0	0	0	0	0	0	0	0	0	k__Bacteria; p__Bacteroidetes; c__Bacteroidia; o__Bacteroidales
1802	0	0	0	0	0	0	1	22	0	0	0	0	0	0	0	11	0	0	0	0	0	0	0	0	0	0	0	0	k__Bacteria; p__Nitrospirae; c__Thermodesulfovibrionia; o__uncultured; f__uncultured_bacterium; g__uncultured_bacterium; s__uncultured_bacterium
1803	0	0	0	0	0	0	11	0	0	15	0	0	24	0	3	0	0	0	0	0	0	0	0	0	0	0	118	0	k__Bacteria; p__Acidobacteria; c__Acidobacteriia; o__Solibacterales; f__Solibacteraceae_(Subgroup_3); g__Bryobacter; Ambiguous_taxa
1804	0	0	0	0	0	0	8	285	1	1	9	4	3	0	5	72	0	0	0	0	0	0	0	6	0	15	7	0	k__Bacteria; p__Bacteroidetes; c__Bacteroidia; o__Bacteroidales; f__Muribaculaceae
1805	0	0	0	0	0	0	40	0	0	66	0	0	0	0	0	1	0	0	0	0	0	0	0	0	0	0	0	0	k__Bacteria; p__Firmicutes; c__Clostridia; o__Clostridiales; f__Lachnospiraceae
1806	0	0	2	1	0	0	39	5	2	0	0	0	0	2	0	0	0	0	2	2	0	83	0	0	0	0	0	57	k__Bacteria; p__Bacteroidetes; c__Bacteroidia; o__Bacteroidales; f__Muribaculaceae
1807	0	0	0	0	1	1	95	0	0	0	0	0	0	0	78	0	0	52	0	2	1	0	0	0	0	0	0	0	k__Bacteria; p__Firmicutes; c__Clostridia; o__Clostridiales; f__Lachnospiraceae
1808	0	0	0	0	0	0	38	0	0	0	0	0	0	0	0	0	0	0	0	0	0	0	0	0	0	0	0	0	k__Bacteria; p__Proteobacteria; c__Alphaproteobacteria; o__Elsterales
1809	0	0	0	0	0	0	40	0	1	0	0	0	0	0	0	46	0	0	0	0	0	32	0	0	3	1	0	0	k__Bacteria; p__Bacteroidetes; c__Bacteroidia; o__Bacteroidales
1810	0	0	0	0	0	0	30	1	0	0	0	0	1	0	0	0	0	0	0	0	0	0	0	0	0	0	0	0	k__Bacteria; p__Bacteroidetes; c__Bacteroidia; o__Bacteroidales
1811	160	0	0	0	1	0	46	5	0	26	0	0	0	59	0	2	1	0	0	0	0	0	121	0	0	0	0	0	k__Bacteria; p__Firmicutes; c__Clostridia; o__Clostridiales; f__Ruminococcaceae; g__Ruminococcaceae_UCG-010; Ambiguous_taxa
1812	0	0	0	0	0	0	50	0	0	0	0	0	0	0	0	0	0	0	0	0	0	0	0	0	0	0	0	0	k__Bacteria; p__Firmicutes; c__Clostridia; o__Clostridiales; f__Ruminococcaceae; g__Ruminococcaceae_UCG-002
1813	0	0	0	0	0	0	11	0	0	2	0	0	0	0	0	0	0	0	1	0	0	0	0	0	0	0	0	0	k__Bacteria; p__Firmicutes; c__Clostridia; o__Clostridiales; f__Lachnospiraceae
1814	0	0	0	0	0	0	29	0	0	0	0	0	0	0	0	0	0	0	0	0	0	0	0	0	0	0	0	0	k__Bacteria; p__Bacteroidetes; c__Bacteroidia; o__Bacteroidales; f__Muribaculaceae; g__uncultured_bacterium; s__uncultured_bacterium
1815	0	0	0	0	0	0	10	21	1	0	0	0	3	0	0	1	0	0	2	0	0	0	0	0	0	0	0	0	k__Bacteria; p__Firmicutes; c__Clostridia; o__Clostridiales; f__Ruminococcaceae; g__Ruminococcaceae_UCG-014; s__uncultured_bacterium
1816	0	0	0	0	0	0	1	0	1	2	838	0	0	0	0	0	0	0	0	0	0	0	245	0	173	0	0	289	k__Bacteria; p__Proteobacteria; c__Alphaproteobacteria; o__Rhizobiales; f__Rhizobiaceae; g__Roseitalea; Ambiguous_taxa
1817	0	0	0	0	0	0	33	0	0	0	0	0	1	0	0	26	11	0	1	0	0	0	2	113	99	19	0	0	k__Bacteria; p__Proteobacteria; c__Gammaproteobacteria; o__Pasteurellales; f__Pasteurellaceae; g__Haemophilus; Ambiguous_taxa
1818	0	0	0	0	0	0	1	0	1	0	1	0	0	0	0	0	0	1	0	0	1	0	0	0	0	0	0	0	k__Bacteria; p__Bacteroidetes; c__Bacteroidia; o__Bacteroidales; f__Muribaculaceae; g__uncultured_Bacteroidales_bacterium; s__uncultured_Bacteroidales_bacterium
1819	0	0	0	1	0	0	47	0	41	0	0	0	0	112	0	50	0	0	0	0	105	0	0	0	0	0	0	0	k__Bacteria; p__Firmicutes; c__Bacilli; o__Bacillales; f__Staphylococcaceae; g__Macrococcus
1820	0	0	0	0	0	0	31	0	0	0	0	0	0	0	0	0	0	0	0	0	0	0	0	0	0	0	0	0	k__Bacteria; p__Firmicutes; c__Clostridia; o__Clostridiales; f__Ruminococcaceae
1821	0	0	0	0	0	0	53	0	0	0	0	0	0	0	0	0	0	0	0	0	36	0	0	0	0	0	0	0	k__Bacteria; p__Firmicutes; c__Clostridia; o__Clostridiales; f__Ruminococcaceae; g__Ruminococcaceae_UCG-010; Ambiguous_taxa
1822	1	0	0	0	0	0	15	0	0	1	12	48	0	5	8	2	0	0	0	0	0	0	0	0	0	0	0	0	k__Bacteria; p__Firmicutes; c__Clostridia; o__Clostridiales; f__Ruminococcaceae; g__Anaerotruncus; s__uncultured_bacterium
1823	0	0	0	0	0	0	28	7	0	0	1	0	15	0	0	69	0	1	0	0	0	0	0	0	0	3	0	1	k__Bacteria; p__Firmicutes; c__Clostridia; o__Clostridiales; f__Ruminococcaceae; g__Ruminiclostridium_6; Ambiguous_taxa
1824	0	0	0	0	0	0	37	0	0	0	34	0	0	0	0	0	0	0	0	0	0	1	0	0	0	0	0	0	k__Bacteria; p__Firmicutes; c__Clostridia; o__Clostridiales; f__Ruminococcaceae; g__Acetanaerobacterium; s__uncultured_rumen_bacterium
1825	0	0	0	0	0	0	34	0	1	0	0	0	0	28	0	36	0	0	0	0	0	0	0	0	0	0	0	0	k__Bacteria; p__Proteobacteria; c__Alphaproteobacteria; o__uncultured; f__uncultured_Stella_sp.; g__uncultured_Stella_sp.; s__uncultured_Stella_sp.
1826	0	0	0	0	0	0	46	0	0	0	0	0	0	0	0	0	0	0	0	0	0	0	87	0	0	0	0	0	k__Bacteria; p__Actinobacteria; c__Actinobacteria; o__Pseudonocardiales; f__Pseudonocardiaceae; g__Actinophytocola
1827	0	0	0	0	0	0	45	0	0	0	0	0	0	0	0	0	0	0	0	0	0	0	0	0	0	0	0	0	k__Bacteria; p__Bacteroidetes; c__Bacteroidia; o__Bacteroidales
1828	0	0	0	0	0	0	9	0	0	0	0	0	0	0	0	0	0	0	0	0	0	0	0	0	0	0	0	0	k__Bacteria; p__Firmicutes; c__Clostridia; o__Clostridiales; f__Lachnospiraceae; g__Tyzzerella_3
1829	0	0	0	0	0	0	54	0	0	0	0	0	0	0	0	0	0	0	0	0	0	0	0	0	0	0	0	0	k__Bacteria; p__Bacteroidetes; c__Bacteroidia; o__Bacteroidales; f__Muribaculaceae; g__uncultured_bacterium; s__uncultured_bacterium
1830	0	0	0	0	0	0	41	0	0	0	0	0	0	0	0	0	0	0	0	0	0	0	0	0	0	1	0	0	k__Bacteria; p__Bacteroidetes; c__Bacteroidia; o__Bacteroidales; f__Muribaculaceae; g__uncultured_bacterium; s__uncultured_bacterium
1831	0	0	0	0	0	0	3	0	6	1	0	0	0	0	0	0	1	1	0	0	0	0	0	0	0	0	0	0	k__Bacteria; p__Bacteroidetes; c__Bacteroidia; o__Bacteroidales; f__Bacteroidaceae; g__Bacteroides
1832	0	0	0	0	0	0	68	0	0	0	0	0	0	0	0	0	0	0	0	0	0	0	0	0	0	0	0	0	k__Bacteria; p__Firmicutes; c__Clostridia; o__Clostridiales
1833	0	0	0	0	0	0	32	0	0	0	0	0	0	0	0	0	0	0	0	0	0	0	0	0	0	0	0	49	k__Bacteria; p__Acidobacteria; c__Holophagae; o__Holophagales; f__Holophagaceae
1834	0	0	0	0	1	0	13	0	0	0	0	0	0	0	0	0	2	1	0	1	0	0	0	1	0	0	0	0	k__Bacteria; p__Bacteroidetes; c__Bacteroidia; o__Bacteroidales; f__Prevotellaceae; g__Alloprevotella
1835	0	0	0	0	0	0	9	0	0	0	0	0	8	0	0	0	0	0	0	0	0	0	0	0	0	0	0	0	k__Bacteria; p__Actinobacteria; c__Coriobacteriia; o__Coriobacteriales; f__Eggerthellaceae
1836	0	0	0	0	0	0	6	46	0	0	4	0	18	0	0	11	0	0	0	0	0	0	0	0	0	0	0	0	k__Bacteria; p__Proteobacteria; c__Deltaproteobacteria; o__Desulfovibrionales; f__Desulfovibrionaceae; g__uncultured; Ambiguous_taxa
1837	0	0	0	0	0	0	41	0	0	0	0	0	0	0	0	0	0	0	0	0	0	0	0	0	0	0	0	0	k__Bacteria; p__Firmicutes; c__Clostridia; o__Clostridiales; f__Ruminococcaceae; g__Ruminococcaceae_UCG-014
1838	0	0	0	0	0	0	61	0	0	0	0	0	0	0	0	0	0	0	0	0	0	0	0	0	0	0	0	0	k__Bacteria; p__Proteobacteria; c__Gammaproteobacteria; o__Diplorickettsiales; f__Diplorickettsiaceae; g__Aquicella; s__uncultured_gamma_proteobacterium
1839	0	0	0	0	0	0	21	0	0	0	31	0	0	0	0	0	0	0	0	0	46	0	0	0	0	0	0	0	k__Bacteria; p__Proteobacteria; c__Gammaproteobacteria; o__Betaproteobacteriales; f__A21b
1840	0	0	0	0	0	0	24	0	0	0	0	0	0	0	0	0	0	0	0	0	0	0	0	0	0	0	0	51	k__Bacteria; p__Bacteroidetes; c__Bacteroidia; o__Bacteroidales
1841	0	0	0	0	0	0	7	0	0	0	0	0	0	0	0	0	0	0	0	0	0	0	0	0	0	0	0	0	k__Bacteria; p__Proteobacteria; c__Gammaproteobacteria; o__Betaproteobacteriales; f__Burkholderiaceae; g__Herbaspirillum; Ambiguous_taxa
1842	0	0	0	0	0	0	13	0	0	69	0	0	12	33	0	0	0	0	0	62	54	8	45	0	8	6	48	0	k__Bacteria; p__Bacteroidetes; c__Bacteroidia; o__Bacteroidales; f__Muribaculaceae; g__uncultured_bacterium; s__uncultured_bacterium
1843	0	0	0	0	0	0	39	0	0	0	0	0	0	0	0	0	0	0	0	0	0	0	0	0	0	0	0	0	k__Bacteria; p__Bacteroidetes; c__Bacteroidia; o__Bacteroidales; f__Muribaculaceae; g__uncultured_bacterium; s__uncultured_bacterium
1844	0	0	0	0	0	0	20	15	0	0	0	0	15	0	0	8	0	0	1	0	0	0	0	0	0	0	0	0	k__Bacteria; p__Firmicutes; c__Erysipelotrichia; o__Erysipelotrichales; f__Erysipelotrichaceae; g__Dubosiella; s__uncultured_bacterium
1845	0	0	0	0	0	0	11	84	5	0	15	0	5	0	0	23	0	0	0	0	0	50	0	0	0	0	0	0	k__Bacteria; p__Bacteroidetes; c__Bacteroidia; o__Bacteroidales; f__Muribaculaceae
1846	0	0	0	0	0	0	2	0	0	0	0	0	0	0	0	0	0	0	0	0	0	0	0	0	0	0	0	0	k__Bacteria; p__Bacteroidetes; c__Bacteroidia; o__Bacteroidales; f__Muribaculaceae; g__uncultured_bacterium; s__uncultured_bacterium
1847	0	0	0	1	0	0	32	15	0	0	1	0	0	0	0	0	0	0	0	0	0	0	2	33	0	0	0	0	k__Bacteria; p__Bacteroidetes; c__Bacteroidia; o__Bacteroidales; f__Muribaculaceae; g__uncultured_bacterium; s__uncultured_bacterium
1848	0	0	0	0	0	0	9	0	0	0	0	0	0	0	0	0	0	86	0	0	85	0	0	0	0	1	1	0	k__Bacteria; p__Firmicutes; c__Clostridia; o__Clostridiales; f__Family_XIII; g__[Eubacterium]_brachy_group; s__uncultured_bacterium
1849	0	0	0	0	0	0	7	54	3	0	0	0	7	0	0	3	0	0	0	0	0	0	0	0	1	0	0	0	k__Bacteria; p__Firmicutes; c__Clostridia; o__Clostridiales; f__Ruminococcaceae; g__Ruminococcus_1
1850	0	1	0	0	0	0	17	237	0	16	16	87	18	0	0	205	1	0	1	0	0	0	3	10	0	6	2	1	k__Bacteria; p__Bacteroidetes; c__Bacteroidia; o__Bacteroidales; f__Muribaculaceae
1851	0	0	0	0	0	0	11	0	0	0	0	0	1	0	0	0	0	0	0	0	0	0	0	0	0	0	0	1	k__Bacteria; p__Firmicutes; c__Clostridia; o__Clostridiales; f__Ruminococcaceae
1852	0	0	0	85	0	0	7	0	0	0	0	0	0	0	0	0	0	0	0	0	0	34	0	0	0	38	1	0	k__Bacteria; p__Proteobacteria; c__Gammaproteobacteria; o__Betaproteobacteriales; f__Burkholderiaceae; g__Curvibacter; Ambiguous_taxa
1853	0	0	0	0	0	0	71	0	0	0	0	0	0	0	105	0	0	0	74	0	45	0	0	0	0	172	0	0	k__Bacteria; p__Firmicutes; c__Clostridia; o__Clostridiales; f__Family_XIII; g__Family_XIII_AD3011_group; s__uncultured_bacterium
1854	0	0	0	0	0	0	26	0	2	0	0	0	0	0	0	0	0	0	0	0	1	0	0	0	0	0	0	0	k__Bacteria; p__Proteobacteria; c__Alphaproteobacteria; o__Sphingomonadales; f__Sphingomonadaceae; g__Altererythrobacter
1855	0	0	0	0	0	0	12	0	0	0	27	0	0	0	36	0	0	0	0	0	0	0	0	0	0	0	0	0	k__Bacteria; p__Bacteroidetes; c__Bacteroidia
1856	0	0	0	0	0	0	11	0	4	0	0	0	0	0	0	0	0	0	0	0	0	0	0	0	0	0	0	0	k__Bacteria; p__Actinobacteria; c__Actinobacteria; o__Propionibacteriales; f__Nocardioidaceae; g__Nocardioides
1857	0	0	0	0	0	0	1	38	0	0	1	0	0	0	0	0	0	0	0	0	0	0	0	0	0	0	0	0	k__Bacteria; p__Bacteroidetes; c__Bacteroidia; o__Bacteroidales; f__Muribaculaceae; g__uncultured_bacterium; s__uncultured_bacterium
1858	0	0	0	0	0	0	31	36	11	0	5	2	0	0	0	0	0	0	0	0	0	0	0	0	0	0	0	0	k__Bacteria; p__Firmicutes; c__Clostridia; o__Clostridiales; f__Ruminococcaceae; g__Ruminococcaceae_UCG-005; s__uncultured_prokaryote
1859	0	0	0	0	0	0	19	0	0	0	0	0	0	0	0	0	0	0	0	0	45	0	0	0	0	0	0	0	k__Bacteria; p__Proteobacteria; c__Deltaproteobacteria; o__Myxococcales; f__Haliangiaceae; g__Haliangium
1860	0	0	0	0	0	0	12	0	0	0	5	0	0	0	5	21	0	0	0	0	0	1	0	16	0	0	0	0	k__Bacteria; p__Proteobacteria; c__Gammaproteobacteria; o__Xanthomonadales; f__Xanthomonadaceae; g__Arenimonas; Ambiguous_taxa
1861	0	0	0	0	0	0	3	701	0	10	25	0	14	0	0	141	0	0	0	0	0	0	0	0	0	0	0	0	k__Bacteria; p__Bacteroidetes; c__Bacteroidia; o__Bacteroidales; f__Muribaculaceae; g__uncultured_bacterium; s__uncultured_bacterium
1862	0	0	0	0	0	0	15	0	3	35	0	0	19	50	1	35	0	0	0	0	0	0	0	0	0	0	2	0	k__Bacteria; p__Firmicutes; c__Clostridia; o__Clostridiales; f__Lachnospiraceae; g__Lachnospiraceae_NK4A136_group; s__uncultured_bacterium
1863	0	0	0	0	0	0	1	0	1	0	0	0	1	0	0	0	0	0	0	0	0	1	0	0	1	0	0	0	k__Bacteria; p__Bacteroidetes; c__Bacteroidia; o__Flavobacteriales; f__Flavobacteriaceae; g__Flavobacterium
1864	0	0	0	0	0	0	12	268	0	0	75	13	28	1	0	229	2	0	64	0	0	0	0	0	0	2	0	0	k__Bacteria; p__Bacteroidetes; c__Bacteroidia; o__Bacteroidales; f__Muribaculaceae
1865	0	0	0	0	0	0	10	192	0	0	82	0	35	0	0	19	3	192	0	0	1	0	1	0	0	0	84	7	k__Bacteria; p__Bacteroidetes; c__Bacteroidia; o__Bacteroidales; f__Muribaculaceae; g__uncultured_bacterium; s__uncultured_bacterium
1866	0	0	0	0	0	0	18	0	0	0	0	0	0	0	0	0	0	0	0	0	0	0	0	0	0	0	0	0	k__Bacteria; p__Bacteroidetes; c__Bacteroidia; o__Bacteroidales; f__Prevotellaceae; g__Prevotellaceae_UCG-001; s__uncultured_bacterium
1867	0	1	0	0	0	0	1	6	0	0	0	0	38	0	0	43	0	0	0	0	0	0	0	0	0	0	1	0	k__Bacteria; p__Firmicutes; c__Clostridia; o__Clostridiales; f__Peptococcaceae; g__uncultured; s__uncultured_bacterium
1868	0	0	0	0	0	0	26	0	0	0	0	0	0	0	0	0	0	0	0	0	0	0	0	0	0	0	0	0	k__Bacteria; p__Firmicutes; c__Clostridia; o__Clostridiales; f__Ruminococcaceae
1869	2	0	0	0	0	0	20	0	0	0	0	0	7	16	0	0	1	0	0	1	0	0	0	0	33	0	0	0	k__Bacteria; p__Firmicutes; c__Clostridia; o__Clostridiales; f__Lachnospiraceae; g__Lachnospiraceae_NK4A136_group
1870	0	0	0	0	0	0	10	0	0	0	0	0	0	0	0	0	0	0	0	0	26	0	0	0	0	0	0	0	k__Bacteria; p__Gemmatimonadetes; c__Gemmatimonadetes; o__Gemmatimonadales; f__Gemmatimonadaceae; g__Gemmatimonas
1871	0	0	0	0	0	0	6	32	0	0	0	0	0	0	0	0	0	0	0	0	0	0	0	0	0	0	0	0	k__Bacteria; p__Firmicutes; c__Bacilli; o__Lactobacillales; f__Streptococcaceae; g__Streptococcus
1872	0	0	0	0	0	0	1	6	1	0	0	0	9	0	0	0	1	0	70	0	0	0	2	1	0	0	0	0	k__Bacteria; p__Firmicutes; c__Bacilli; o__Bacillales; f__Staphylococcaceae; g__Staphylococcus; s__Staphylococcus_sciuri
1873	0	0	0	0	1	0	8	0	0	0	0	0	0	0	0	0	0	0	0	0	52	0	0	19	0	0	0	0	k__Bacteria; p__Bacteroidetes; c__Bacteroidia; o__Bacteroidales; f__Prevotellaceae; g__Prevotellaceae_NK3B31_group; s__uncultured_bacterium
1874	0	0	0	0	0	0	1	10	0	0	0	0	0	0	0	0	0	0	0	0	0	0	0	0	0	0	0	0	k__Bacteria; p__Proteobacteria; c__Gammaproteobacteria
1875	0	0	0	1	0	0	1	0	0	0	0	0	0	0	0	0	0	0	0	0	0	0	1	0	0	0	0	0	k__Bacteria; p__Bacteroidetes; c__Bacteroidia; o__Chitinophagales; f__Chitinophagaceae; g__Arachidicoccus
1876	0	14	0	0	5	0	8	7	0	8	10	3	68	5	33	5	2	72	37	54	0	8	10	0	1	367	17	5	k__Bacteria; p__Firmicutes; c__Bacilli; o__Lactobacillales; f__Lactobacillaceae; g__Lactobacillus; s__uncultured_bacterium
1877	0	0	0	0	0	0	18	0	0	0	0	0	0	0	0	0	0	0	0	0	0	0	0	0	0	0	0	0	k__Bacteria; p__Proteobacteria; c__Gammaproteobacteria; o__Betaproteobacteriales
1878	0	0	0	0	0	0	0	189	0	0	5	0	6	0	0	7	0	0	0	0	0	0	0	0	0	0	0	0	k__Bacteria; p__Bacteroidetes; c__Bacteroidia; o__Bacteroidales; f__Muribaculaceae; g__uncultured_bacterium; s__uncultured_bacterium
1879	0	0	0	0	0	0	0	4	0	0	0	0	0	0	0	0	0	0	0	0	0	0	0	0	0	0	0	0	k__Bacteria; p__Firmicutes; c__Clostridia; o__Clostridiales; f__Clostridiales_vadinBB60_group; g__uncultured_bacterium; s__uncultured_bacterium
1880	0	0	0	0	0	0	0	6	5	0	0	0	1	0	0	17	0	1	0	0	0	0	0	0	0	0	0	0	k__Bacteria; p__Bacteroidetes; c__Bacteroidia; o__Bacteroidales
1881	1	0	0	0	0	0	7	36	2	0	13	0	1	2	18	24	0	0	0	0	0	0	0	0	0	1	0	0	k__Bacteria; p__Firmicutes; c__Clostridia; o__Clostridiales; f__Ruminococcaceae; g__Ruminococcaceae_UCG-014
1882	0	0	1	0	0	0	0	110	1	0	7	1	9	33	1	16	0	0	0	0	28	0	0	0	0	0	0	1	k__Bacteria; p__Firmicutes; c__Clostridia; o__Clostridiales; f__Ruminococcaceae; g__Ruminococcaceae_UCG-014; s__uncultured_rumen_bacterium
1883	0	0	0	0	0	0	0	9	0	0	18	0	0	0	0	0	0	0	0	78	0	0	0	0	0	0	0	0	k__Bacteria; p__Bacteroidetes; c__Bacteroidia; o__Bacteroidales
1884	0	0	0	0	0	0	0	15	0	0	0	0	0	0	0	1	0	0	0	0	0	19	0	0	0	0	0	0	k__Bacteria; p__Bacteroidetes; c__Bacteroidia; o__Bacteroidales; f__Muribaculaceae; g__uncultured_bacterium; s__uncultured_bacterium
1885	0	0	0	0	0	0	0	5	0	0	40	0	0	0	0	0	0	0	0	0	0	0	0	0	0	0	0	0	k__Bacteria; p__Firmicutes; c__Clostridia; o__Clostridiales; f__Clostridiales_vadinBB60_group
1886	0	0	0	0	0	0	0	15	3	0	0	0	2	1	0	59	0	0	0	0	0	0	0	0	0	4	0	0	k__Bacteria; p__Firmicutes; c__Clostridia; o__Clostridiales; f__Lachnospiraceae
1887	0	0	0	0	0	0	2	421	0	0	40	0	36	0	0	399	0	1	0	0	0	0	0	48	0	0	0	0	k__Bacteria; p__Bacteroidetes; c__Bacteroidia; o__Bacteroidales; f__Muribaculaceae; g__uncultured_bacterium; s__uncultured_bacterium
1888	0	0	0	0	0	0	0	25	0	0	0	0	0	0	44	1	0	0	0	0	0	0	0	0	0	2	0	0	k__Bacteria; p__Firmicutes; c__Clostridia; o__Clostridiales; f__Ruminococcaceae; g__Ruminococcaceae_UCG-014
1889	0	0	0	0	0	0	0	16	0	0	0	0	0	0	0	0	0	0	0	0	0	0	0	0	0	0	0	0	k__Bacteria; p__Bacteroidetes; c__Bacteroidia; o__Bacteroidales; f__Muribaculaceae; g__uncultured_bacterium; s__uncultured_bacterium
1890	0	0	0	0	0	0	0	25	0	0	0	0	0	0	0	0	0	0	0	0	0	0	0	0	0	0	0	0	k__Bacteria; p__Proteobacteria; c__Gammaproteobacteria; o__Pasteurellales; f__Pasteurellaceae; g__Muribacter; s__Muribacter_muris
1891	0	0	0	0	0	0	0	11	3	0	0	0	0	0	0	0	0	0	0	64	0	0	0	0	0	0	0	0	k__Bacteria; p__Firmicutes; c__Clostridia; o__Clostridiales; f__Lachnospiraceae; g__Lachnospiraceae_NK4A136_group; s__uncultured_bacterium
1892	0	0	0	0	0	0	0	11	0	0	0	0	0	0	0	13	0	0	0	0	0	0	0	0	0	0	0	0	k__Bacteria; p__Proteobacteria; c__Deltaproteobacteria; o__Desulfovibrionales; f__Desulfovibrionaceae
1893	0	0	0	0	0	0	0	12	0	0	0	0	0	0	0	24	0	0	0	0	0	0	0	0	0	0	0	0	k__Bacteria; p__Actinobacteria; c__Actinobacteria; o__Streptosporangiales; f__Thermomonosporaceae; g__Thermobispora; Ambiguous_taxa
1894	0	0	0	0	0	0	0	35	2	0	5	0	2	0	0	1	0	0	1	0	0	0	0	74	0	0	0	0	k__Bacteria; p__Bacteroidetes; c__Bacteroidia; o__Bacteroidales; f__Marinifilaceae; g__Butyricimonas
1895	0	0	0	0	0	0	0	33	2	0	2	0	4	0	0	1	0	0	0	0	0	0	0	0	0	0	0	0	k__Bacteria; p__Bacteroidetes; c__Bacteroidia; o__Bacteroidales; f__Muribaculaceae; g__uncultured_bacterium; s__uncultured_bacterium
1896	0	0	0	0	0	1	0	5	223	49	1	277	13	0	0	91	14	107	13	67	80	142	0	0	0	1	5	9	k__Bacteria; p__Firmicutes; c__Clostridia; o__Clostridiales; f__Lachnospiraceae; g__Lachnospiraceae_ND3007_group; s__uncultured_bacterium
1897	0	0	0	0	0	0	0	6	0	0	4	0	0	0	0	0	0	0	0	0	0	0	0	0	0	0	0	0	k__Bacteria; p__Firmicutes; c__Clostridia; o__Clostridiales; f__Ruminococcaceae; g__Ruminococcus_1
1898	0	0	0	0	0	0	0	14	5	0	0	0	0	0	0	0	0	0	0	72	0	0	0	0	0	0	0	0	k__Bacteria; p__Acidobacteria; c__Acidobacteriia; o__Subgroup_2; Ambiguous_taxa; Ambiguous_taxa; Ambiguous_taxa
1899	0	0	0	0	0	0	0	12	0	0	0	0	0	0	0	0	0	0	0	0	0	0	0	0	0	0	0	0	k__Bacteria; p__Bacteroidetes; c__Bacteroidia; o__Bacteroidales; f__Muribaculaceae; g__uncultured_bacterium; s__uncultured_bacterium
1900	0	0	0	0	0	0	0	108	0	0	3	1	4	0	0	38	0	0	22	0	0	0	77	0	0	0	2	0	k__Bacteria; p__Bacteroidetes; c__Bacteroidia; o__Bacteroidales; f__Muribaculaceae; g__uncultured_bacterium; s__uncultured_bacterium
1901	0	1	0	0	0	0	0	8	0	0	0	0	0	0	0	0	1	0	0	0	0	0	0	0	0	0	0	0	k__Bacteria; p__Firmicutes; c__Clostridia; o__Clostridiales; f__Ruminococcaceae
1902	0	0	0	0	0	0	0	24	1	0	0	0	5	23	69	43	0	0	0	0	0	0	49	1	0	0	0	90	k__Bacteria; p__Firmicutes; c__Clostridia; o__Clostridiales; f__Ruminococcaceae; g__Ruminococcaceae_UCG-014
1903	0	0	0	0	0	0	0	7	0	0	0	50	0	0	0	0	0	0	0	0	0	0	1	160	0	0	0	25	k__Bacteria; p__Bacteroidetes; c__Bacteroidia; o__Bacteroidales; f__Marinifilaceae; g__Marinifilum; s__uncultured_bacterium
1904	0	0	0	0	0	0	0	7	7	56	0	0	36	0	0	0	60	0	48	26	67	61	0	46	45	0	149	59	k__Bacteria; p__Bacteroidetes; c__Bacteroidia; o__Bacteroidales; f__Barnesiellaceae; g__Coprobacter; s__uncultured_organism
1905	0	0	0	0	0	0	0	77	0	0	0	0	0	3	0	7	1	0	0	0	0	0	0	0	0	0	0	0	k__Bacteria; p__Bacteroidetes; c__Bacteroidia; o__Bacteroidales; f__Muribaculaceae; g__uncultured_bacterium; s__uncultured_bacterium
1906	0	0	0	0	0	0	0	21	1	0	0	0	0	0	0	0	0	0	0	0	0	0	0	0	0	0	0	0	k__Bacteria; p__Proteobacteria; c__Gammaproteobacteria; o__Betaproteobacteriales; f__Burkholderiaceae; g__Hydrogenophaga; Ambiguous_taxa
1907	0	0	0	0	0	0	0	4	0	0	0	0	0	0	0	0	0	0	0	0	0	0	0	0	0	1	0	0	k__Bacteria; p__Cyanobacteria; c__Oxyphotobacteria; o__Chloroplast
1908	0	0	0	1	0	0	0	19	0	0	0	0	0	1	1	1	0	0	0	0	0	0	0	1	0	0	0	0	k__Bacteria; p__Cyanobacteria; c__Oxyphotobacteria; o__Chloroplast
1909	0	0	0	0	0	0	0	1	0	0	0	0	0	0	0	0	0	0	0	0	0	0	0	0	0	0	0	0	k__Bacteria; p__Proteobacteria; c__Gammaproteobacteria; o__Betaproteobacteriales; f__Burkholderiaceae; g__Sutterella; Ambiguous_taxa
1910	0	0	0	0	0	0	2	68	3	0	5	52	14	0	0	1	0	0	0	0	0	0	1	0	1	0	0	0	k__Bacteria; p__Bacteroidetes; c__Bacteroidia; o__Bacteroidales; f__Muribaculaceae; g__uncultured_bacterium; s__uncultured_bacterium
1911	0	0	0	0	0	0	0	36	0	0	0	0	0	0	1	14	0	0	0	0	0	0	0	0	0	0	0	0	k__Bacteria; p__Bacteroidetes; c__Bacteroidia; o__Bacteroidales; f__Rikenellaceae; g__Alistipes; s__uncultured_bacterium
1912	0	0	0	0	0	0	0	9	0	0	0	15	0	0	0	0	0	0	0	0	0	0	18	0	0	40	0	47	k__Bacteria; p__Bacteroidetes; c__Bacteroidia; o__Bacteroidales; f__Muribaculaceae; g__gut_metagenome; s__gut_metagenome
1913	0	0	0	0	0	0	0	15	0	0	0	0	1	25	0	0	0	0	0	0	0	0	0	0	0	0	0	0	k__Bacteria; p__Bacteroidetes; c__Bacteroidia; o__Bacteroidales; f__Muribaculaceae; g__uncultured_bacterium; s__uncultured_bacterium
1914	0	0	0	0	0	1	0	39	0	0	6	0	0	0	0	0	0	0	0	0	0	0	17	0	0	0	0	0	k__Bacteria; p__Proteobacteria; c__Alphaproteobacteria; o__Rhodospirillales; f__uncultured; Ambiguous_taxa; Ambiguous_taxa
1915	0	0	0	0	0	0	0	19	0	0	0	0	0	59	0	14	0	0	0	0	0	0	0	0	0	0	0	0	k__Bacteria; p__Proteobacteria; c__Alphaproteobacteria; o__Micropepsales; f__Micropepsaceae; g__uncultured; s__uncultured_bacterium
1916	0	0	0	0	0	0	0	17	0	0	0	0	0	0	0	0	0	0	231	0	0	0	0	0	0	0	0	0	k__Bacteria; p__Firmicutes; c__Clostridia; o__Clostridiales; f__Ruminococcaceae; g__Ruminococcaceae_UCG-013
1917	0	0	0	0	0	0	0	52	2	0	2	0	16	0	0	0	0	0	1070	99	521	39	19	291	1	0	1	0	k__Bacteria; p__Proteobacteria; c__Gammaproteobacteria; o__Pseudomonadales; f__Moraxellaceae; g__Acinetobacter
1918	0	0	0	0	0	0	0	17	0	0	0	0	0	0	0	0	0	0	0	0	0	0	0	0	0	0	0	0	k__Bacteria; p__Firmicutes; c__Clostridia; o__Clostridiales; f__Lachnospiraceae
1919	0	0	0	0	0	0	0	52	0	0	0	0	0	0	44	18	0	0	0	0	0	0	0	0	0	0	1	0	k__Bacteria; p__Bacteroidetes; c__Bacteroidia; o__Bacteroidales; f__Muribaculaceae; g__uncultured_bacterium; s__uncultured_bacterium
1920	1	1	0	0	0	0	0	14	2	0	0	1	0	2	0	0	25	1	0	0	0	1	1	0	0	0	0	0	k__Bacteria; p__Firmicutes; c__Erysipelotrichia; o__Erysipelotrichales; f__Erysipelotrichaceae; g__Erysipelatoclostridium
1921	2	0	0	0	0	0	4	118	0	232	108	3	0	30	71	476	18	1	150	54	0	85	0	0	66	47	0	0	k__Bacteria; p__Bacteroidetes; c__Bacteroidia; o__Bacteroidales; f__Muribaculaceae; g__uncultured_bacterium; s__uncultured_bacterium
1922	0	0	0	0	0	0	0	49	0	0	25	0	1	2	2	5030	0	3	0	139	0	0	0	0	0	2	0	0	k__Bacteria; p__Firmicutes; c__Clostridia; o__Clostridiales; f__Lachnospiraceae; g__uncultured; s__Ruminococcus_sp._ID1
1923	0	0	0	0	0	0	0	93	1	0	0	0	0	0	0	0	0	0	4	0	0	0	0	0	0	0	0	0	k__Bacteria; p__Firmicutes; c__Clostridia; o__Clostridiales; f__Ruminococcaceae; g__Ruminococcaceae_UCG-014
1924	0	0	0	0	0	0	0	36	0	0	1	107	1	0	0	21	141	0	0	1	44	0	0	132	0	0	1	0	k__Bacteria; p__Firmicutes; c__Clostridia; o__Clostridiales; f__Ruminococcaceae; g__Ruminiclostridium_9; s__uncultured_bacterium
1925	0	0	0	0	1	0	0	16	0	0	0	0	0	0	0	0	0	0	0	0	0	0	0	0	0	0	0	0	k__Bacteria; p__Bacteroidetes; c__Bacteroidia; o__Bacteroidales; f__Prevotellaceae
1926	0	0	0	0	0	0	0	32	0	2	0	0	0	0	0	0	0	0	0	0	0	0	0	0	5	0	0	0	k__Bacteria; p__Acidobacteria; c__Acidobacteriia; o__Acidobacteriales; f__Acidobacteriaceae_(Subgroup_1)
1927	0	0	0	0	0	0	0	28	0	0	0	0	0	0	0	0	0	0	0	0	0	0	0	0	0	0	0	0	k__Bacteria; p__Acidobacteria; c__Acidobacteriia; o__Solibacterales; f__Solibacteraceae_(Subgroup_3); g__Bryobacter; s__uncultured_Acidobacteria_bacterium
1928	0	0	0	0	0	0	0	13	0	0	0	0	0	0	0	1	0	0	0	0	0	0	0	0	0	0	0	0	k__Bacteria; p__Bacteroidetes; c__Bacteroidia; o__Bacteroidales; f__Muribaculaceae; g__uncultured_bacterium; s__uncultured_bacterium
1929	0	0	0	0	0	0	0	2	0	0	0	0	0	0	0	0	0	0	0	0	0	0	0	0	0	0	0	0	k__Bacteria; p__Bacteroidetes; c__Bacteroidia; o__Bacteroidales; f__Muribaculaceae; g__uncultured_bacterium; s__uncultured_bacterium
1930	0	0	0	0	0	0	0	8	0	0	0	0	0	0	0	0	0	0	0	0	0	0	0	0	0	0	0	0	k__Bacteria; p__Proteobacteria; c__Deltaproteobacteria; o__Bdellovibrionales; f__Bdellovibrionaceae; g__Bdellovibrio; s__uncultured_bacterium
1931	0	0	0	0	0	0	0	25	0	0	1	0	0	0	0	0	0	0	0	0	0	0	0	0	0	0	0	0	k__Bacteria; p__Firmicutes; c__Clostridia; o__Clostridiales; f__Ruminococcaceae; g__Ruminococcus_2
1932	0	0	0	0	0	0	0	25	3	0	0	0	0	63	0	0	0	0	0	0	0	0	53	0	0	0	0	63	k__Bacteria; p__Proteobacteria; c__Deltaproteobacteria; o__Myxococcales; f__Archangiaceae; Ambiguous_taxa; Ambiguous_taxa
1933	0	0	0	0	0	0	0	18	7	0	1	27	0	30	0	0	0	0	0	0	0	0	0	69	21	0	0	0	k__Bacteria; p__Bacteroidetes; c__Bacteroidia; o__Bacteroidales; f__Muribaculaceae; g__uncultured_bacterium; s__uncultured_bacterium
1934	0	0	0	0	0	0	0	31	0	0	0	4	21	0	0	0	0	0	0	0	0	0	0	0	0	0	0	0	k__Bacteria; p__Actinobacteria; c__Thermoleophilia; o__Solirubrobacterales; f__Solirubrobacteraceae
1935	0	0	0	0	0	0	0	22	0	0	0	0	0	0	0	0	0	0	0	0	0	0	0	0	0	0	0	0	k__Bacteria; p__Bacteroidetes
1936	0	0	0	0	0	0	0	21	0	0	0	0	0	0	0	5	0	0	0	92	0	0	0	0	0	98	166	0	k__Bacteria; p__Bacteroidetes; c__Bacteroidia; o__Bacteroidales; f__Muribaculaceae; g__uncultured_bacterium; s__uncultured_bacterium
1937	0	0	0	0	0	0	0	4	0	0	0	0	0	0	0	0	0	0	0	0	0	0	0	0	0	0	0	0	k__Bacteria; p__Bacteroidetes; c__Bacteroidia; o__Bacteroidales; f__Muribaculaceae; g__uncultured_bacterium; s__uncultured_bacterium
1938	0	0	0	0	0	0	0	13	0	0	0	0	0	0	0	0	0	0	0	0	0	0	0	0	0	0	0	0	k__Bacteria; p__Proteobacteria; c__Alphaproteobacteria; o__Rhizobiales; f__Kaistiaceae; g__Kaistia; Ambiguous_taxa
1939	0	0	0	0	0	0	0	26	0	1	0	0	1	0	0	8	0	0	0	0	0	0	0	0	0	0	0	0	k__Bacteria; p__Bacteroidetes; c__Bacteroidia; o__Bacteroidales
1940	0	0	0	0	0	0	0	9	0	132	0	0	2	0	0	14	0	0	0	0	0	88	0	0	0	0	0	0	k__Bacteria; p__Bacteroidetes; c__Bacteroidia; o__Bacteroidales; f__Muribaculaceae; g__uncultured_bacterium; s__uncultured_bacterium
1941	0	0	0	0	0	0	0	19	0	0	0	0	0	0	0	0	0	0	0	0	0	1	0	0	0	0	0	0	k__Bacteria; p__Proteobacteria; c__Gammaproteobacteria; o__Betaproteobacteriales; f__Methylophilaceae; g__Methylophilus
1942	0	0	0	0	0	0	0	12	0	0	0	0	0	0	0	0	0	0	0	0	0	0	0	0	3	0	12	0	k__Bacteria; p__Bacteroidetes; c__Bacteroidia; o__Bacteroidales; f__Rikenellaceae; g__Alistipes
1943	0	0	0	0	0	0	0	26	0	45	0	0	0	0	0	33	0	0	0	0	78	0	0	1	0	6	0	0	k__Bacteria; p__Firmicutes; c__Clostridia; o__Clostridiales; f__Lachnospiraceae; g__Acetatifactor; s__uncultured_bacterium
1944	0	0	0	0	0	0	1	70	2	36	2	36	0	3	0	1487	0	0	20	0	0	0	0	8	0	0	2	0	k__Bacteria; p__Bacteroidetes; c__Bacteroidia; o__Bacteroidales; f__Prevotellaceae; g__Prevotella_1; s__uncultured_bacterium
1945	0	0	0	0	0	0	6	26	0	0	0	0	0	0	0	27	32	0	0	0	0	0	0	0	0	0	0	0	k__Bacteria; p__Firmicutes; c__Clostridia; o__Clostridiales; f__Lachnospiraceae
1946	0	0	0	0	0	0	0	36	0	0	0	0	0	0	0	4	0	0	0	0	0	0	0	0	0	0	0	0	k__Bacteria; p__Proteobacteria; c__Alphaproteobacteria; o__Rhodospirillales; f__uncultured; g__uncultured_bacterium; s__uncultured_bacterium
1947	0	0	0	0	0	0	0	40	0	0	130	4	12	0	1	0	0	0	129	0	0	1	8	30	0	150	60	19	k__Bacteria; p__Firmicutes; c__Bacilli; o__Lactobacillales; f__Aerococcaceae; g__Facklamia
1948	0	0	0	0	0	0	0	72	0	0	15	0	20	0	0	40	0	0	0	0	0	0	0	0	1	0	3	0	k__Bacteria; p__Bacteroidetes; c__Bacteroidia; o__Bacteroidales; f__Muribaculaceae; g__uncultured_bacterium; s__uncultured_bacterium
1949	0	0	0	0	0	0	0	2	0	0	9	0	0	0	0	3	0	0	0	0	0	0	0	0	0	0	0	0	k__Bacteria; p__Firmicutes; c__Clostridia; o__Clostridiales; f__Ruminococcaceae; g__Ruminococcaceae_UCG-013
1950	0	0	0	0	0	0	0	7	0	0	0	0	0	0	0	0	0	0	0	0	0	0	0	0	0	0	0	0	k__Bacteria; p__Bacteroidetes; c__Bacteroidia; o__Bacteroidales; f__Muribaculaceae; g__uncultured_bacterium; s__uncultured_bacterium
1951	0	0	0	0	0	0	0	26	1	0	0	0	0	0	0	0	0	0	0	65	0	0	0	0	0	0	0	0	k__Bacteria; p__Actinobacteria; c__Thermoleophilia; o__Solirubrobacterales; f__67-14
1952	0	0	0	0	0	0	2	32	0	0	1	0	0	0	0	1	0	0	0	0	0	0	0	0	0	0	0	0	k__Bacteria; p__Proteobacteria; c__Alphaproteobacteria; o__Rhodospirillales; f__uncultured
1953	0	0	0	0	0	0	0	6	0	0	0	0	14	0	0	0	0	0	0	0	0	0	0	0	0	0	0	0	k__Bacteria; p__Proteobacteria; c__Gammaproteobacteria; o__Betaproteobacteriales; f__Burkholderiaceae; g__Burkholderia-Caballeronia-Paraburkholderia; Ambiguous_taxa
1954	0	0	0	0	0	0	0	9	0	0	0	0	0	0	0	1	0	0	0	0	0	0	0	0	0	0	0	0	k__Bacteria; p__Bacteroidetes; c__Bacteroidia; o__Bacteroidales; f__Muribaculaceae; g__uncultured_bacterium; s__uncultured_bacterium
1955	0	0	0	0	0	0	0	16	0	0	0	0	0	31	0	0	0	0	0	0	0	0	0	0	0	0	0	0	k__Bacteria; p__Bacteroidetes; c__Bacteroidia; o__Bacteroidales; f__Rikenellaceae; g__Alistipes; s__uncultured_bacterium
1956	0	0	0	0	0	0	0	98	4	3	15	0	2	1	1	48	2	0	0	0	0	0	0	0	0	0	0	0	k__Bacteria; p__Firmicutes; c__Clostridia; o__Clostridiales; f__Lachnospiraceae
1957	0	0	0	0	0	0	0	21	0	0	0	0	0	0	0	0	0	0	0	0	0	0	0	0	0	0	14	0	k__Bacteria; p__Firmicutes; c__Clostridia; o__Clostridiales; f__Clostridiales_vadinBB60_group; g__uncultured_bacterium; s__uncultured_bacterium
1958	0	0	0	0	0	0	0	26	0	0	0	0	0	39	0	0	0	0	0	0	0	0	0	0	0	0	0	0	k__Bacteria; p__Firmicutes; c__Clostridia; o__Clostridiales; f__Ruminococcaceae
1959	0	0	0	0	0	0	0	14	0	2	0	0	0	0	0	0	0	0	0	0	0	0	0	0	0	0	0	0	k__Bacteria; p__Actinobacteria; c__Actinobacteria; o__Corynebacteriales; f__Corynebacteriaceae; g__Corynebacterium
1960	0	0	0	0	0	0	0	6	0	0	0	0	0	0	0	13	0	0	0	0	0	0	0	0	72	0	0	0	k__Bacteria; p__Firmicutes; c__Clostridia; o__Clostridiales; f__Ruminococcaceae; g__Oscillibacter; s__uncultured_bacterium
1961	0	0	0	0	0	0	0	46	0	0	3	0	0	0	0	0	0	0	0	0	0	0	0	0	0	0	0	0	k__Bacteria; p__Bacteroidetes; c__Bacteroidia; o__Bacteroidales; f__Muribaculaceae
1962	0	0	0	0	0	0	0	27	0	0	0	0	1	0	0	1	0	0	0	0	0	0	0	0	0	0	0	0	k__Bacteria; p__Firmicutes; c__Clostridia; o__Clostridiales; f__Lachnospiraceae
1963	0	0	0	0	0	0	0	12	0	0	0	0	0	71	0	0	0	0	0	0	0	0	0	0	0	0	0	0	k__Bacteria; p__Actinobacteria; c__Actinobacteria; o__Streptosporangiales; f__Nocardiopsaceae; g__Thermobifida
1964	0	0	0	0	0	0	0	17	0	0	0	69	0	0	0	16	0	0	0	0	24	0	95	0	0	0	0	0	k__Bacteria; p__Gemmatimonadetes; c__S0134_terrestrial_group; o__uncultured_bacterium; f__uncultured_bacterium; g__uncultured_bacterium; s__uncultured_bacterium
1965	0	0	0	0	0	1	0	10	0	0	3	0	0	0	1	0	0	0	0	0	0	2	0	0	0	0	1	94	k__Bacteria; p__Proteobacteria; c__Alphaproteobacteria; o__Sphingomonadales; f__Sphingomonadaceae; g__Sphingomonas
1966	0	0	0	0	0	0	0	11	0	0	0	0	0	0	0	21	0	0	0	0	0	0	0	0	0	0	0	0	k__Bacteria; p__Firmicutes; c__Erysipelotrichia; o__Erysipelotrichales; f__Erysipelotrichaceae; g__Erysipelotrichaceae_UCG-003; s__uncultured_bacterium
1967	0	0	0	0	0	0	0	14	0	0	0	0	0	0	0	0	0	0	0	0	0	0	0	62	0	0	0	1	k__Bacteria; p__Firmicutes; c__Clostridia; o__Clostridiales; f__Ruminococcaceae; g__[Eubacterium]_coprostanoligenes_group
1968	0	0	0	0	0	0	0	34	0	0	3	0	0	0	0	0	0	0	0	0	0	0	0	0	0	0	0	0	k__Bacteria; p__Bacteroidetes; c__Bacteroidia; o__Bacteroidales; f__Rikenellaceae; g__Alistipes
1969	0	0	0	0	0	0	0	23	4	0	1	26	0	1	0	30	0	0	54	1	0	0	0	0	0	0	0	0	k__Bacteria; p__Firmicutes; c__Clostridia; o__Clostridiales; f__Ruminococcaceae; g__Ruminococcus_1; Ambiguous_taxa
1970	0	0	0	0	0	0	0	17	8	0	80	0	0	0	0	0	0	0	61	0	0	0	0	0	0	0	0	0	k__Bacteria; p__Proteobacteria; c__Alphaproteobacteria; o__Dongiales; f__Dongiaceae; g__Dongia; Ambiguous_taxa
1971	0	0	0	0	0	0	0	8	0	0	0	0	0	0	0	0	0	0	1	0	0	0	0	0	0	0	0	0	k__Bacteria; p__Firmicutes; c__Clostridia; o__Clostridiales; f__Ruminococcaceae
1972	0	0	0	0	0	0	0	17	0	0	0	0	0	0	0	0	0	0	0	1	1	0	0	0	132	46	0	0	k__Bacteria; p__Bacteroidetes; c__Bacteroidia; o__Bacteroidales; f__Rikenellaceae; g__Alistipes; Ambiguous_taxa
1973	0	0	0	1	0	0	1	139	3	68	44	119	13	18	150	1	32	56	0	0	95	329	66	128	265	31	78	159	k__Bacteria; p__Bacteroidetes; c__Bacteroidia; o__Bacteroidales; f__Bacteroidaceae; g__Bacteroides
1974	0	0	0	0	0	0	0	22	0	0	0	0	0	0	0	0	0	0	0	0	0	0	0	0	0	0	0	0	k__Bacteria; p__Actinobacteria
1975	0	0	0	0	0	0	0	5	0	0	0	0	31	0	0	0	0	114	0	0	0	0	0	0	0	0	0	0	k__Bacteria; p__Firmicutes; c__Clostridia; o__Clostridiales; f__Clostridiales_vadinBB60_group; g__uncultured_bacterium; s__uncultured_bacterium
1976	0	0	0	0	0	0	0	4	0	0	0	0	0	0	0	0	0	0	0	0	0	0	0	0	0	0	0	0	k__Bacteria; p__Bacteroidetes; c__Bacteroidia; o__Bacteroidales; f__Muribaculaceae; g__uncultured_bacterium; s__uncultured_bacterium
1977	0	0	0	0	0	0	0	7	0	0	0	0	0	0	0	0	0	0	0	0	0	0	0	0	0	0	0	0	k__Bacteria; p__Bacteroidetes; c__Bacteroidia; o__Bacteroidales; f__Marinifilaceae; g__Sanguibacteroides
1978	0	0	0	0	0	0	0	3	0	0	0	0	0	0	0	0	0	0	0	0	0	0	0	0	0	0	0	0	k__Bacteria; p__Gemmatimonadetes; c__Gemmatimonadetes; o__Gemmatimonadales; f__Gemmatimonadaceae
1979	0	0	0	0	0	0	0	17	0	0	0	0	0	0	0	0	0	0	0	0	0	0	0	0	0	0	0	0	k__Bacteria; p__Bacteroidetes; c__Bacteroidia; o__Bacteroidales; f__Muribaculaceae; g__uncultured_bacterium; s__uncultured_bacterium
1980	0	0	0	0	0	0	0	4	0	0	0	0	0	0	0	0	0	0	0	0	0	0	0	0	0	0	0	0	k__Bacteria; p__Firmicutes; c__Clostridia; o__Clostridiales; f__Christensenellaceae; g__Christensenellaceae_R-7_group
1981	0	0	0	0	0	0	0	4	0	0	0	0	0	0	0	1	0	0	0	0	0	0	0	0	0	0	0	0	k__Bacteria; p__Bacteroidetes; c__Bacteroidia; o__Bacteroidales; f__Muribaculaceae
1982	0	0	0	0	0	0	0	28	3	1	1	0	48	23	0	17	104	78	65	1	0	0	0	93	0	105	1	0	k__Bacteria; p__Firmicutes; c__Clostridia; o__Clostridiales; f__Ruminococcaceae; g__Ruminococcaceae_NK4A214_group; s__uncultured_rumen_bacterium
1983	0	0	0	0	0	0	0	5	0	1	0	41	56	231	0	0	0	0	54	74	0	85	107	20	0	0	53	0	k__Bacteria; p__Proteobacteria; c__Gammaproteobacteria; o__Betaproteobacteriales; f__Burkholderiaceae; g__Sutterella
1984	0	0	0	0	0	0	0	29	1	30	61	95	7	17	0	0	0	0	0	0	30	19	0	0	0	1	95	0	k__Bacteria; p__Firmicutes; c__Clostridia; o__Clostridiales; f__Clostridiales_vadinBB60_group
1985	1	0	0	0	0	0	245	44	6	298	0	279	246	142	78	50	175	316	71	73	214	704	478	0	248	192	0	111	k__Bacteria; p__Cyanobacteria; c__Oxyphotobacteria; o__Chloroplast
1986	0	0	0	0	0	0	0	9	0	0	0	0	0	0	0	0	0	0	0	0	0	0	0	0	0	0	0	0	k__Bacteria; p__Firmicutes; c__Clostridia; o__Clostridiales; f__Clostridiales_vadinBB60_group; g__uncultured_bacterium; s__uncultured_bacterium
1987	0	0	0	0	0	0	0	14	0	0	0	0	0	0	0	0	0	0	0	0	0	0	0	0	0	0	0	0	k__Bacteria; p__Actinobacteria; c__Thermoleophilia; o__Gaiellales; f__uncultured
1988	0	0	0	0	0	0	1	6	0	0	0	62	11	53	0	44	0	0	0	0	29	0	0	0	0	0	0	0	k__Bacteria; p__Proteobacteria; c__Gammaproteobacteria; o__Betaproteobacteriales; f__SC-I-84; Ambiguous_taxa; Ambiguous_taxa
1989	0	0	0	0	0	0	0	24	0	0	27	20	0	102	90	102	0	0	0	129	1	0	0	51	78	0	0	1	k__Bacteria; p__Proteobacteria; c__Gammaproteobacteria; o__Betaproteobacteriales; f__Burkholderiaceae; g__Aquabacterium; Ambiguous_taxa
1990	0	0	0	0	0	0	0	20	0	0	0	0	0	0	0	0	0	0	0	0	0	0	0	0	0	0	0	0	k__Bacteria; p__Proteobacteria; c__Deltaproteobacteria
1991	0	0	7	0	0	0	0	17	0	0	0	0	0	0	0	0	0	0	0	0	0	0	0	0	0	0	0	0	k__Bacteria; p__Bacteroidetes; c__Bacteroidia; o__Bacteroidales; f__Muribaculaceae; g__uncultured_bacterium; s__uncultured_bacterium
1992	0	0	0	0	0	0	0	14	0	0	0	0	0	0	0	2	0	0	0	0	0	0	0	0	0	0	0	0	k__Bacteria; p__Firmicutes; c__Clostridia; o__Clostridiales; f__Clostridiales_vadinBB60_group
1993	0	0	0	0	0	0	0	19	0	0	0	0	0	0	0	0	0	0	0	0	0	0	0	0	0	0	0	0	k__Bacteria; p__Firmicutes; c__Clostridia; o__Clostridiales; f__Ruminococcaceae
1994	0	0	0	0	0	1	1	8	0	0	96	0	2	0	0	0	0	0	119	0	0	1	0	0	0	0	2	0	k__Bacteria; p__Firmicutes; c__Clostridia; o__Clostridiales; f__Ruminococcaceae
1995	0	0	0	0	0	0	0	12	0	0	0	0	0	0	0	0	0	0	0	0	0	0	0	0	0	0	0	0	k__Bacteria
1996	0	0	0	0	0	0	50	34	2	23	21	89	0	21	1	0	0	0	0	122	0	74	0	0	0	88	0	0	k__Bacteria; p__Firmicutes; c__Clostridia; o__Clostridiales; f__Ruminococcaceae; g__Ruminococcaceae_UCG-005; s__uncultured_bacterium
1997	0	0	0	0	0	0	0	2	0	0	0	0	0	0	0	0	0	0	0	0	0	0	0	0	0	0	0	0	k__Bacteria; p__Bacteroidetes; c__Bacteroidia; o__Bacteroidales; f__Muribaculaceae; g__uncultured_bacterium; s__uncultured_bacterium
1998	0	0	0	0	0	0	0	54	0	0	0	0	0	0	0	101	0	0	0	0	0	0	0	0	0	0	0	0	k__Bacteria; p__Tenericutes; c__Mollicutes; o__Anaeroplasmatales; f__Anaeroplasmataceae; g__Anaeroplasma; s__uncultured_bacterium
1999	0	0	0	0	0	0	0	30	0	0	0	0	0	0	0	0	0	0	0	0	0	0	0	0	0	0	0	60	k__Bacteria; p__Proteobacteria; c__Deltaproteobacteria; o__Desulfovibrionales; f__Desulfovibrionaceae; g__uncultured; Ambiguous_taxa
[truncated: 4,843 more rows]

## Sheet: Table S5
Biomarker_names	Log_value	Groups	LDA_values	p_value	Taxonomy
p__Acidobacteria	4.56421	Normal	4.07441	0.00866974218222	k__Bacteria.p__Acidobacteria
c__Acidobacteriia	4.55281	Normal	4.07091	0.00661872679822	k__Bacteria.p__Acidobacteria.c__Acidobacteriia
o__Acidobacteriales	4.21787	Normal	3.72501	0.0286187285059	k__Bacteria.p__Acidobacteria.c__Acidobacteriia.o__Acidobacteriales
f__Acidobacteriaceae	3.99107	Normal	3.52965	0.0141046722224	k__Bacteria.p__Acidobacteria.c__Acidobacteriia.o__Acidobacteriales.f__Acidobacteriaceae__Subgroup_1_
o__Solibacterales	4.00011	Normal	3.54613	0.00691848816993	k__Bacteria.p__Acidobacteria.c__Acidobacteriia.o__Solibacterales
f__Solibacteraceae	4.00011	Normal	3.54614	0.00691848816993	k__Bacteria.p__Acidobacteria.c__Acidobacteriia.o__Solibacterales.f__Solibacteraceae__Subgroup_3_
g__Candidatus Solibacter	3.54488	Normal	3.1339	0.0204215085156	k__Bacteria.p__Acidobacteria.c__Acidobacteriia.o__Solibacterales.f__Solibacteraceae__Subgroup_3_.g__Candidatus_Solibacter
o__Frankiales	4.16399	Normal	3.74261	0.0143294735021	k__Bacteria.p__Actinobacteria.c__Actinobacteria.o__Frankiales
f__Acidothermaceae	3.93515	Normal	3.5153	0.0136665759271	k__Bacteria.p__Actinobacteria.c__Actinobacteria.o__Frankiales.f__Acidothermaceae
g__Acidothermus	3.93515	Normal	3.51531	0.0136665759271	k__Bacteria.p__Actinobacteria.c__Actinobacteria.o__Frankiales.f__Acidothermaceae.g__Acidothermus
g__Acidothermus	3.55133	Normal	3.18406	0.00722252067059	k__Bacteria.p__Actinobacteria.c__Actinobacteria.o__Frankiales.f__Acidothermaceae.g__Acidothermus.Ambiguous_taxa
o__Propionibacteriales	3.60419	Normal	3.24434	0.00460062600881	k__Bacteria.p__Actinobacteria.c__Actinobacteria.o__Propionibacteriales
f__Nocardioidaceae	3.60419	Normal	3.24435	0.00460062600881	k__Bacteria.p__Actinobacteria.c__Actinobacteria.o__Propionibacteriales.f__Nocardioidaceae
g__Nocardioides	3.51377	Normal	3.17786	0.0221424091227	k__Bacteria.p__Actinobacteria.c__Actinobacteria.o__Propionibacteriales.f__Nocardioidaceae.g__Nocardioides
c__Thermoleophilia	4.21221	Normal	3.76065	0.00913276109363	k__Bacteria.p__Actinobacteria.c__Thermoleophilia
o__Gaiellales	3.93167	Normal	3.49552	0.041375257974	k__Bacteria.p__Actinobacteria.c__Thermoleophilia.o__Gaiellales
f__uncultured	3.82725	Normal	3.39068	0.0279353098934	k__Bacteria.p__Actinobacteria.c__Thermoleophilia.o__Gaiellales.f__uncultured
g__Solirubrobacter	3.46969	Normal	3.06394	0.0477735464102	k__Bacteria.p__Actinobacteria.c__Thermoleophilia.o__Solirubrobacterales.f__Solirubrobacteraceae.g__Solirubrobacter
f__Marinifilaceae	3.84541	Normal	3.37625	0.00931031069087	k__Bacteria.p__Bacteroidetes.c__Bacteroidia.o__Bacteroidales.f__Marinifilaceae
g__Odoribacter	3.65051	Normal	3.23996	0.0451583755711	k__Bacteria.p__Bacteroidetes.c__Bacteroidia.o__Bacteroidales.f__Marinifilaceae.g__Odoribacter
f__Muribaculaceae	5.05302	Normal	4.32046	0.0356348250993	k__Bacteria.p__Bacteroidetes.c__Bacteroidia.o__Bacteroidales.f__Muribaculaceae
g__uncultured bacterium	4.9386	Normal	4.24781	0.0422970574111	k__Bacteria.p__Bacteroidetes.c__Bacteroidia.o__Bacteroidales.f__Muribaculaceae.g__uncultured_bacterium
s__uncultured_bacterium	4.9386	Normal	4.24781	0.0422970574111	k__Bacteria.p__Bacteroidetes.c__Bacteroidia.o__Bacteroidales.f__Muribaculaceae.g__uncultured_bacterium.s__uncultured_bacterium
g__Rikenellaceae	4.08101	Normal	3.61214	0.00506229147874	k__Bacteria.p__Bacteroidetes.c__Bacteroidia.o__Bacteroidales.f__Rikenellaceae.g__Rikenellaceae_RC9_gut_group
f__Microscillaceae	3.50123	Normal	3.14871	0.0398706939794	k__Bacteria.p__Bacteroidetes.c__Bacteroidia.o__Cytophagales.f__Microscillaceae
g__Staphylococcus	3.69094	Normal	3.30552	0.0223072526756	k__Bacteria.p__Firmicutes.c__Bacilli.o__Bacillales.f__Staphylococcaceae.g__Staphylococcus
g__uncultured bacterium	3.81615	Normal	3.39923	0.0480973353884	k__Bacteria.p__Firmicutes.c__Clostridia.o__Clostridiales.f__Clostridiales_vadinBB60_group.g__uncultured_bacterium
s__uncultured bacterium	3.81615	Normal	3.39923	0.0480973353884	k__Bacteria.p__Firmicutes.c__Clostridia.o__Clostridiales.f__Clostridiales_vadinBB60_group.g__uncultured_bacterium.s__uncultured_bacterium
g__Lachnospiraceae	4.40287	Normal	3.96427	0.0026179004395	k__Bacteria.p__Firmicutes.c__Clostridia.o__Clostridiales.f__Lachnospiraceae.g__Lachnospiraceae_NK4A136_group
s__uncultured bacterium	3.957	Normal	3.44502	0.0160730639452	k__Bacteria.p__Firmicutes.c__Clostridia.o__Clostridiales.f__Lachnospiraceae.g__Lachnospiraceae_NK4A136_group.s__uncultured_bacterium
c__Limnochordia	3.4527	Normal	3.07074	0.0265186268472	k__Bacteria.p__Firmicutes.c__Limnochordia
o__Limnochordales	3.4527	Normal	3.07073	0.0265186268472	k__Bacteria.p__Firmicutes.c__Limnochordia.o__Limnochordales
f__Limnochordaceae	3.4527	Normal	3.07073	0.0265186268472	k__Bacteria.p__Firmicutes.c__Limnochordia.o__Limnochordales.f__Limnochordaceae
c__Gemmatimonadetes	3.96544	Normal	3.47209	0.0257460063394	k__Bacteria.p__Gemmatimonadetes.c__Gemmatimonadetes
o__Gemmatimonadales	3.96544	Normal	3.47212	0.0257460063394	k__Bacteria.p__Gemmatimonadetes.c__Gemmatimonadetes.o__Gemmatimonadales
f__Gemmatimonadaceae	3.96544	Normal	3.47212	0.0257460063394	k__Bacteria.p__Gemmatimonadetes.c__Gemmatimonadetes.o__Gemmatimonadales.f__Gemmatimonadaceae
f__Caulobacteraceae	3.72031	Normal	3.3115	0.00491196242185	k__Bacteria.p__Proteobacteria.c__Alphaproteobacteria.o__Caulobacterales.f__Caulobacteraceae
f__uncultured	3.78562	Normal	3.38292	0.0431898836094	k__Bacteria.p__Proteobacteria.c__Alphaproteobacteria.o__Elsterales.f__uncultured
o__Rhizobiales	4.23679	Normal	3.73648	0.00650023323502	k__Bacteria.p__Proteobacteria.c__Alphaproteobacteria.o__Rhizobiales
f__Xanthobacteraceae	3.86236	Normal	3.44479	0.00565375234118	k__Bacteria.p__Proteobacteria.c__Alphaproteobacteria.o__Rhizobiales.f__Xanthobacteraceae
g__Klebsiella	4.59519	Normal	4.08809	0.0106602918952	k__Bacteria.p__Proteobacteria.c__Gammaproteobacteria.o__Enterobacteriales.f__Enterobacteriaceae.g__Klebsiella
s__Klebsiella aerogenes	4.41881	Normal	3.91678	0.0113535940731	k__Bacteria.p__Proteobacteria.c__Gammaproteobacteria.o__Enterobacteriales.f__Enterobacteriaceae.g__Klebsiella.s__Klebsiella_aerogenes
o__Gammaproteobacteria	3.75497	Normal	3.3386	0.0437906293968	k__Bacteria.p__Proteobacteria.c__Gammaproteobacteria.o__Gammaproteobacteria_Incertae_Sedis
f__Unknown Family	3.75497	Normal	3.3386	0.0437906293968	k__Bacteria.p__Proteobacteria.c__Gammaproteobacteria.o__Gammaproteobacteria_Incertae_Sedis.f__Unknown_Family
g__Acidibacter	3.75435	Normal	3.34152	0.0356138306738	k__Bacteria.p__Proteobacteria.c__Gammaproteobacteria.o__Gammaproteobacteria_Incertae_Sedis.f__Unknown_Family.g__Acidibacter
g__Acidibacter	3.41861	Normal	3.01246	0.0132800832957	k__Bacteria.p__Proteobacteria.c__Gammaproteobacteria.o__Gammaproteobacteria_Incertae_Sedis.f__Unknown_Family.g__Acidibacter.Ambiguous_taxa
p__Tenericutes	4.08909	Normal	3.63623	0.0196577743374	k__Bacteria.p__Tenericutes
c__Mollicutes	4.08909	Normal	3.63623	0.0196577743374	k__Bacteria.p__Tenericutes.c__Mollicutes
o__Mycoplasmatales	3.92044	Normal	3.47032	0.0250422509302	k__Bacteria.p__Tenericutes.c__Mollicutes.o__Mycoplasmatales
f__Mycoplasmataceae	3.92044	Normal	3.47035	0.0250422509302	k__Bacteria.p__Tenericutes.c__Mollicutes.o__Mycoplasmatales.f__Mycoplasmataceae
g__Mycoplasma	3.92044	Normal	3.47037	0.0382374214724	k__Bacteria.p__Tenericutes.c__Mollicutes.o__Mycoplasmatales.f__Mycoplasmataceae.g__Mycoplasma
g__Mycoplasma	3.92044	Normal	3.47034	0.0382374214724	k__Bacteria.p__Tenericutes.c__Mollicutes.o__Mycoplasmatales.f__Mycoplasmataceae.g__Mycoplasma.Ambiguous_taxa
o__Bifidobacteriales	4.37237	Model	4.0275	0.01927275456	k__Bacteria.p__Actinobacteria.c__Actinobacteria.o__Bifidobacteriales
f__Bifidobacteriaceae	4.37237	Model	4.0275	0.01927275456	k__Bacteria.p__Actinobacteria.c__Actinobacteria.o__Bifidobacteriales.f__Bifidobacteriaceae
g__Bifidobacterium	4.37237	Model	4.0275	0.01927275456	k__Bacteria.p__Actinobacteria.c__Actinobacteria.o__Bifidobacteriales.f__Bifidobacteriaceae.g__Bifidobacterium
s__uncultured bacterium	4.75421	Model	4.46864	0.0246155233837	k__Bacteria.p__Bacteroidetes.c__Bacteroidia.o__Bacteroidales.f__Bacteroidaceae.g__Bacteroides.s__uncultured_bacterium
p__Firmicutes	5.58565	Model	4.86116	0.0236788446599	k__Bacteria.p__Firmicutes
c__Bacilli	5.09595	Model	4.73641	0.00754962724487	k__Bacteria.p__Firmicutes.c__Bacilli
o__Lactobacillales	5.04925	Model	4.70259	0.00308965063751	k__Bacteria.p__Firmicutes.c__Bacilli.o__Lactobacillales
f__Aerococcaceae	4.7943	Model	4.53609	0.000730081539141	k__Bacteria.p__Firmicutes.c__Bacilli.o__Lactobacillales.f__Aerococcaceae
g__Aerococcus	4.79195	Model	4.53396	0.000723911625504	k__Bacteria.p__Firmicutes.c__Bacilli.o__Lactobacillales.f__Aerococcaceae.g__Aerococcus
s__uncultured_bacterium	4.78903	Model	4.53076	0.000723911625504	k__Bacteria.p__Firmicutes.c__Bacilli.o__Lactobacillales.f__Aerococcaceae.g__Aerococcus.s__uncultured_bacterium
g__Enterococcus	3.55267	Model	3.31165	0.0103444414576	k__Bacteria.p__Firmicutes.c__Bacilli.o__Lactobacillales.f__Enterococcaceae.g__Enterococcus.Ambiguous_taxa
s__Lactobacillus acidophilus	4.13711	Model	3.78915	0.00286367940937	k__Bacteria.p__Firmicutes.c__Bacilli.o__Lactobacillales.f__Lactobacillaceae.g__Lactobacillus.s__Lactobacillus_acidophilus
s__uncultured bacterium	3.57364	Model	3.26833	0.0435319414303	k__Bacteria.p__Firmicutes.c__Clostridia.o__Clostridiales.f__Clostridiaceae_1.g__Clostridium_sensu_stricto_1.s__uncultured_bacterium
g__Roseburia	4.2623	Model	3.93065	0.0332046075937	k__Bacteria.p__Firmicutes.c__Clostridia.o__Clostridiales.f__Lachnospiraceae.g__Roseburia.Ambiguous_taxa
c__Negativicutes	3.89295	Model	3.6111	0.0218859433284	k__Bacteria.p__Firmicutes.c__Negativicutes
o__Selenomonadales	3.89295	Model	3.61185	0.0218859433284	k__Bacteria.p__Firmicutes.c__Negativicutes.o__Selenomonadales
f__Veillonellaceae	3.88928	Model	3.60766	0.0222079498612	k__Bacteria.p__Firmicutes.c__Negativicutes.o__Selenomonadales.f__Veillonellaceae
g__Dialister	3.88361	Model	3.60621	0.0198033064673	k__Bacteria.p__Firmicutes.c__Negativicutes.o__Selenomonadales.f__Veillonellaceae.g__Dialister
g__Dialister	3.77721	Model	3.49962	0.030170253799	k__Bacteria.p__Firmicutes.c__Negativicutes.o__Selenomonadales.f__Veillonellaceae.g__Dialister.Ambiguous_taxa
s__Bacteroides_fragilis	3.88089	Metformin	3.51432	0.0255906937	k__Bacteria.p__Bacteroidetes.c__Bacteroidia.o__Bacteroidales.f__Bacteroidaceae.g__Bacteroides.s__Bacteroides_fragilis
p__Epsilonbacteraeota	4.07115	Metformin	3.54493	0.0439252119274	k__Bacteria.p__Epsilonbacteraeota
c__Campylobacteria	4.07115	Metformin	3.54493	0.0439252119274	k__Bacteria.p__Epsilonbacteraeota.c__Campylobacteria
o__Campylobacterales	4.07115	Metformin	3.54493	0.0439252119274	k__Bacteria.p__Epsilonbacteraeota.c__Campylobacteria.o__Campylobacterales
g__uncultured	2.11687	Metformin	3.18616	0.0489168137106	k__Bacteria.p__Firmicutes.c__Limnochordia.o__Limnochordales.f__Limnochordaceae.g__uncultured_compost_bacterium
f__Shewanellaceae	2.19067	Metformin	3.07357	0.0489168137106	k__Bacteria.p__Proteobacteria.c__Gammaproteobacteria.o__Alteromonadales.f__Shewanellaceae
s__Shewanella sp.	2.19067	Metformin	3.0272	0.0489168137106	k__Bacteria.p__Proteobacteria.c__Gammaproteobacteria.o__Alteromonadales.f__Shewanellaceae.g__Shewanella.s__Shewanella_sp__KALAICIBA10
s__uncultured bacterium	3.92534	Metformin	3.59909	0.0275686886505	k__Bacteria.p__Proteobacteria.c__Gammaproteobacteria.o__Betaproteobacteriales.f__Burkholderiaceae.g__Sutterella.s__uncultured_bacterium
s__Acinetobacter calcoaceticus	3.95365	Metformin	3.63086	0.00118593527752	k__Bacteria.p__Proteobacteria.c__Gammaproteobacteria.o__Pseudomonadales.f__Moraxellaceae.g__Acinetobacter.s__Acinetobacter_calcoaceticus
f__Geodermatophilaceae	3.37795	HSP2.5	3.07261	0.0212602153641	k__Bacteria.p__Actinobacteria.c__Actinobacteria.o__Frankiales.f__Geodermatophilaceae
f__Rikenellaceae	4.47412	HSP2.5	3.85774	0.022606297011	k__Bacteria.p__Bacteroidetes.c__Bacteroidia.o__Bacteroidales.f__Rikenellaceae
g__Myroides	4.12448	HSP2.5	3.84941	0.0159663084518	k__Bacteria.p__Bacteroidetes.c__Bacteroidia.o__Flavobacteriales.f__Flavobacteriaceae.g__Myroides
g__Myroides	3.51323	HSP2.5	3.22635	0.0140320928353	k__Bacteria.p__Bacteroidetes.c__Bacteroidia.o__Flavobacteriales.f__Flavobacteriaceae.g__Myroides.Ambiguous_taxa
o__Bacillales	4.24833	HSP2.5	3.89297	0.0281754350825	k__Bacteria.p__Firmicutes.c__Bacilli.o__Bacillales
f__Planococcaceae	4.06951	HSP2.5	3.80131	0.000982639905085	k__Bacteria.p__Firmicutes.c__Bacilli.o__Bacillales.f__Planococcaceae
g__Kurthia	4.06951	HSP2.5	3.8013	0.000671470699097	k__Bacteria.p__Firmicutes.c__Bacilli.o__Bacillales.f__Planococcaceae.g__Kurthia
s__uncultured_bacterium	4.06921	HSP2.5	3.80096	0.000671470699097	k__Bacteria.p__Firmicutes.c__Bacilli.o__Bacillales.f__Planococcaceae.g__Kurthia.s__uncultured_bacterium
p__Gemmatimonadetes	4.02267	HSP2.5	3.52198	0.0331276869526	k__Bacteria.p__Gemmatimonadetes
f__Moraxellaceae	4.07293	HSP2.5	3.68723	0.0221573922397	k__Bacteria.p__Proteobacteria.c__Gammaproteobacteria.o__Pseudomonadales.f__Moraxellaceae
g__Acinetobacter	4.07293	HSP2.5	3.68807	0.0213476732936	k__Bacteria.p__Proteobacteria.c__Gammaproteobacteria.o__Pseudomonadales.f__Moraxellaceae.g__Acinetobacter
s__human gut metagenome	3.76698	HSP5.0	3.34414	0.0263957982445	k__Bacteria.p__Bacteroidetes.c__Bacteroidia.o__Bacteroidales.f__Bacteroidaceae.g__Bacteroides.s__human_gut_metagenome
f__Lactobacillaceae	4.80566	HSP5.0	4.44766	0.0040074585517	k__Bacteria.p__Firmicutes.c__Bacilli.o__Lactobacillales.f__Lactobacillaceae
g__Lactobacillus	4.80566	HSP5.0	4.42398	0.0040074585517	k__Bacteria.p__Firmicutes.c__Bacilli.o__Lactobacillales.f__Lactobacillaceae.g__Lactobacillus
s__Lactobacillus_gasseri	4.33023	HSP5.0	3.96308	0.019545250612	k__Bacteria.p__Firmicutes.c__Bacilli.o__Lactobacillales.f__Lactobacillaceae.g__Lactobacillus.s__Lactobacillus_gasseri
g__Oceanicaulis	3.62444	HSP5.0	3.22823	0.0198815756525	k__Bacteria.p__Proteobacteria.c__Alphaproteobacteria.o__Caulobacterales.f__Hyphomonadaceae.g__Oceanicaulis
g__Oceanicaulis	3.56778	HSP5.0	3.25164	0.0198815756525	k__Bacteria.p__Proteobacteria.c__Alphaproteobacteria.o__Caulobacterales.f__Hyphomonadaceae.g__Oceanicaulis.Ambiguous_taxa
f__Rhizobiaceae	3.64339	HSP5.0	3.21924	0.0193348617441	k__Bacteria.p__Proteobacteria.c__Alphaproteobacteria.o__Rhizobiales.f__Rhizobiaceae

## Sheet: Table S6
OTU_ID	Relative abundance																													Relative aboundance by Arcsine transformation
	Normal-1	Normal-2	Normal-3	Normal-4	Normal-5	Normal-6	Model -1	Model -2	Model -3	Model -4	Model -5	Model -6	Model -7	Metformin-1	Metformin-2	Metformin-3	Metformin-4	Metformin-5	HSP2.5-1	HSP2.5-2	HSP2.5-3	HSP2.5-4	HSP2.5-5	HSP2.5-6	HSP5.0-1	HSP5.0-2	HSP5.0-3	HSP5.0-4	Normal-1	Normal-2	Normal-3	Normal-4	Normal-5	Normal-6	Model -1	Model -2	Model -3	Model -4	Model -5	Model -6	Model -7	Metformin-1	Metformin-2	Metformin-3	Metformin-4	Metformin-5	HSP2.5-1	HSP2.5-2	HSP2.5-3
6	0.00995253	0.00141613	0.00521119	0.00382359	0.00444467	0.0104828	0.0121542	0.003186	0.00767256	0.0161913	0.0118011	0.0123078	0.0137259	0.0161873	0.0170796	0.0128565	0.0243989	0.0131006	0.0137357	0.0081735	0.0142807	0.015522	0.0150602	0.017022	0.0128133	0.0173376	0.00850695	0.0146782	0.299998	0.0575191	0.182163	0.140621	0.159708	0.311388	0.345455	0.120113	0.2473	0.418157	0.338479	0.348457	0.375222	0.418091	0.432642	0.35901	0.536545	0.363624	0.375402	0.259439	0.385261
22	0.0212064	0.0199367	0.0291644	0.0266894	0.0299121	0.0299687	0.0114234	0.00193761	0.00472697	0.0200882	0.0104298	0.0262272	0.00416255	0.0120824	0.0101566	0.00883639	0.012171	0.0257673	0.0162042	0.0107091	0.0113364	0.0248221	0.0159664	0.0157564	0.0143238	0.0200349	0.0254531	0.0202716	0.494244	0.476204	0.592891	0.56454	0.601105	0.60172	0.330888	0.0769173	0.168113	0.478397	0.310264	0.559035	0.151141	0.344046	0.304416	0.274998	0.345786	0.553486	0.41837	0.316162	0.329121
23	0.00236729	0	1.30606e-05	0.000908575	0.00357617	1.25392e-05	0	0	4.20799e-05	0	7.54869e-05	0	0	0	0	0.000221889	0	0	0	0	0	0	0	0	0	0	0	0	0.0922745	0	0.000566846	0.037768	0.132777	0.000544229	0	0	0.00182367	0	0.00326604	0	0	0	0	0.00953115	0	0	0	0	0
27	0.0142409	0.00529511	0.00734007	0.00835384	0.00591346	0.00827586	0.00488474	0.00132642	0.000701331	0.000527976	0.00186201	0.00449684	0.00242376	0.00641555	0.0041179	0.000469882	0.00288635	0.0098458	0.00925004	0.00767771	0.00250334	0.00274924	0.00214417	0.0055793	0.00700187	0.00140508	0.00656986	0.00468885	0.384549	0.184553	0.239051	0.263727	0.201765	0.261878	0.172741	0.0540925	0.0294378	0.0223449	0.0741583	0.161273	0.0942532	0.215255	0.14977	0.0199418	0.11013	0.297669	0.284432	0.247426	0.097026
34	0.000446191	0.000554139	0.00111015	0.00100953	0.00136661	0.00201881	0.000628221	0	0.000140266	0.00108109	0.000553571	0	0.000223935	0.00147158	0.00384153	0.000548196	0.000241714	0.00250892	0.00366286	0.0028756	0.00176401	0.00228884	0.000689197	0.00113653	0.00234249	0.00158071	0.0012056	5.09658e-05	0.0189579	0.0234228	0.0457201	0.0417687	0.0556309	0.0798614	0.0264606	0	0.00604936	0.0445827	0.0233994	0	0.00961807	0.0596231	0.141184	0.0231782	0.0103727	0.0972197	0.135542	0.109767	0.0705554
39	0.00453627	0.00093588	0.00502834	0.00595621	0.00330796	0.00264577	0.00221801	0.000169053	4.20799e-05	0.00191077	0.000201298	0.00123468	6.58631e-05	0	0.00270842	0.000208836	0	0.00344467	0.00412735	0	1.29707e-05	0.00103919	0.00179957	0.00100737	0.00144646	0.00179398	0.00207255	0.00154172	0.162453	0.0388537	0.176911	0.20293	0.124111	0.101945	0.0870003	0.00728051	0.00182367	0.0759399	0.00865545	0.0505607	0.00285102	0	0.104091	0.00897624	0	0.12855	0.150061	0	0.000562944
45	0.00462303	0.00426072	0.0041794	0.00123667	0	0	1.28208e-05	0	0	0.00148336	0.000553571	0	0.000566423	0.00147158	1.38185e-05	0.000326307	0.000511865	0.00267166	0.000530849	1.41655e-05	0.000557739	1.31543e-05	0	0.000452027	0.00160006	1.25453e-05	0.0010566	0	0.165037	0.154141	0.151658	0.0506377	0	0	0.000556445	0	0	0.0600691	0.0233994	0	0.023928	0.0596231	0.000599714	0.013945	0.0216798	0.102833	0.0224634	0.000614765	0.0235709
66	0.00275151	0.00136688	0.00267743	0	0	1.25392e-05	0	0.000312098	0	0	0	0	0.000105381	0	0	0	0	0	0.000690104	0	0.00101171	0	2.55258e-05	0	0.000588823	0	0.000975319	0.00115947	0.105562	0.0556412	0.103031	0	0	0.000544229	0	0.013347	0	0	0	0	0.00455269	0	0	0	0	0	0.0289819	0	0.0418549
67	0.0095931	0.00435923	0.00848941	0.0108398	0.00719066	2.50784e-05	0.000961563	0.000533167	0.00012624	0.000892532	0.00032711	0.00148162	0.00140947	0.00398874	0.00768306	0.00184037	0.000440773	0.00305139	0.00706029	0.00606284	0.00105062	0.00115757	0.0040969	0.00195017	1.28005e-05	0.00149289	0.00131397	0.00182203	0.292103	0.157131	0.266923	0.318894	0.235293	0.00108778	0.0398725	0.022559	0.0054482	0.0371288	0.0139788	0.060003	0.0572655	0.145779	0.247557	0.0733653	0.0187327	0.115657	0.231986	0.205822	0.0433868
84	0.0124438	0.0101839	0.00591646	0.00970408	0.0106391	0.00443887	0.00441037	0.000754236	0.000182346	0.00514149	0.00361079	0.00476976	0.00133044	0.00242681	0.0073376	0.00240162	0.00450726	0.013182	0.00783002	0.00638864	0.00324267	0.00616935	0.00728763	0.00355164	0.00620824	0.00582103	0.00447021	0.00363131	0.351096	0.305004	0.201847	0.294556	0.314691	0.159533	0.158675	0.0315796	0.00784785	0.180168	0.133883	0.169374	0.0542466	0.0943596	0.238989	0.0934784	0.161585	0.365151	0.251152	0.214543	0.121976
118	0.00151209	0.00437154	0.00212888	0.00181715	0.00148156	0	0.00133337	5.20163e-05	1.40266e-05	1.25709e-05	0	0	0	0.000916507	0.000483646	0	0	0.000745894	0.000889172	0	0.000350208	0.000762947	0.00082959	0	0.00139525	0.000815446	0.0022622	0	0.0611542	0.157503	0.0838208	0.0725127	0.0600008	0	0.054359	0.00225318	0.000608742	0.000545603	0	0	0	0.0380837	0.0205123	0	0	0.0312426	0.0369949	0	0.0149491
141	0.00432557	0	0.00141055	0.00265001	0	0.000877743	0.00046155	0	0.000210399	0	0	0	0.00025028	0	0.00182404	0.000522091	0.000611395	0.0015596	0.000809545	1.41655e-05	0.000324267	0	0	0.000154981	0	0	0	0	0.156112	0	0.0573065	0.102091	0	0.0365388	0.019596	0	0.00904273	0	0	0	0.0107357	0	0.0727657	0.0221021	0.0257725	0.0629427	0.0338074	0.000614765	0.0138592
143	0.00701511	0	0.00885511	0.00267525	0.00794421	0.00303448	0.00105131	0.000299094	7.01331e-05	0.00495292	0.000780031	0.000961751	0.000619113	0.0036273	0.00272224	0.00285845	0.00173465	0.00306495	0.00195087	0.000226648	0.000402091	0.0020126	0.00290994	0.0016273	0.00226569	0.00396432	0.000704397	0.00200041	0.230835	0	0.275429	0.102956	0.253924	0.115094	0.0434137	0.012799	0.00303521	0.174726	0.03262	0.0398799	0.0260883	0.13441	0.104563	0.109189	0.0694703	0.116108	0.0773995	0.00973331	0.0171206
165	0.00747369	0.00912483	0.00803229	0.0103477	0.0106902	0.00497806	0.00433344	0.000715224	5.61065e-05	0.00663742	0.00279301	0.00378202	0.00146216	0.00333041	0.00812525	0.0017229	0.0018484	0.0120835	0.00601186	0.00239397	0.00424141	0.00382789	0.00613896	0.00352581	0.00275211	0.00422777	0.00827667	0.00294328	0.242385	0.281598	0.256051	0.308514	0.315765	0.175455	0.156351	0.0300012	0.00242986	0.221086	0.106973	0.139313	0.0592665	0.124843	0.258284	0.0690351	0.0736598	0.344068	0.204442	0.0932105	0.153553
170	0.00588724	0.00338641	0.00889429	0.0014512	0.00844232	0.000639498	3.84625e-05	0.00137843	0.000490932	0.0037964	0.000993911	0.00278128	0.000777185	0.000658336	0.000552738	0.000978921	0.00119435	0.0027259	0.00183143	0.00910842	0.00706902	0.0038542	0.00130182	0.00426197	0.0026369	0.00417759	0.00197773	0.00356761	0.201048	0.126664	0.276331	0.0588508	0.265816	0.0269212	0.0016672	0.0560824	0.0208141	0.139766	0.0411522	0.106574	0.0325053	0.0276894	0.0233652	0.0405596	0.048999	0.104689	0.0730372	0.281225	0.232209
173	0.00437515	0.000972823	0.00146279	0.00222096	0.00332073	0.00255799	0.000500013	0	0	0.000163421	0.000993911	0.00131266	0.00050056	5.16342e-05	0.00109166	0	0.000270151	0.000366166	0.00196414	0.00148738	0.000466944	0	0.00176128	1.29151e-05	0.000972837	0.000715083	0	0.00152897	0.157612	0.0403184	0.0592903	0.0871053	0.124528	0.0989203	0.0211898	0	0	0.00703993	0.0411522	0.0535647	0.0212125	0.00223668	0.0449965	0	0.0115768	0.0156182	0.0778815	0.0602209	0.0198199
175	0.00105351	0	0	0.00225882	0	0.00223197	0	0	2.80532e-05	0	0	0	0.000105381	0	0	0	0	0	0	2.8331e-05	0.000453974	0	0.000153155	0	0	0	0	0	0.0435	0	0	0.0884486	0	0.0874966	0	0	0.00121663	0	0	0	0.00455269	0	0	0	0	0	0	0.00122866	0.0192814
176	3.71826e-05	0.00504883	0.00360473	0.00518645	0.00495555	1.25392e-05	0.000448729	0.000364114	8.41597e-05	0.0016845	0.000704544	0	0	0.00103268	0.000773833	0.000600405	0.000312807	0	0	0	0.000518827	0.00127596	0.000599857	0	0.000947236	0	1.35461e-05	1.27415e-05	0.00161182	0.177503	0.13369	0.181456	0.174802	0.000544229	0.0190635	0.0155322	0.00363972	0.06761	0.0295682	0	0	0.0426812	0.0323703	0.0253224	0.0133769	0	0	0	0.0219673
178	0.00301179	0.00463014	0	0.00574169	0.007676	0.00630721	0.00164107	0	0.00012624	0.00123195	0.000465502	0	0.00030297	0.00125213	1.38185e-05	0.000404621	0.000881546	0.000854388	0.0035036	0.00429215	0	0.00118388	0.00177405	0.00158855	0.00143366	0.00169362	0.00235702	0.000713521	0.114337	0.165249	0	0.197051	0.247384	0.21238	0.0659928	0	0.0054482	0.050455	0.0197601	0	0.0129625	0.0512347	0.000599714	0.0172262	0.0366906	0.0356053	0.13045	0.155098	0
184	0.00309855	0.00716687	0.00173706	0.00378573	0.00966844	0.00229467	0.00173081	0.000585183	0.00012624	0.000829677	0.00088068	0.00100074	0.000118554	0.00420819	0.00559647	0.00127912	0.001692	0.00100357	0.00242863	0.00196901	0.00153054	0.000631404	0.00381611	0.00510145	0.00140805	0.00289797	0.00239766	0.00198767	0.117223	0.234691	0.0695595	0.13943	0.29377	0.0897169	0.0693281	0.0246984	0.0054482	0.0346155	0.0366561	0.0414219	0.00511844	0.152539	0.193026	0.0522753	0.0678888	0.0415335	0.0944234	0.0780581	0.0618496
231	0.00228053	0.0052828	0.0033827	0.00146381	0.00311638	0.00338558	0.000705146	0.000637199	0.00012624	0.00300444	0.000691963	0.00275529	0.000895739	0.00374348	0.00279133	0.00325002	0.0015356	0.0107138	0.00337089	0.00759271	0.00156945	0.00288078	0.00283337	0.00816232	0.000307212	0.00301088	0	0.00169461	0.0892171	0.184203	0.126544	0.0593292	0.117814	0.126637	0.0295926	0.0268273	0.0054482	0.114092	0.0290575	0.10569	0.0372567	0.138097	0.106916	0.122216	0.06204	0.316259	0.12616	0.245333	0.0633128
232	0.00168561	0.00300467	0.0074968	0.00319263	0.00153265	0.00314734	0.0165261	0.0115606	0.000308586	0.00526719	0.0217528	0.00735609	0.0106567	0.0232096	0.0110271	0.0163153	0.00932732	0.0132091	0.0114531	0.00413633	0.00178995	0.00177583	0.00570502	0.00444278	0.00409616	0.0576332	0.0166617	0.00742827	0.0676514	0.114099	0.242959	0.120331	0.0619289	0.118838	0.423673	0.333661	0.0131991	0.183759	0.501782	0.239452	0.31506	0.521263	0.32278	0.420209	0.286172	0.365658	0.331489	0.150337	0.0715121
236	0.00132618	0.00108365	0.00118852	0.00136286	0	0	0	0	4.20799e-05	0	0	0	0	0	0	0	0	1.35617e-05	0	0	0	0.00061825	0	0.000464942	0.000998438	0	0.0010566	0	0.0540834	0.0446828	0.0487725	0.0554877	0	0	0	0	0.00182367	0	0	0	0	0	0	0	0	0.000588579	0	0	0
253	0.00353234	0.00491337	0.00487161	0.00415168	0.00112394	0.000714734	1.28208e-05	0.00180757	0.000154293	0	0.000717125	0.000207946	0.000144899	0	0	6.52614e-05	0	0.00210207	0.0034107	0	0.000557739	0.00172321	0.0011359	0.000942799	0	0	1.35461e-05	0	0.131373	0.173576	0.172358	0.150808	0.0462586	0.0299814	0.000556445	0.0721604	0.00664968	0	0.0300783	0.00893837	0.00624772	0	0	0.00282506	0	0.0828595	0.127452	0	0.0235709
256	0.00146251	0.00328789	0	0.00314215	0	0	0	0	0	0	0.000754869	0	0	0.00027108	0	0	0	0	0	0	0.000648534	0	0	1.29151e-05	0.00079363	0	0	0	0.0592799	0.123456	0	0.118667	0	0	0	0	0	0	0.0316051	0	0	0.0116161	0	0	0	0	0	0	0.0272898
260	0.00120224	0.00161316	0	0	0.00181363	0	0	0	0	0	0	0	0	0	0	0	0	1.35617e-05	0	0	0	0	0.000676435	0	0	0	0	0.000764487	0.0493047	0.0649505	0	0	0.0723834	0	0	0	0	0	0	0	0	0	0	0	0	0.000588579	0	0	0
287	0.00053295	2.46284e-05	0	0.00210739	0	0	0.00294879	0.000936293	0.000112213	0.00398497	0.00515827	0.0065763	0.000948429	0.00327877	0.00140948	0.00475103	0.00389586	0.00160028	0.000822816	0.00464629	0.00204937	0.00323595	0.00193996	0.00352581	0.0130053	0.00584612	0.00203191	0.00226798	0.02255	0.00106828	0	0.0830505	0	0	0.112229	0.0388701	0.00484621	0.145661	0.18065	0.219488	0.0393518	0.123158	0.0572659	0.168822	0.142886	0.0644686	0.0343403	0.165728	0.0809642
314	0.00152448	0.00172399	0.00300394	0.000567859	0.00209462	7.52351e-05	0.000935921	0.000104033	0.000112213	0	0	0.000623838	0.000171244	0.000671245	0	0.000652614	0.000156403	0.000990005	0	0	0	0	0	0	0.000768029	0.00169362	0.00176099	0	0.0616215	0.0690754	0.114075	0.023987	0.0825921	0.00325519	0.0388554	0.00449474	0.00484621	0	0	0.0262815	0.00737408	0.0282151	0	0.0274562	0.00673994	0.0409979	0	0	0
343	3.71826e-05	0	0	0	0	0.00154232	0.00296161	0.00114436	0.000140266	0.00549347	0.00338433	0.00314519	0.00135678	0.0058863	0.000649467	0.000587352	0.00173465	0	0	0.00162903	0.00134895	0.00203891	0.00220798	0.00125276	0.00588823	0.00421523	0.00474113	0.00249732	0.00161182	0	0	0	0	0.0622931	0.112659	0.0470551	0.00604936	0.190149	0.126597	0.118767	0.0552552	0.201023	0.0273279	0.0247874	0.0694703	0	0	0.0655436	0.0549557
361	3.71826e-05	0	0	2.52382e-05	0	0	0.0409626	0.00803652	0.000252479	0.0177626	0.00753611	0.0141533	0.00710005	0.0187819	0.000317824	0.00656529	2.8437e-05	1.35617e-05	0.00192433	0.000878262	3.8912e-05	0.00330172	0.000650909	0.00125276	0.000384015	0.00505576	0.00121915	2.54829e-05	0.00161182	0	0	0.0010947	0	0	0.707251	0.256153	0.0108289	0.443461	0.243933	0.382977	0.232997	0.45912	0.0135881	0.219199	0.00123325	0.000588579	0.0764339	0.0365595	0.00168665
369	0.000185913	0.000160085	0.000182849	0.000126191	0.000140492	0.000137931	0.000115388	9.10285e-05	9.81864e-05	0.000188563	0.000163555	0.00011697	0.000158072	0.00018072	0.000221095	0.000182732	0.000156403	0.000203426	0.00010617	0.000113324	0.000129707	7.89256e-05	0.000102103	0.000206641	8.96034e-05	3.7636e-05	0.000121915	8.91902e-05	0.00799995	0.00689733	0.00786929	0.00544611	0.00605905	0.00594933	0.00498253	0.00393543	0.00424338	0.00811294	0.00704564	0.00505045	0.00681127	0.00777848	0.00949744	0.00786431	0.00673994	0.00874601	0.00458659	0.00489392	0.00559687
465	1.23942e-05	0.00807812	0.00826738	0.00258691	0.00243946	0.00378683	0.00207698	0.000559175	0.000140266	0.00121937	0.00114488	0.000311919	0.000843048	0.00231063	0.00315061	0.00365464	0.000327025	0.00387865	2.65424e-05	0.0028756	0.000557739	0.00134173	0.00215693	0.00189851	0.00208648	0.0037636	0.00241121	0.00203863	0.000537939	0.257153	0.261676	0.0999193	0.0948015	0.139465	0.0819582	0.02363	0.00604936	0.0499686	0.0470756	0.0133395	0.0351514	0.0902803	0.118946	0.13528	0.0139752	0.142347	0.0011512	0.109767	0.0235709
499	1.23942e-05	0.00316475	0.00138443	0.00193072	0.00149433	0.00267085	0.000538475	0	0.000140266	0	0.000364853	0.000987744	0.000131726	1.29086e-05	0	0.00104418	0.000497647	0.00117987	0.000491035	1.41655e-05	0.00116736	0.000460399	0.00159536	0.000555347	0.00151046	0.000514358	4.06383e-05	0.000853677	0.000537939	0.119413	0.0563112	0.0766667	0.0604836	0.102806	0.0227778	0	0.00604936	0	0.0155632	0.0409085	0.00568345	0.00056025	0	0.0431336	0.021092	0.0484367	0.0208183	0.000614765	0.0479505
520	0	0.00128068	0.00152809	0	0.0018264	0.00189342	0	0.00111835	0	0	0	0.000870774	0.000171244	0	0	0.00164459	0	0	0	0	0	0	0	0	0	0	0	0	0	0.0523352	0.0617575	0	0.0728527	0.0753066	0	0.0460403	0	0	0	0.0362605	0.00737408	0	0	0.0661241	0	0	0	0	0
581	0.00132618	0.00152696	0	0.00252382	0.0026055	0	0.000782071	5.20163e-05	1.40266e-05	0	0	0	1.31726e-05	1.29086e-05	2.76369e-05	0	0	0.00103069	0	2.8331e-05	0	0	0.000408413	0	0	0.00140508	0	0	0.0540834	0.0617149	0	0.0977368	0.10056	0	0.0327022	0.00225318	0.000608742	0	0	0	0.000571703	0.00056025	0.0011986	0	0	0.0426027	0	0.00122866	0
629	0	1.23142e-05	0.00144973	0.00122405	0.00146879	1.25392e-05	0	0	0	1.25709e-05	0	0	0	0	0	0	2.8437e-05	0	0	0	0	0	0	0.000852394	0	0	0	0	0	0.00053447	0.0587952	0.0501497	0.0595174	0.000544229	0	0	0	0.000545603	0	0	0	0	0	0	0.00123325	0	0	0	0
638	0.00156167	0.00217962	0.0020897	0.00177929	0	0	0	0.000104033	0	0	0	0	0	0.000722879	0	0	0	0	0	0.0020965	0	0	0	1.29151e-05	0	0	0.000880496	0	0.0630205	0.0856336	0.0824155	0.0711192	0	0	0	0.00449474	0	0	0	0	0	0.0303114	0	0	0	0	0	0.0826596	0
647	1.23942e-05	3.69426e-05	0	0	0.000102176	1.25392e-05	0.0348727	0.192954	0.000336639	0.00456323	0.101442	0.00417192	0.0938681	0.000258171	0.000842926	0.000208836	0.000170622	0.00311919	0.00902443	0.00172819	0.0010636	0.000131543	0.00260363	0.00401658	0.000947236	0.00845555	0.00306142	0.00147801	0.000537939	0.00160144	0	0	0.00441495	0.000544229	0.651982	1.3074	0.0143793	0.163258	1.04705	0.151429	1.01648	0.0110699	0.0351465	0.00897624	0.0073475	0.117907	0.279312	0.0692311	0.0438963
712	0	0	0.00184155	0.000328096	0	0.00114107	0	0	0	0	0	0	0	0	0	0	0	0	0	0	0	0	0	0	0	0	0	0	0	0	0.0734085	0.0140203	0	0.0469267	0	0	0	0	0	0	0	0	0	0	0	0	0	0	0
837	0	2.46284e-05	0.00195909	0.00204429	0.00107285	0.00253292	0.000166671	0	5.61065e-05	0.000515406	0	0.000467879	0.000698149	0.00174266	0.00197604	0.00167069	0	0.000976443	1.32712e-05	0	0.00159539	0.00156536	0.00183786	0.00123985	0.00104964	0.00180653	0.00418574	0.00214056	0	0.00106828	0.0776983	0.0807813	0.0442595	0.0980521	0.00717877	0	0.00242986	0.021826	0	0.0198587	0.0293087	0.0697663	0.0783132	0.0670966	0	0.0404616	0.00057598	0	0.0642855
890	0	0	0.000431001	0.000744526	0	0.00129154	0	0	0	0	0	0	0	0	0	0	0	0	0	0	0.00038912	0	0	0	0	1.25453e-05	0	0	0	0	0.018326	0.0311873	0	0.052753	0	0	0	0	0	0	0	0	0	0	0	0	0	0	0.0165788
1317	0	0	0	0	0	0	0	0.000130041	0.00352068	0.00101824	0.000855518	0.00101374	0.000118554	0	1.38185e-05	0.000378516	0	0.00119343	0.0011546	0	0.00037615	0	0.00100827	1.29151e-05	0.0026625	0.00163089	0.0027905	0	0	0	0	0	0	0	0	0.00561119	0.130999	0.0421122	0.0356506	0.0419347	0.00511844	0	0.000599714	0.0161353	0	0.0489632	0.0474539	0	0.0160362
1323	0	1.23142e-05	0	0	0	0	1.28208e-05	0.00178156	0.000603145	0	0	0.00141663	0.00055325	0.00276243	0.00233532	0.000939764	0.0014645	0	0	0	0.00133598	0.00259139	0.000944456	0	0.000486419	0.000564539	0	0.000484175	0	0.00053447	0	0	0	0	0.000556445	0.0712027	0.0254347	0	0	0.057538	0.0233862	0.105933	0.0911504	0.0390079	0.0593553	0	0	0	0.054459
1335	0	0	0	0	0	0	0.00100003	7.80244e-05	0.000112213	0	0.000100649	0.00167657	0.000526905	0.000580885	0.00106402	0	0.00093842	0.00169521	0	1.41655e-05	0	0.000342011	0.00070196	0.000555347	0	0	0	0.000726263	0	0	0	0	0	0	0.0413937	0.00337541	0.00484621	0	0.00434929	0.0673151	0.0223007	0.024522	0.043913	0	0.0389546	0.0680082	0	0.000614765	0
1356	0	0	0	0	0	0	0	0	0	0	0	1.29966e-05	0	1.29086e-05	0	1.30523e-05	2.8437e-05	0	0	0	0	0	0	0	0	0	0	1.27415e-05	0	0	0	0	0	0	0	0	0	0	0	0.00056407	0	0.00056025	0	0.000566483	0.00123325	0	0	0	0
1437	0	0	0	0	0	0	0	0	0	0	0	0	0	0	0	0	0	0.00104425	0.00103516	0.00107658	0.000324267	0	0	0.00126568	1.28005e-05	0	0	0	0	0	0	0	0	0	0	0	0	0	0	0	0	0	0	0	0	0.0431363	0.0427785	0.0444056	0.0138592
1440	1.23942e-05	0	0	0	0	0	0	0	0	0	0	0	0	1.29086e-05	1.38185e-05	1.30523e-05	1.42185e-05	0	0	0	1.29707e-05	0	0	0	0	0	1.35461e-05	0	0.000537939	0	0	0	0	0	0	0	0	0	0	0	0	0.00056025	0.000599714	0.000566483	0.000617062	0	0	0	0.000562944
1652	0	0	0	0	0	0	0.00412831	0.000598187	4.20799e-05	0.00236332	0.00164813	0.0034701	0.00155437	0.00193628	0	0.00116165	0.00075358	1.35617e-05	2.65424e-05	0	0.00173807	0.00391997	0.00522003	0.00383577	0.0052866	0.00488013	0	0.00202589	0	0	0	0	0	0	0.15009	0.0252316	0.00182367	0.0921352	0.0662562	0.129371	0.0627463	0.0768691	0	0.0477285	0.0315531	0.000588579	0.0011512	0	0.0695967
1747	1.23942e-05	0	1.30606e-05	1.26191e-05	2.55441e-05	2.50784e-05	1.28208e-05	2.60081e-05	2.80532e-05	1.25709e-05	1.25811e-05	1.29966e-05	0	3.87257e-05	1.38185e-05	0	0.000241714	2.71234e-05	0	0	9.07947e-05	2.63085e-05	1.27629e-05	0	0.000883234	0	0.00108369	0	0.000537939	0	0.000566846	0.000547695	0.00110795	0.00108778	0.000556445	0.00112805	0.00121663	0.000545603	0.000546049	0.00056407	0	0.00167859	0.000599714	0	0.0103727	0.00117636	0	0	0.00392537
1756	0	0	0	0	0	0	0.000987205	0.000533167	0.000336639	0.000754252	0.000289366	0.000298923	0	0	0	0	0	0	0	0	0	0.00018416	0	0	0	0	0	0	0	0	0	0	0	0	0.0408872	0.022559	0.0143793	0.0315802	0.0123886	0.0127918	0	0	0	0	0	0	0	0	0
1858	0	0	0	0	0	0	0.000397446	0.000468147	0.000154293	0	6.29057e-05	2.59933e-05	0	0	0	0	0	0	0	0	0	0	0	0	0	0	0	0	0	0	0	0	0	0	0.0169267	0.0198698	0.00664968	0	0.0027234	0.00112741	0	0	0	0	0	0	0	0	0
1904	0	0	0	0	0	0	0	9.10285e-05	9.81864e-05	0.000703969	0	0	0.000474215	0	0	0	0.000853109	0	0.000637019	0.000368303	0.000869035	0.00080241	0	0.000594093	0.000576022	0	0.00201837	0.000751746	0	0	0	0	0	0	0	0.00393543	0.00424338	0.0295448	0	0	0.0201215	0	0	0	0.0355542	0	0.0268199	0.0157077	0.036191
1912	0	0	0	0	0	0	0	0.000117037	0	0	0	0.00019495	0	0	0	0	0	0	0	0	0	0	0.000229732	0	0	0.000501813	0	0.000598848	0	0	0	0	0	0	0	0.00505332	0	0	0	0.00838508	0	0	0	0	0	0	0	0	0
1917	0	0	0	0	0	0	0	0.000676212	2.80532e-05	0	2.51623e-05	0	0.000210762	0	0	0	0	0	0.0142002	0.00140239	0.00675772	0.000513016	0.000242495	0.00375828	1.28005e-05	0	1.35461e-05	0	0	0	0	0	0	0	0	0.0284172	0.00121663	0	0.00109141	0	0.00905816	0	0	0	0	0	0.383819	0.0569957	0.224215
1972	0	0	0	0	0	0	0	0.000221069	0	0	0	0	0	0	0	0	0	0	0	1.41655e-05	1.29707e-05	0	0	0	0.00168966	0.000577085	0	0	0	0	0	0	0	0	0	0.00949633	0	0	0	0	0	0	0	0	0	0	0	0.000614765	0.000562944
2041	0	0	0	0	0	0	0	0.000273085	0.00145877	0	0	0.000389899	0	0	0	0	1.42185e-05	0.000895073	0.00065029	0	0.00077824	0	0	0	0.00322572	0.00149289	0.00189645	0	0	0	0	0	0	0	0	0.0117009	0.059138	0	0	0.0166113	0	0	0	0	0.000617062	0.0372301	0.0273614	0	0.0325479
2066	0	0	0	0	0	0	0	0.000299094	9.81864e-05	3.77126e-05	3.77434e-05	0	3.95179e-05	0	0.0015753	0.000208836	0.0011517	0	0	0	0	0	0	0	0	0	0	0	0	0	0	0	0	0	0	0.012799	0.00424338	0.00163476	0.00163609	0	0.00171286	0	0.0635324	0.00897624	0.047341	0	0	0	0
2127	0	0	1.30606e-05	0	0	3.76176e-05	0	0.000260081	4.20799e-05	1.25709e-05	2.51623e-05	0	0.000342488	0.000645428	0.00258405	0.000770084	0.00125123	2.71234e-05	0	0.00100575	3.8912e-05	0	2.55258e-05	0.000477857	0.000704027	0.000275997	4.06383e-05	0.00265022	0	0	0.000566846	0	0	0.00163064	0	0.0111508	0.00182367	0.000545603	0.00109141	0	0.014625	0.0271631	0.0998205	0.0322191	0.0511999	0.00117636	0	0.0416197	0.00168665
2137	0	0	0	0	0	0	0	0.000130041	0	0	0	0	0.000131726	0	0	0	0	0	0	0	0	0	0	0	0.00102404	0.000351269	0	1.27415e-05	0	0	0	0	0	0	0	0.00561119	0	0	0	0	0.00568345	0	0	0	0	0	0	0	0
2333	0	0	0	0	0	0	0	0.000195061	0.000196373	0	0	0	0.000171244	0	0	0	0	0	0	0	0	0	0	1.29151e-05	0	0	0	0	0	0	0	0	0	0	0	0.00838983	0.0084457	0	0	0	0.00737408	0	0	0	0	0	0	0	0
2602	0	0	1.30606e-05	0	1.2772e-05	0	0.000743609	0	0	0.00015085	0.000276785	0	0	0.000503434	0.000124366	0	0	0	2.65424e-05	0.000764938	0.000817152	0.00111811	0	0.000245386	0	0	9.48227e-05	0	0	0	0.000566846	0	0.000554329	0	0.0311502	0	0	0.00650243	0.0118573	0	0	0.0213313	0.00536784	0	0	0	0.0011512	0.0320115	0.0341129
2680	0	0	0	0	0	0	0	0	0	1.25709e-05	0.00105682	0.000233939	0.000144899	0	0	0	0	0	0	0	0	0	0	0	0.00284171	0	0	0.00149075	0	0	0	0	0	0	0	0	0	0.000545603	0.0436301	0.0100428	0.00624772	0	0	0	0	0	0	0	0
2907	0	0	0	0	0	0	0	0	0	0	0	0.000272929	0	0.0010585	0	0	0	0.00107138	0	0	0	0	0	0	0	0	0	0	0	0	0	0	0	0	0	0	0	0	0	0.0116943	0	0.0436963	0	0	0	0.0442016	0	0	0
3058	0	0	0	0	1.2772e-05	0	0	1.30041e-05	8.41597e-05	0	0	0	0.000540078	0	0.000608012	0.000509039	2.8437e-05	0.000935758	0	0	0	0	0	0	0	0	4.06383e-05	5.09658e-05	0	0	0	0	0.000554329	0	0	0.000564393	0.00363972	0	0	0	0.0228438	0	0.025634	0.021563	0.00123325	0.0388489	0	0	0
3289	0	0	0	0	0	0	0	0	0	0	0	0	0	0.000671245	0	0.000965868	0	0	0	0	0	0	0	0	0	0	0	0	0	0	0	0	0	0	0	0	0	0	0	0	0	0.0282151	0	0.040043	0	0	0	0	0
3294	0	0	0	0	0	0	1.28208e-05	0	0	0	0	0	0	1.29086e-05	0	0	0	0	0	0	0	1.31543e-05	0	0	0	0.000125453	0.000433475	0	0	0	0	0	0	0	0.000556445	0	0	0	0	0	0	0.00056025	0	0	0	0	0	0	0
3305	0	0	1.30606e-05	0	0	0	0	0	0	0	0	0	0.000158072	0.000619611	0	0	0	1.35617e-05	0.000889172	0.0011899	0.00166025	0	0	3.87452e-05	0	0	0	0	0	0	0.000566846	0	0	0	0	0	0	0	0	0	0.00681127	0.0261086	0	0	0	0.000588579	0.0369949	0.0488263	0.0667077
3386	0	0	0	0	0	0	0	0	0	0	0	0	0	0	0.000483646	0	0	0	0	0	0	0	0	0	0	0	0.00165262	0.000522399	0	0	0	0	0	0	0	0	0	0	0	0	0	0	0.0205123	0	0	0	0	0	0
3449	0.000594921	2.46284e-05	0.000104485	0	0.000166037	2.50784e-05	7.6925e-05	3.90122e-05	4.20799e-05	8.79961e-05	0.000301948	6.49832e-05	2.63453e-05	0.000425982	0.000994929	0.000443777	0.000170622	0.00198001	1.32712e-05	0.00110491	0.000116736	0.000776101	0.000408413	7.74903e-05	0.000115204	0.000100363	6.77305e-05	0.000114673	0.0250977	0.00106828	0.00451418	0	0.00715167	0.00108778	0.00332803	0.00169098	0.00182367	0.0038049	0.0129193	0.00281305	0.00114266	0.018117	0.0411924	0.0188576	0.0073475	0.0784572	0.00057598	0.045515	0.00504042
3466	0	0	0	0	0	0	1.28208e-05	0	1.40266e-05	0	0	0	0	0	0	0	0.000369681	0	0	0	0	0	0.000268021	0	0	0.000614721	0	0.000713521	0	0	0	0	0	0	0.000556445	0	0.000608742	0	0	0	0	0	0	0	0.0157654	0	0	0	0
3560	0	0	0	0	0	0	0	0	1.40266e-05	0	0	0	0	0.000413074	0	0.00074398	0	0.00117987	0	0	0.00037615	0	0	0	1.28005e-05	0	0.000880496	0	0	0	0	0	0	0	0	0	0.000608742	0	0	0	0	0.0175789	0	0.0311652	0	0.0484367	0	0	0.0160362
3589	0	0	0	0	1.2772e-05	0	0.00060258	0	0.000617171	0.000716539	0	0	0	0	0	0	8.53109e-05	0	0	0	3.8912e-05	0	0	1.29151e-05	0	0	0	0	0	0	0	0	0.000554329	0	0.0254115	0	0.0260088	0.0300546	0	0	0	0	0	0	0.00368929	0	0	0	0.00168665
3613	0	0	0	0	0	0	0	0	0	0	0	0	0	0.000193628	0	0.000274098	0	0	0	0	0	0	0	0	0	0	0	0	0	0	0	0	0	0	0	0	0	0	0	0	0	0.0083288	0	0.0117437	0	0	0	0	0
3628	0	0	0	0	0	0	0	0	2.80532e-05	0	0	0	0	0	0	0.000469882	0	0.000447537	0	0	0	0	0	0	0	0	0	0	0	0	0	0	0	0	0	0	0.00121663	0	0	0	0	0	0	0.0199418	0	0.0190139	0	0	0
3655	7.43651e-05	0	0.000156728	0.000164048	0	0.00015047	2.56417e-05	0.000117037	1.40266e-05	2.51417e-05	0.000100649	2.59933e-05	3.95179e-05	0.000232354	0	1.30523e-05	1.42185e-05	2.71234e-05	3.98137e-05	9.91586e-05	0.000181589	0.000723484	0.00021697	0.000335791	3.84015e-05	3.7636e-05	1.35461e-05	0.000101932	0.00321769	0	0.0067538	0.00706672	0	0.00648616	0.00111218	0.00505332	0.000608742	0.00109052	0.00434929	0.00112741	0.00171286	0.00997556	0	0.000566483	0.000617062	0.00117636	0.00172565	0.00428519	0.00781558
3727	0	0	0	0	0	0	0	0	0	0	0	0	0	0	0	0.000770084	0	0.00123412	0	0	0	0	2.55258e-05	0	0	0	0	0	0	0	0	0	0	0	0	0	0	0	0	0	0	0	0	0.0322191	0	0.0505389	0	0	0
[truncated: 36 more rows]
[truncated: 14 more columns]
